# Supplementary material for: Virus Infection Induces Immune Gene Activation with CTCF-anchored Enhancers and Chromatin Interactions in Pig Genome
Source: Genomics Proteomics Bioinformatics. 2024 Sep 23;22(5):qzae062. doi: 10.1093/gpbjnl/qzae062 (PMC11725346; doi:10.1093/gpbjnl/qzae062)
Supplement: qzae062_Supplementary_Data [file qzae062_supplementary_data.zip]

Archive with 11 entries (11 files):
- FigS4.tif
- FigS5.tif
- FigS3.tif
- Supplementary material captions.docx
- FigS6.tif
- Table S3.xlsx
- FigS1.tif
- FigS2.tif
- File S1.docx
- Table S2.xlsx
- Table S1.xlsx
