# Supplementary material for: Virus Infection Induces Immune Gene Activation with CTCF-anchored Enhancers and Chromatin Interactions in Pig Genome
Source: Genomics Proteomics Bioinformatics. 2024 Sep 23;22(5):qzae062. doi: 10.1093/gpbjnl/qzae062 (PMC11725346; doi:10.1093/gpbjnl/qzae062)
Supplement: qzae062_Supplementary_Data [file qzae062_supplementary_data.zip › Table S3.xlsx]

## Sheet: Overlap
Table S3 Super RNAPⅡ in 3D4/21 cells in this study
Note: RNAPⅡ, RNA polymerase Ⅱ.
Table S3A Super RNAPⅡ in 3D4/21 cells overlaped in both CON and TRT
Chromosome	Start	Stop	Region_ID	Rank_CON	Chromosome	Start	Stop	Region_ID	Rank_TRT	Overlap_length_bp
chr9	137509200	138444000	82_4_SP16998_lociStitched	1	chr9	137510200	138467400	75_4_SP18469_lociStitched	2	933800
chr6	85010000	85865800	25_4_SP13721_lociStitched	2	chr6	85010200	85718600	22_4_SP14893_lociStitched	5	708400
chr4	576000	1488800	48_4_SP10589_lociStitched	3	chr4	576000	1518400	52_4_SP11492_lociStitched	12	912800
chr3	40992400	41573000	38_4_SP9823_lociStitched	4	chr3	40992200	41573400	37_4_SP10681_lociStitched	23	580600
chr3	59153400	59427800	13_4_SP10014_lociStitched	5	chr3	59153400	59427800	14_4_SP10879_lociStitched	16	274400
chr17	62523000	63030800	26_4_SP5691_lociStitched	6	chr17	62517600	63030400	28_4_SP6244_lociStitched	54	507400
chr12	23914600	24352400	16_4_SP1391_lociStitched	7	chr12	23914400	24369000	17_4_SP1570_lociStitched	28	437800
chr3	43689000	43974600	10_4_SP9862_lociStitched	8	chr3	43700000	43974800	8_4_SP10723_lociStitched	10	274600
chr6	52857000	53460000	22_4_SP13115_lociStitched	9	chr6	52857000	53459800	23_4_SP14265_lociStitched	37	602800
chr4	58600	442800	28_4_SP10534_lociStitched	10	chr4	59000	442800	27_4_SP11452_lociStitched	29	383800
chr1	130727600	131242600	22_4_SP6838_lociStitched	11	chr1	130727600	131242600	22_4_SP7500_lociStitched	53	515000
chr3	9671600	10044000	19_4_SP9407_lociStitched	12	chr3	9671600	10044200	16_4_SP10245_lociStitched	19	372400
chr2	78675400	79022400	9_4_SP8727_lociStitched	13	chr2	78675000	79022400	9_4_SP9511_lociStitched	41	347000
chr15	132136000	132478600	16_4_SP4690_lociStitched	14	chr15	132125400	132433400	15_4_SP5201_lociStitched	20	297400
chr18	50448800	50760400	12_4_SP6068_lociStitched	15	chr18	50448600	50760800	13_4_SP6660_lociStitched	36	311600
chr4	35767000	36211800	10_4_SP10764_lociStitched	16	chr4	35767200	35980000	9_4_SP11721_lociStitched	283	212800
chr4	35767000	36211800	10_4_SP10764_lociStitched	16	chr4	36136600	36212400	2_4_SP11728_lociStitched	381	75200
chr2	141116800	141599400	23_4_SP9056_lociStitched	17	chr2	141080200	141599400	28_4_SP9879_lociStitched	74	482600
chr5	5700200	6327400	23_4_SP11663_lociStitched	18	chr5	5700200	6328200	24_4_SP12690_lociStitched	89	627200
chr2	2021400	2378000	15_4_SP7761_lociStitched	19	chr2	2021400	2435200	20_4_SP8502_lociStitched	47	356600
chr13	71594400	71980600	15_4_SP2394_lociStitched	20	chr13	71594000	71917800	12_4_SP2653_lociStitched	50	323400
chr6	27538800	27885600	12_4_SP12743_lociStitched	21	chr6	27538800	27885400	12_4_SP13879_lociStitched	95	346600
chr4	34220200	34440400	11_4_SP10746_lociStitched	23	chr4	34220000	34440800	9_4_SP11704_lociStitched	107	220200
chr6	166494800	166686800	10_4_SP14229_lociStitched	24	chr6	166494600	166686800	12_4_SP15456_lociStitched	43	192000
chr3	139000	776400	25_4_SP9226_lociStitched	25	chr3	319000	776600	23_4_SP10058_lociStitched	77	457400
chr3	139000	776400	25_4_SP9226_lociStitched	25	chr3	116600	202000	5_4_SP10033_lociStitched	319	63000
chr7	99910200	100264800	18_4_SP15315_lociStitched	26	chr7	99899800	100265000	20_4_SP16666_lociStitched	80	354600
chr9	65820600	66500800	18_4_SP16571_lociStitched	28	chr9	65820600	66500800	14_4_SP18032_lociStitched	110	680200
chr9	17221400	17336000	3_4_SP16251_lociStitched	30	chr9	17221600	17336000	4_4_SP17683_lociStitched	39	114400
chr9	51865000	52350000	14_4_SP16486_lociStitched	31	chr9	51865000	52350600	16_4_SP17947_lociStitched	117	485000
chr13	89562000	90036000	10_4_SP2479_lociStitched	32	chr13	89561800	90036000	11_4_SP2765_lociStitched	193	474000
chr9	64723800	65176800	16_4_SP16540_lociStitched	33	chr9	64723000	65177200	17_4_SP18023_lociStitched	57	453000
chr6	92237400	92548600	12_4_SP13818_lociStitched	34	chr6	92237800	92569600	16_4_SP14985_lociStitched	76	310800
chr2	140329600	140533000	8_4_SP9044_lociStitched	35	chr2	140330000	140536000	10_4_SP9864_lociStitched	34	203000
chr17	51199400	51554600	11_4_SP5513_lociStitched	36	chr17	51331800	51554800	13_4_SP6078_lociStitched	21	222800
chr14	113405600	113766000	16_4_SP3938_lociStitched	37	chr14	113405400	113766000	16_4_SP4367_lociStitched	59	360400
chr14	29248400	29736600	18_4_SP3276_lociStitched	38	chr14	29248800	29737000	17_4_SP3633_lociStitched	83	487800
chr3	85946200	86300200	8_4_SP10195_lociStitched	39	chr3	86118400	86301000	4_4_SP11075_lociStitched	366	181800
chr3	85946200	86300200	8_4_SP10195_lociStitched	39	chr3	85946400	85993800	3_4_SP11071_lociStitched	399	47400
chr9	130620400	130969200	15_4_SP16906_lociStitched	40	chr9	130620200	130969800	16_4_SP18394_lociStitched	11	348800
chr3	72190600	72382400	8_4_SP10094_lociStitched	41	chr3	72190400	72382200	8_4_SP10965_lociStitched	68	191600
chr12	36045000	36175800	7_4_SP1530_lociStitched	42	chr12	35931400	36176000	8_4_SP1719_lociStitched	25	130800
chr7	21142600	21641400	55_4_SP14581_lociStitched	43	chr7	21142600	21641200	65_4_SP15805_lociStitched	38	498600
chr14	61629000	61931000	10_4_SP3630_lociStitched	44	chr14	61629200	61848800	8_4_SP4023_lociStitched	79	219600
chr9	70334200	70501400	7_4_SP16600_lociStitched	45	chr9	70283800	70501400	10_4_SP18062_lociStitched	4	167200
chr7	96796400	97317200	19_4_SP15279_lociStitched	46	chr7	96796000	97317200	17_4_SP16606_lociStitched	251	520800
chr6	55924800	56278600	17_4_SP13243_lociStitched	47	chr6	55924800	56278800	15_4_SP14377_lociStitched	157	353800
chr18	48412200	48826600	13_4_SP6045_lociStitched	48	chr18	48412600	48826800	12_4_SP6638_lociStitched	64	414000
chr1	190539400	190834800	7_4_SP7152_lociStitched	49	chr1	190550800	190834800	7_4_SP7833_lociStitched	118	284000
chr3	130277400	130695200	18_4_SP10499_lociStitched	50	chr3	130277400	130695000	19_4_SP11422_lociStitched	144	417600
chr9	19591400	19770000	4_4_SP16261_lociStitched	52	chr9	19591400	19770000	7_4_SP17701_lociStitched	91	178600
chr2	9703400	10199200	18_4_SP8025_lociStitched	53	chr2	9735400	10199200	14_4_SP8755_lociStitched	209	463800
chr5	3190600	3625000	24_4_SP11624_lociStitched	54	chr5	3190400	3625200	26_4_SP12630_lociStitched	199	434400
chr2	74910200	75511400	21_4_SP8609_lociStitched	55	chr2	74910600	75511400	25_4_SP9387_lociStitched	104	600800
chr3	3991000	4137400	7_4_SP9276_lociStitched	56	chr3	3991000	4456200	13_4_SP10105_lociStitched	58	146400
chr13	157268400	157523000	9_4_SP2837_lociStitched	57	chr13	157268000	157523400	11_4_SP3170_lociStitched	48	254600
chr6	50373400	51009200	20_4_SP13026_lociStitched	58	chr6	50373400	51009000	21_4_SP14177_lociStitched	84	635600
chr9	26102400	26245800	3_4_SP16291_lociStitched	59	chr9	26102400	26245800	4_4_SP17735_lociStitched	62	143400
chr1	272624400	273124800	20_4_SP7645_lociStitched	60	chr1	272624800	273124800	21_4_SP8396_lociStitched	82	500000
chr8	703400	1087400	18_4_SP15474_lociStitched	61	chr8	703400	1040000	15_4_SP16823_lociStitched	182	336600
chr3	68830200	69236800	16_4_SP10048_lociStitched	62	chr3	68831600	69237200	13_4_SP10929_lociStitched	254	405200
chr14	7106800	7427400	16_4_SP3131_lociStitched	63	chr14	7106800	7427000	14_4_SP3490_lociStitched	18	320200
chr9	56402200	56890200	15_4_SP16512_lociStitched	64	chr9	56401600	56890200	14_4_SP17980_lociStitched	379	488000
chr15	110704000	111083800	7_4_SP4556_lociStitched	65	chr15	110337000	111185800	19_4_SP5048_lociStitched	15	379800
chr12	34886000	34977200	10_4_SP1512_lociStitched	66	chr12	34511200	34977200	19_4_SP1702_lociStitched	33	91200
chr1	54545200	54635400	3_4_SP6430_lociStitched	67	chr1	54545200	54635600	3_4_SP7060_lociStitched	102	90200
chr9	72346200	72766400	8_4_SP16616_lociStitched	68	chr9	72346000	72766600	9_4_SP18081_lociStitched	46	420200
chr1	92238600	92473000	6_4_SP6603_lociStitched	69	chr1	92238600	92473000	6_4_SP7234_lociStitched	85	234400
chr13	205832000	206467000	21_4_SP3037_lociStitched	70	chr13	206002400	206467000	17_4_SP3400_lociStitched	190	464600
chr5	21975800	22058600	5_4_SP11977_lociStitched	71	chr5	21975600	22058600	5_4_SP13019_lociStitched	92	82800
chr13	31017200	31407400	14_4_SP2122_lociStitched	72	chr13	31016800	31407000	15_4_SP2371_lociStitched	123	389800
chr14	103208600	103398600	6_4_SP3823_lociStitched	73	chr14	103094400	103398600	8_4_SP4228_lociStitched	44	190000
chr9	122592000	122682600	8_4_SP16836_lociStitched	74	chr9	122591800	122709400	8_4_SP18323_lociStitched	148	90600
chr18	55481000	55971600	24_4_SP6123_lociStitched	75	chr18	55480800	55971600	25_4_SP6710_lociStitched	278	490600
chr4	122502800	122785200	7_4_SP11452_lociStitched	76	chr4	122502800	122717400	6_4_SP12462_lociStitched	187	214600
chr14	110662800	110896200	5_4_SP3888_lociStitched	77	chr14	110727600	110896600	4_4_SP4305_lociStitched	3	168600
chr3	49310000	49472200	8_4_SP9917_lociStitched	78	chr3	49381800	49472200	8_4_SP10787_lociStitched	126	90400
chr4	37818400	38013600	9_4_SP10779_lociStitched	79	chr4	37818000	38013800	10_4_SP11744_lociStitched	72	195200
chr14	47913000	48211600	9_4_SP3486_lociStitched	80	chr14	47945600	48211400	9_4_SP3867_lociStitched	151	265800
chr9	104860000	104916400	5_4_SP16733_lociStitched	81	chr9	104803800	104916600	9_4_SP18210_lociStitched	26	56400
chr1	184400800	184778200	8_4_SP7113_lociStitched	82	chr1	184400800	184601000	5_4_SP7790_lociStitched	330	200200
chr2	3606800	3887400	6_4_SP7777_lociStitched	83	chr2	3606800	3888000	8_4_SP8521_lociStitched	198	280600
chrX	20016800	20519400	12_4_SP17181_lociStitched	84	chrX	20126800	20519400	10_4_SP18667_lociStitched	404	392600
chr3	31234800	31595000	13_4_SP9628_lociStitched	85	chr3	31235600	31578200	9_4_SP10482_lociStitched	131	342600
chrX	40593800	40683200	2_4_SP17229_lociStitched	86	chrX	40593800	40683200	3_4_SP18724_lociStitched	114	89400
chr5	18151600	18303400	5_4_SP11893_lociStitched	87	chr5	18155200	18304200	5_4_SP12926_lociStitched	348	148200
chr15	121193000	121335400	9_4_SP4620_lociStitched	88	chr15	121192800	121335400	11_4_SP5115_lociStitched	171	142400
chr4	15830600	16375200	14_4_SP10688_lociStitched	89	chr4	15679600	16375000	18_4_SP11627_lociStitched	35	544400
chr13	196967600	197204400	8_4_SP2936_lociStitched	90	chr13	196967200	197251800	10_4_SP3286_lociStitched	108	236800
chr3	16762400	17201400	13_4_SP9474_lociStitched	91	chr3	16762400	17201400	13_4_SP10316_lociStitched	390	439000
chr8	70348400	70420800	2_4_SP15793_lociStitched	92	chr8	70348200	70877800	10_4_SP17186_lociStitched	17	72400
chr6	62921200	63133800	16_4_SP13317_lociStitched	94	chr6	62921200	63133800	17_4_SP14464_lociStitched	99	212600
chr6	69010000	69414400	12_4_SP13437_lociStitched	95	chr6	68622200	69414000	24_4_SP14584_lociStitched	31	404000
chr10	3205200	3580400	21_4_SP33_lociStitched	96	chr10	3204800	3580600	32_4_SP55_lociStitched	169	375200
chr6	167594600	168051200	17_4_SP14264_lociStitched	97	chr6	167594800	168051000	16_4_SP15488_lociStitched	421	456200
chr12	59133000	59259200	8_4_SP1886_lociStitched	98	chr12	59132800	59259200	10_4_SP2108_lociStitched	116	126200
chr7	58013600	58283800	7_4_SP14995_lociStitched	99	chr7	58013600	58283800	7_4_SP16303_lociStitched	213	270200
chr5	77074600	77194600	5_4_SP12319_lociStitched	100	chr5	77074000	77220000	8_4_SP13410_lociStitched	61	120000
chr6	153683800	153883600	8_4_SP14132_lociStitched	101	chr6	153683800	153883600	7_4_SP15335_lociStitched	97	199800
chr12	39068600	39347800	8_4_SP1565_lociStitched	102	chr12	39068600	39461000	10_4_SP1756_lociStitched	228	279200
chr12	48385800	48582600	6_4_SP1716_lociStitched	103	chr12	48385600	48582600	8_4_SP1931_lociStitched	161	196800
chr7	92391000	92531800	7_4_SP15232_lociStitched	105	chr7	92410600	92532200	6_4_SP16568_lociStitched	67	121200
chr13	32217000	32446200	9_4_SP2148_lociStitched	106	chr13	32216800	32446200	9_4_SP2406_lociStitched	9	229200
chr14	128961600	129217000	10_4_SP4045_lociStitched	107	chr14	128961600	129217600	10_4_SP4468_lociStitched	290	255400
chr2	48624600	48746000	4_4_SP8242_lociStitched	108	chr2	48595800	48746000	5_4_SP9011_lociStitched	115	121400
chr2	57244600	57328800	7_4_SP8290_lociStitched	109	chr2	57244600	57329400	7_4_SP9054_lociStitched	111	84200
chr6	144826200	145189800	10_4_SP14088_lociStitched	110	chr6	144721600	145190000	10_4_SP15297_lociStitched	172	363600
chr6	67252400	67607000	13_4_SP13412_lociStitched	111	chr6	67252800	67642600	16_4_SP14563_lociStitched	304	354200
chr1	129695200	130203200	11_4_SP6816_lociStitched	112	chr1	129694600	130203400	12_4_SP7460_lociStitched	374	508000
chr6	165618800	165875400	9_4_SP14221_lociStitched	113	chr6	165618600	165875200	8_4_SP15437_lociStitched	165	256400
chr7	55574200	55932000	12_4_SP14972_lociStitched	114	chr7	55682800	55932200	14_4_SP16283_lociStitched	300	249200
chr9	103200	270600	7_4_SP16115_lociStitched	115	chr9	103000	270600	7_4_SP17535_lociStitched	173	167400
chr10	24034400	24324600	11_4_SP190_lociStitched	116	chr10	24014400	24324800	15_4_SP248_lociStitched	200	290200
chrX	36916000	37118400	8_4_SP17220_lociStitched	117	chrX	36916000	37118600	7_4_SP18710_lociStitched	32	202400
chr18	19688800	20035400	13_4_SP5894_lociStitched	118	chr18	19688400	20035200	12_4_SP6462_lociStitched	225	346400
chr9	7201000	7354600	9_4_SP16180_lociStitched	119	chr9	7201200	7354600	11_4_SP17611_lociStitched	226	153400
chr6	95515600	95901800	12_4_SP13868_lociStitched	120	chr6	95515600	95902400	12_4_SP15041_lociStitched	203	386200
chr12	26825600	27101200	9_4_SP1454_lociStitched	122	chr12	26825400	27101000	9_4_SP1644_lociStitched	351	275400
chr3	7836200	8033000	8_4_SP9345_lociStitched	123	chr3	7836200	8033400	9_4_SP10184_lociStitched	253	196800
chr2	14839800	15068000	5_4_SP8074_lociStitched	124	chr2	14549000	15068600	14_4_SP8819_lociStitched	207	228200
chr4	52361000	52561000	6_4_SP10849_lociStitched	125	chr4	52361600	52561200	5_4_SP11817_lociStitched	425	199400
chr1	239842000	240051200	4_4_SP7344_lociStitched	126	chr1	239842000	240051200	5_4_SP8046_lociStitched	113	209200
chr12	26154400	26467000	12_4_SP1434_lociStitched	127	chr12	26154600	26467000	11_4_SP1627_lociStitched	101	312400
chr9	116108200	116150400	2_4_SP16793_lociStitched	128	chr9	116108000	116150800	2_4_SP18279_lociStitched	105	42200
chr10	23177600	23493000	12_4_SP178_lociStitched	129	chr10	22952200	23638400	22_4_SP229_lociStitched	75	315400
chr5	18408800	18593600	14_4_SP11899_lociStitched	130	chr5	18408600	18594600	14_4_SP12940_lociStitched	174	184800
chr7	60930200	61115000	6_4_SP15032_lociStitched	131	chr7	60930200	61115000	8_4_SP16341_lociStitched	230	184800
chr6	631800	1207200	23_4_SP12488_lociStitched	132	chr6	631800	1206200	21_4_SP13602_lociStitched	486	574400
chr6	82308200	82658800	7_4_SP13632_lociStitched	133	chr6	81765800	82658800	23_4_SP14795_lociStitched	63	350600
chr2	26578000	26876400	7_4_SP8145_lociStitched	134	chr2	26578000	26876600	7_4_SP8899_lociStitched	168	298400
chr18	45947400	46304000	7_4_SP6026_lociStitched	135	chr18	46042200	46304000	6_4_SP6611_lociStitched	40	261800
chr12	42407000	42677400	9_4_SP1595_lociStitched	136	chr12	42407000	42676200	6_4_SP1798_lociStitched	313	269200
chr14	71826800	72073400	5_4_SP3677_lociStitched	137	chr14	71826600	72073400	5_4_SP4065_lociStitched	309	246600
chr6	13295200	13472800	7_4_SP12639_lociStitched	139	chr6	13295200	13472800	7_4_SP13763_lociStitched	232	177600
chr13	96459000	96653000	8_4_SP2523_lociStitched	140	chr13	96458800	96653400	12_4_SP2810_lociStitched	154	194000
chr1	253905600	254270800	12_4_SP7426_lociStitched	141	chr1	253905600	254179000	10_4_SP8141_lociStitched	268	273400
chr18	6744200	6973400	13_4_SP5775_lociStitched	143	chr18	6743800	6973600	14_4_SP6345_lociStitched	130	229200
chr6	91237400	91457400	6_4_SP13804_lociStitched	144	chr6	91237400	91457400	6_4_SP14973_lociStitched	175	220000
chr8	72247400	72590000	9_4_SP15817_lociStitched	145	chr8	72247400	72590600	11_4_SP17203_lociStitched	55	342600
chr6	47150200	47327800	9_4_SP12921_lociStitched	146	chr6	47181200	47327800	8_4_SP14064_lociStitched	121	146600
chr10	19740200	20090600	8_4_SP154_lociStitched	147	chr10	19656600	20090600	10_4_SP198_lociStitched	373	350400
chr13	93305000	93399200	3_4_SP2508_lociStitched	148	chr13	93279800	93404800	6_4_SP2794_lociStitched	13	94200
chr9	7537600	7847400	17_4_SP16197_lociStitched	149	chr9	7537400	7847600	17_4_SP17622_lociStitched	276	309800
chr12	35392000	35674000	6_4_SP1521_lociStitched	150	chr12	35391800	35674400	7_4_SP1713_lociStitched	119	282000
chr1	265866000	266035400	4_4_SP7509_lociStitched	151	chr1	265865600	265949200	3_4_SP8229_lociStitched	120	83200
chr3	68518400	68644400	11_4_SP10039_lociStitched	152	chr3	68518400	68644400	11_4_SP10922_lociStitched	216	126000
chr17	54627800	54918000	16_4_SP5561_lociStitched	153	chr17	54627200	54900200	14_4_SP6130_lociStitched	149	272400
chr9	433800	799000	12_4_SP16128_lociStitched	154	chr9	434000	776600	11_4_SP17546_lociStitched	314	342600
chr11	351000	662800	12_4_SP457_lociStitched	155	chr11	350800	663800	13_4_SP559_lociStitched	450	311800
chr4	123301600	123645800	11_4_SP11476_lociStitched	156	chr4	123301600	123650000	10_4_SP12480_lociStitched	440	344200
chr14	120825800	120970800	3_4_SP3983_lociStitched	157	chr14	120788800	120970800	4_4_SP4401_lociStitched	51	145000
chr7	100447800	100778000	9_4_SP15339_lociStitched	158	chr7	100637000	100778000	4_4_SP16683_lociStitched	470	141000
chr5	59585000	59872000	11_4_SP12174_lociStitched	159	chr5	59584200	60151000	14_4_SP13230_lociStitched	218	287000
chr2	142312400	142539200	13_4_SP9092_lociStitched	160	chr2	142312400	142421600	10_4_SP9926_lociStitched	212	109200
chr9	135594800	135945800	24_4_SP16966_lociStitched	161	chr9	135595200	135866800	19_4_SP18444_lociStitched	96	271600
chr9	3135400	3442800	12_4_SP16149_lociStitched	162	chr9	3135200	3442800	12_4_SP17567_lociStitched	201	307400
chr17	34799800	34906200	7_4_SP5334_lociStitched	163	chr17	34799600	34906200	7_4_SP5887_lociStitched	125	106400
chr6	103127000	103237200	5_4_SP13924_lociStitched	164	chr6	103126800	103238000	6_4_SP15106_lociStitched	127	110200
chr13	96922200	97015000	4_4_SP2525_lociStitched	165	chr13	96922000	97015000	4_4_SP2818_lociStitched	42	92800
chr1	72959200	73223200	7_4_SP6504_lociStitched	166	chr1	72974200	73223000	6_4_SP7136_lociStitched	217	248800
chr1	235789800	235920600	8_4_SP7292_lociStitched	167	chr1	235789600	235920400	8_4_SP7991_lociStitched	238	130600
chr14	56452000	56760000	7_4_SP3589_lociStitched	168	chr14	56452000	56788400	11_4_SP3971_lociStitched	146	308000
chr8	135687800	135901800	6_4_SP16084_lociStitched	169	chr8	135785600	135895800	4_4_SP17506_lociStitched	162	110200
chr12	46902200	47144400	10_4_SP1685_lociStitched	170	chr12	46901800	47144800	11_4_SP1887_lociStitched	134	242200
chr4	95698000	95768800	6_4_SP11155_lociStitched	171	chr4	95698000	95769000	6_4_SP12153_lociStitched	135	70800
chr2	80142600	80263800	3_4_SP8745_lociStitched	173	chr2	80142600	80263800	3_4_SP9528_lociStitched	185	121200
chr2	74659800	74760200	5_4_SP8600_lociStitched	174	chr2	74659800	74760600	7_4_SP9376_lociStitched	158	100400
chr7	78432400	78579200	7_4_SP15156_lociStitched	175	chr7	78432800	78579000	8_4_SP16473_lociStitched	237	146200
chr15	75754000	76137000	8_4_SP4372_lociStitched	176	chr15	75754200	76137000	8_4_SP4827_lociStitched	409	382800
chr2	136647800	136834200	7_4_SP9022_lociStitched	177	chr2	136647600	136834400	7_4_SP9839_lociStitched	277	186400
chr5	15493200	15762400	7_4_SP11853_lociStitched	178	chr5	15493200	15762400	6_4_SP12890_lociStitched	265	269200
chr4	107342400	107764600	12_4_SP11344_lociStitched	179	chr4	107342600	107765000	11_4_SP12352_lociStitched	206	422000
chr7	32671600	33147600	13_4_SP14777_lociStitched	180	chr7	32671000	33147800	14_4_SP16048_lociStitched	189	476000
chr7	65118800	65304200	7_4_SP15070_lociStitched	181	chr7	65080200	65304400	9_4_SP16375_lociStitched	86	185400
chr2	98190400	98496600	9_4_SP8868_lociStitched	182	chr2	98190200	98496600	10_4_SP9657_lociStitched	30	306200
chr6	93749200	93991000	10_4_SP13837_lociStitched	183	chr6	93749200	93991000	10_4_SP15012_lociStitched	285	241800
chr3	72542600	72796200	6_4_SP10099_lociStitched	184	chr3	72542600	72796600	9_4_SP10977_lociStitched	242	253600
chr9	45741800	45917000	7_4_SP16410_lociStitched	185	chr9	45741800	45917200	7_4_SP17871_lociStitched	397	175200
chr9	139134200	139462800	12_4_SP17080_lociStitched	186	chr9	139263800	139466600	8_4_SP18554_lociStitched	271	199000
chr9	91981200	92090600	5_4_SP16685_lociStitched	187	chr9	91981000	92090000	3_4_SP18154_lociStitched	196	108800
chr7	86102800	86184200	7_4_SP15186_lociStitched	188	chr7	86102400	86187200	8_4_SP16509_lociStitched	186	81400
chr8	87689600	87952400	8_4_SP15913_lociStitched	189	chr8	87689400	87952800	7_4_SP17305_lociStitched	109	262800
chr4	106569400	106810600	9_4_SP11336_lociStitched	190	chr4	106569400	106810600	9_4_SP12338_lociStitched	398	241200
chr6	93522600	93646200	8_4_SP13829_lociStitched	191	chr6	93522000	93646400	7_4_SP15004_lociStitched	81	123600
chr6	168531000	168761200	10_4_SP14275_lociStitched	192	chr6	168530800	168761200	10_4_SP15493_lociStitched	289	230200
chr6	17432400	17653800	5_4_SP12680_lociStitched	193	chr6	17432400	17653800	6_4_SP13807_lociStitched	286	221400
chr6	135172200	135382400	8_4_SP14058_lociStitched	194	chr6	135172000	135382400	6_4_SP15260_lociStitched	133	210200
chr1	169595200	169803800	6_4_SP7034_lociStitched	195	chr1	169595000	169803800	6_4_SP7711_lociStitched	241	208600
chr6	83030400	83317400	10_4_SP13644_lociStitched	196	chr6	83030400	83317600	10_4_SP14815_lociStitched	235	287000
chr2	49075000	49244400	7_4_SP8252_lociStitched	197	chr2	49074800	49244400	5_4_SP9017_lociStitched	194	169400
chr11	4688200	4881000	10_4_SP500_lociStitched	198	chr11	4688200	4881000	10_4_SP607_lociStitched	282	192800
chr3	110838800	111100200	8_4_SP10341_lociStitched	199	chr3	110817600	111100400	9_4_SP11238_lociStitched	378	261400
chr12	3627600	3828600	10_4_SP974_lociStitched	200	chr12	3623800	3828400	10_4_SP1138_lociStitched	239	200800
chr6	69535000	70048600	14_4_SP13443_lociStitched	201	chr6	69531200	70048400	21_4_SP14614_lociStitched	156	513400
chr12	50154000	50603200	10_4_SP1728_lociStitched	202	chr12	50154200	50550800	9_4_SP1943_lociStitched	297	396600
chr1	29625400	29938000	8_4_SP6349_lociStitched	203	chr1	29625200	29937600	8_4_SP6967_lociStitched	52	312200
chr7	52792600	53021800	8_4_SP14937_lociStitched	204	chr7	52700600	53031400	12_4_SP16236_lociStitched	500	229200
chr13	131000000	131142000	10_4_SP2678_lociStitched	205	chr13	131000000	131142200	9_4_SP2997_lociStitched	345	142000
chr9	6450200	6690000	7_4_SP16164_lociStitched	206	chr9	6487400	6690200	10_4_SP17590_lociStitched	322	202600
chr8	118163000	118253000	3_4_SP15998_lociStitched	207	chr8	118163200	118254000	3_4_SP17409_lociStitched	145	89800
chr16	20126800	20298000	4_4_SP4848_lociStitched	208	chr16	20126800	20273800	3_4_SP5366_lociStitched	227	147000
chr1	203599200	203775000	5_4_SP7199_lociStitched	209	chr1	203598400	203775400	5_4_SP7883_lociStitched	372	175800
chr1	57061000	57190600	4_4_SP6441_lociStitched	210	chr1	57060600	57191200	5_4_SP7070_lociStitched	100	129600
chr16	25669600	25813800	4_4_SP4872_lociStitched	211	chr16	25669400	25813800	4_4_SP5396_lociStitched	210	144200
chr4	67973600	68288800	11_4_SP10908_lociStitched	212	chr4	67973000	68288800	10_4_SP11890_lociStitched	142	315200
chr13	123576800	123781600	4_4_SP2642_lociStitched	213	chr13	123576600	123781600	4_4_SP2954_lociStitched	136	204800
chr9	109165800	109347000	10_4_SP16763_lociStitched	214	chr9	109165800	109347000	10_4_SP18248_lociStitched	266	181200
chr14	30240800	30337600	3_4_SP3296_lociStitched	215	chr14	30240600	30338000	3_4_SP3663_lociStitched	164	96800
chr2	142077000	142132000	4_4_SP9089_lociStitched	216	chr2	141877800	142132000	14_4_SP9915_lociStitched	88	55000
chr6	14522400	14999400	10_4_SP12654_lociStitched	217	chr6	14518600	14999400	11_4_SP13781_lociStitched	519	477000
chr14	127647200	127882800	9_4_SP4031_lociStitched	218	chr14	127647600	127897600	9_4_SP4447_lociStitched	497	235200
chr1	163142400	163335200	6_4_SP6982_lociStitched	220	chr1	163168600	163335200	5_4_SP7655_lociStitched	303	166600
chr5	78065400	78199800	10_4_SP12326_lociStitched	221	chr5	78065200	78204200	11_4_SP13421_lociStitched	287	134400
chr16	51340200	51581600	11_4_SP5004_lociStitched	222	chr16	51339800	51581600	9_4_SP5540_lociStitched	221	241400
chr2	16124400	16346600	11_4_SP8098_lociStitched	223	chr2	16124200	16346800	14_4_SP8842_lociStitched	257	222200
chr14	29893400	30137000	9_4_SP3287_lociStitched	225	chr14	29893200	30137000	12_4_SP3652_lociStitched	327	243600
chr9	92268600	92373600	3_4_SP16692_lociStitched	226	chr9	92267400	92374000	3_4_SP18160_lociStitched	159	105000
chr7	32252400	32357800	5_4_SP14759_lociStitched	227	chr7	32252400	32357600	5_4_SP16033_lociStitched	180	105200
chr2	135068200	135347800	12_4_SP9001_lociStitched	228	chr2	135068000	135348000	10_4_SP9817_lociStitched	394	279600
chr3	4568600	4901400	8_4_SP9290_lociStitched	229	chr3	4568600	4827400	7_4_SP10115_lociStitched	152	258800
chr4	130641400	130868800	9_4_SP11559_lociStitched	230	chr4	130641000	130868600	9_4_SP12575_lociStitched	332	227200
chrX	97868200	98231800	13_4_SP17435_lociStitched	231	chrX	97781000	98232000	14_4_SP18936_lociStitched	260	363600
chr14	111996000	112175200	8_4_SP3908_lociStitched	232	chr14	111973400	112148800	8_4_SP4324_lociStitched	463	152800
chr6	167262800	167398800	11_4_SP14245_lociStitched	233	chr6	167208400	167398800	12_4_SP15466_lociStitched	93	136000
chr1	99023600	99086800	4_4_SP6631_lociStitched	235	chr1	99023400	99171800	4_4_SP7271_lociStitched	250	63200
chr3	46239800	46714400	11_4_SP9893_lociStitched	236	chr3	46238800	46594600	11_4_SP10749_lociStitched	267	354800
chr14	141216200	141388600	9_4_SP4119_lociStitched	237	chr14	141219600	141388400	10_4_SP4550_lociStitched	417	168800
chr1	103748400	103862800	7_4_SP6649_lociStitched	238	chr1	103747400	103863000	6_4_SP7287_lociStitched	281	114400
chr6	68622400	68747800	5_4_SP13428_lociStitched	240	chr6	68622200	69414000	24_4_SP14584_lociStitched	31	125400
chr10	12669800	12793400	5_4_SP85_lociStitched	241	chr10	12669600	12799800	7_4_SP121_lociStitched	245	123600
chr10	23598800	23887600	10_4_SP182_lociStitched	242	chr10	22952200	23638400	22_4_SP229_lociStitched	75	39600
chr10	23598800	23887600	10_4_SP182_lociStitched	242	chr10	23774200	23888800	7_4_SP234_lociStitched	507	113400
chr10	17470000	17560800	4_4_SP137_lociStitched	245	chr10	17469800	17798800	7_4_SP177_lociStitched	176	90800
chr11	17611800	17808800	5_4_SP600_lociStitched	246	chr11	17611800	17809000	6_4_SP714_lociStitched	288	197000
chr1	261132400	261409400	6_4_SP7469_lociStitched	247	chr1	261132800	261409000	6_4_SP8182_lociStitched	464	276200
chr1	252322800	252470000	8_4_SP7395_lociStitched	248	chr1	252322600	252479000	8_4_SP8115_lociStitched	247	147200
chr14	108724000	108888800	7_4_SP3867_lociStitched	249	chr14	108723600	108888800	7_4_SP4280_lociStitched	310	164800
chr12	45396200	45598800	5_4_SP1655_lociStitched	250	chr12	45390000	45598800	8_4_SP1859_lociStitched	272	202600
chr13	65638200	65762200	3_4_SP2305_lociStitched	251	chr13	65638600	65762800	3_4_SP2574_lociStitched	244	123600
chr6	106787000	106919600	4_4_SP13948_lociStitched	252	chr6	106786400	106919600	4_4_SP15133_lociStitched	443	132600
chr2	64718800	64837600	6_4_SP8395_lociStitched	253	chr2	64718600	64837600	5_4_SP9163_lociStitched	259	118800
chr12	49731400	49951200	7_4_SP1721_lociStitched	254	chr12	49731400	49951400	7_4_SP1936_lociStitched	385	219800
chr5	8735000	8807800	5_4_SP11724_lociStitched	255	chr5	8733200	8771600	4_4_SP12745_lociStitched	153	36600
chr7	53438200	53548000	6_4_SP14943_lociStitched	256	chr7	53437800	53548200	6_4_SP16244_lociStitched	510	109800
chr18	9333400	9597200	11_4_SP5803_lociStitched	257	chr18	9333200	9676800	13_4_SP6374_lociStitched	150	263800
chr2	62155000	62454600	10_4_SP8385_lociStitched	258	chr2	62110600	62454600	10_4_SP9153_lociStitched	477	299600
chr8	105052400	105200000	4_4_SP15948_lociStitched	259	chr8	105052200	105200000	5_4_SP17350_lociStitched	393	147600
chr8	29012200	29523000	16_4_SP15627_lociStitched	261	chr8	29011800	29449600	15_4_SP16999_lociStitched	139	437400
chr14	115004000	115292600	8_4_SP3966_lociStitched	263	chr14	115003000	115292400	8_4_SP4385_lociStitched	432	288400
chr11	21825400	21976200	6_4_SP638_lociStitched	264	chr11	21825000	21976200	5_4_SP755_lociStitched	70	150800
chr7	37180200	37398600	5_4_SP14811_lociStitched	265	chr7	37178200	37398400	7_4_SP16091_lociStitched	129	218200
chr9	67574400	67734000	5_4_SP16587_lociStitched	268	chr9	67574000	67734600	4_4_SP18050_lociStitched	349	159600
chr12	43752600	44040400	10_4_SP1616_lociStitched	270	chr12	43752400	44040400	11_4_SP1824_lociStitched	329	287800
chr4	117802600	117987000	4_4_SP11423_lociStitched	271	chr4	117801400	117987200	4_4_SP12426_lociStitched	513	184400
chr1	251201400	251278600	2_4_SP7394_lociStitched	272	chr1	251201200	251365000	3_4_SP8109_lociStitched	346	77200
chr12	3148400	3402800	12_4_SP966_lociStitched	275	chr12	3134800	3403000	13_4_SP1123_lociStitched	60	254400
chr6	81237400	81420600	8_4_SP13595_lociStitched	276	chr6	81236800	81441800	11_4_SP14767_lociStitched	178	183200
chr12	14260200	14371600	11_4_SP1138_lociStitched	277	chr12	14260000	14371600	7_4_SP1294_lociStitched	359	111400
chr3	46891800	46994400	5_4_SP9897_lociStitched	278	chr3	46891800	46994600	5_4_SP10763_lociStitched	424	102600
chr9	121458800	121592400	4_4_SP16817_lociStitched	280	chr9	121450000	121592400	3_4_SP18306_lociStitched	356	133600
chr14	6819200	6951800	6_4_SP3115_lociStitched	282	chr14	6819000	6951800	6_4_SP3485_lociStitched	401	132600
chr7	16883800	16947600	5_4_SP14458_lociStitched	283	chr7	16884000	16955800	7_4_SP15707_lociStitched	325	63600
chr17	50866800	50962200	3_4_SP5505_lociStitched	284	chr17	50866400	50963200	4_4_SP6067_lociStitched	7	95400
chr10	66290800	66494000	5_4_SP423_lociStitched	285	chr10	66219400	66494000	8_4_SP520_lociStitched	112	203200
chr6	12055600	12224800	6_4_SP12619_lociStitched	286	chr6	12055200	12224800	6_4_SP13740_lociStitched	492	169200
chr1	260752600	260975000	8_4_SP7456_lociStitched	287	chr1	260752400	260975400	6_4_SP8175_lociStitched	518	222400
chr14	22501800	22799200	9_4_SP3220_lociStitched	288	chr14	22501800	22799400	9_4_SP3593_lociStitched	414	297400
chr4	97619400	97778200	7_4_SP11188_lociStitched	289	chr4	97619000	97778400	7_4_SP12188_lociStitched	382	158800
chr2	151584800	151857000	8_4_SP9193_lociStitched	290	chr2	151618400	151857000	7_4_SP10026_lociStitched	416	238600
chr16	27998200	28159200	6_4_SP4887_lociStitched	291	chr16	27998200	28159400	6_4_SP5414_lociStitched	435	161000
chr11	7063400	7202800	5_4_SP530_lociStitched	293	chr11	7063000	7203200	7_4_SP636_lociStitched	252	139400
chr17	26718200	26812800	4_4_SP5249_lociStitched	294	chr17	26718000	26812600	4_4_SP5795_lociStitched	419	94400
chr8	1553200	1794000	10_4_SP15497_lociStitched	295	chr8	1553000	1793800	10_4_SP16844_lociStitched	474	240600
chr3	110284600	110434000	4_4_SP10326_lociStitched	296	chr3	110116000	110673600	13_4_SP11234_lociStitched	181	149400
chr15	82957400	83010200	2_4_SP4438_lociStitched	297	chr15	82957000	83010800	2_4_SP4893_lociStitched	141	52800
chr15	81898600	82006200	10_4_SP4428_lociStitched	299	chr15	81889200	82006200	10_4_SP4876_lociStitched	503	107600
chr13	131263800	131664000	8_4_SP2692_lociStitched	300	chr13	131263800	131664200	8_4_SP3008_lociStitched	420	400200
chr3	22547800	22741400	5_4_SP9559_lociStitched	301	chr3	22547600	22766400	6_4_SP10416_lociStitched	358	193600
chr6	51161200	51300000	7_4_SP13043_lociStitched	302	chr6	51161000	51278200	5_4_SP14190_lociStitched	320	117000
chr4	12406400	12523200	5_4_SP10650_lociStitched	305	chr4	12406200	12523400	6_4_SP11587_lociStitched	183	116800
chr12	39647200	39796000	6_4_SP1569_lociStitched	307	chr12	39647800	39796000	7_4_SP1769_lociStitched	45	148200
chr12	34511400	34772200	9_4_SP1504_lociStitched	308	chr12	34511200	34977200	19_4_SP1702_lociStitched	33	260800
chr11	25593800	25907400	7_4_SP678_lociStitched	311	chr11	25593600	25907800	7_4_SP794_lociStitched	368	313600
chr12	36332800	36499000	3_4_SP1534_lociStitched	314	chr12	36315600	36499600	5_4_SP1726_lociStitched	215	166200
chr3	97198800	97285200	7_4_SP10258_lociStitched	316	chr3	97198600	97275800	5_4_SP11145_lociStitched	339	77000
chr4	20643200	20827600	5_4_SP10712_lociStitched	317	chr4	20642600	20828000	4_4_SP11661_lociStitched	98	184400
chr14	28168200	28258200	8_4_SP3249_lociStitched	319	chr14	28167600	28269600	8_4_SP3619_lociStitched	128	90000
chr1	161125200	161204200	5_4_SP6958_lociStitched	320	chr1	161109400	161204200	7_4_SP7628_lociStitched	56	79000
chr18	17962200	18030000	5_4_SP5861_lociStitched	321	chr18	17961400	18030200	6_4_SP6435_lociStitched	87	67800
chr6	160073000	160157000	5_4_SP14174_lociStitched	322	chr6	160073000	160157200	4_4_SP15390_lociStitched	249	84000
chr14	77679000	77936200	6_4_SP3734_lociStitched	323	chr14	77676600	77936600	7_4_SP4128_lociStitched	473	257200
chr15	59452400	59521800	3_4_SP4317_lociStitched	324	chr15	59452400	59521800	3_4_SP4766_lociStitched	491	69400
chr1	265633000	265706600	2_4_SP7504_lociStitched	325	chr1	265633200	265706800	2_4_SP8225_lociStitched	292	73400
chr13	68415800	68548000	6_4_SP2346_lociStitched	326	chr13	68190400	68548000	13_4_SP2619_lociStitched	448	132200
chr14	108031800	108156200	3_4_SP3862_lociStitched	328	chr14	108031600	108160000	4_4_SP4278_lociStitched	90	124400
chr3	68116200	68277400	4_4_SP10033_lociStitched	329	chr3	68116200	68278000	4_4_SP10911_lociStitched	377	161200
chr14	818600	1078400	7_4_SP3081_lociStitched	330	chr14	818600	1078800	7_4_SP3443_lociStitched	270	259800
chr9	120809000	120861800	3_4_SP16810_lociStitched	331	chr9	120809000	121121000	7_4_SP18303_lociStitched	22	52800
chr8	135255000	135433400	6_4_SP16075_lociStitched	333	chr8	134918800	135433800	17_4_SP17494_lociStitched	170	178400
chr6	75755800	75833200	3_4_SP13537_lociStitched	334	chr6	75755600	75833200	4_4_SP14713_lociStitched	324	77400
chr8	113446000	113560000	4_4_SP15977_lociStitched	335	chr8	113446200	113560200	4_4_SP17385_lociStitched	441	113800
chr1	45144400	45221000	3_4_SP6413_lociStitched	336	chr1	45144200	45221200	3_4_SP7036_lociStitched	476	76600
chr8	134919600	135131600	10_4_SP16068_lociStitched	339	chr8	134918800	135433800	17_4_SP17494_lociStitched	170	212000
chr1	9107600	9329400	8_4_SP6201_lociStitched	340	chr1	9107600	9330000	10_4_SP6803_lociStitched	487	221800
chr1	76792000	76918400	4_4_SP6543_lociStitched	341	chr1	76791400	76918600	4_4_SP7173_lociStitched	499	126400
chr3	93209200	93373800	6_4_SP10222_lociStitched	343	chr3	93193600	93374200	8_4_SP11104_lociStitched	525	164600
chr9	93392800	93631000	4_4_SP16701_lociStitched	346	chr9	93392600	93631200	6_4_SP18169_lociStitched	65	238200
chr14	73073400	73168400	5_4_SP3688_lociStitched	350	chr14	73073800	73326000	9_4_SP4077_lociStitched	315	94600
chr6	19890600	20016800	3_4_SP12723_lociStitched	351	chr6	19890800	20016800	3_4_SP13849_lociStitched	515	126000
chr3	59707000	59806600	6_4_SP10019_lociStitched	352	chr3	59706600	59806600	7_4_SP10895_lociStitched	363	99600
chr6	114893000	115021600	3_4_SP13991_lociStitched	356	chr6	114893200	115023200	4_4_SP15183_lociStitched	307	128400
chr2	6750200	6760400	4_SP7896	357	chr2	6752000	6760600	4_SP8642	284	8400
chr2	116803200	117035400	5_4_SP8920_lociStitched	358	chr2	116803000	117035800	6_4_SP9715_lociStitched	506	232200
chr5	28817000	28882200	4_4_SP12028_lociStitched	359	chr5	28816600	29041000	7_4_SP13075_lociStitched	355	65200
chr12	14570200	14583600	2_4_SP1140_lociStitched	364	chr12	14569800	14583600	2_4_SP1300_lociStitched	256	13400
chr3	79913000	80035200	4_4_SP10166_lociStitched	368	chr3	79912800	80035600	4_4_SP11041_lociStitched	469	122200
chr8	55644600	55765000	4_4_SP15745_lociStitched	371	chr8	55644400	55764800	4_4_SP17125_lociStitched	422	120200
chr7	91853200	92073200	7_4_SP15221_lociStitched	373	chr7	91853000	92117400	9_4_SP16559_lociStitched	220	220000
chr3	80253800	80333200	2_4_SP10168_lociStitched	374	chr3	80222000	80333400	3_4_SP11046_lociStitched	455	79400
chr6	20370600	20433600	4_4_SP12735_lociStitched	375	chr6	20370600	20502200	6_4_SP13860_lociStitched	106	63000
chr1	75456000	75549600	3_4_SP6536_lociStitched	376	chr1	75409800	75549800	4_4_SP7167_lociStitched	191	93600
chr7	6983400	7538400	12_4_SP14385_lociStitched	378	chr7	6913400	7329000	9_4_SP15612_lociStitched	392	345600
chr6	12854600	13013600	6_4_SP12635_lociStitched	380	chr6	12854600	13014000	6_4_SP13758_lociStitched	438	159000
chr1	8159800	8405800	9_4_SP6179_lociStitched	381	chr1	8159600	8610600	12_4_SP6793_lociStitched	195	246000
chr6	49992600	50010800	2_4_SP13015_lociStitched	384	chr6	49992200	50010800	2_4_SP14161_lociStitched	308	18200
chr5	61336600	61427000	4_4_SP12184_lociStitched	385	chr5	61297000	61427200	7_4_SP13251_lociStitched	321	90400
chr1	263758600	263858800	5_4_SP7486_lociStitched	387	chr1	263758600	263859000	5_4_SP8204_lociStitched	468	100200
chr10	11309600	11527600	7_4_SP76_lociStitched	388	chr10	11303400	11527800	8_4_SP109_lociStitched	333	218000
chr6	1514200	1616600	5_4_SP12505_lociStitched	391	chr6	1514200	1616200	4_4_SP13621_lociStitched	331	102000
chr13	34819400	34886600	2_4_SP2202_lociStitched	392	chr13	34819400	34886600	2_4_SP2460_lociStitched	362	67200
chr5	56705600	56900600	5_4_SP12149_lociStitched	397	chr5	56705600	56912000	8_4_SP13214_lociStitched	167	195000
chr14	39290600	39328800	3_4_SP3378_lociStitched	398	chr14	39290200	39329000	3_4_SP3747_lociStitched	389	38200
chr6	71213400	71283200	3_4_SP13469_lociStitched	400	chr6	71213200	71283400	3_4_SP14639_lociStitched	412	69800
chr13	192357600	192424600	4_4_SP2907_lociStitched	405	chr13	192357600	192424800	4_4_SP3253_lociStitched	454	67000
chr9	72917200	73075800	3_4_SP16622_lociStitched	407	chr9	72916600	73076000	3_4_SP18090_lociStitched	49	158600
chr1	111489400	111594400	3_4_SP6702_lociStitched	408	chr1	111489400	111593800	3_4_SP7345_lociStitched	453	104400
chr8	104493200	104561600	3_4_SP15944_lociStitched	409	chr8	104493200	104561600	3_4_SP17345_lociStitched	407	68400

## Sheet: CON_Only
Table S3B Super RNAPⅡ in 3D4/21 cells only in CON
Chromosome	Start	Stop	Region_ID	Rank
chr7	38920000	39385600	13_4_SP14855_lociStitched	22
chr17	35248200	35432800	10_4_SP5348_lociStitched	27
chr12	19503200	19919400	12_4_SP1241_lociStitched	29
chr12	34157000	34350600	9_4_SP1494_lociStitched	51
chr3	8833600	8982200	11_4_SP9380_lociStitched	93
chr8	124000	574400	22_4_SP15463_lociStitched	104
chr2	74043400	74528400	19_4_SP8590_lociStitched	121
chr13	45354600	45680200	8_4_SP2256_lociStitched	138
chr14	40413000	40625800	8_4_SP3402_lociStitched	142
chr1	267924200	268117400	7_4_SP7528_lociStitched	172
chr17	31054800	31218600	5_4_SP5283_lociStitched	219
chr6	55433600	55617600	11_4_SP13220_lociStitched	224
chr7	98321200	98464600	6_4_SP15300_lociStitched	234
chr6	107142400	107755000	13_4_SP13951_lociStitched	239
chr6	3122600	3445200	15_4_SP12542_lociStitched	243
chr3	76884600	77295400	10_4_SP10134_lociStitched	244
chr15	77994200	78299600	11_4_SP4397_lociStitched	260
chr2	71471600	71872600	12_4_SP8532_lociStitched	262
chr3	71361400	71731600	9_4_SP10080_lociStitched	266
chr8	3796000	4220800	15_4_SP15534_lociStitched	267
chr15	101318400	101377000	3_4_SP4498_lociStitched	269
chr5	17284000	17601200	15_4_SP11880_lociStitched	273
chr2	58504600	58729600	6_4_SP8301_lociStitched	274
chr13	39950200	40256000	7_4_SP2238_lociStitched	279
chr18	18343000	18823800	9_4_SP5869_lociStitched	281
chr2	49709200	49922200	8_4_SP8254_lociStitched	292
chr15	48522600	48697400	6_4_SP4275_lociStitched	298
chr4	41279800	41535800	6_4_SP10806_lociStitched	303
chr18	42591000	42987600	9_4_SP5990_lociStitched	304
chr6	6602600	6990800	16_4_SP12582_lociStitched	306
chr14	76438400	76535200	5_4_SP3722_lociStitched	309
chr11	15636400	15877800	8_4_SP588_lociStitched	310
chr11	1206800	1558600	11_4_SP473_lociStitched	312
chr18	51079200	51361800	6_4_SP6081_lociStitched	313
chr7	77647000	77782600	6_4_SP15139_lociStitched	315
chr5	18716200	18931200	6_4_SP11914_lociStitched	318
chr5	67714600	68002800	9_4_SP12268_lociStitched	327
chr4	51448200	51571200	4_4_SP10845_lociStitched	332
chr2	837000	1076800	11_4_SP7734_lociStitched	337
chr4	81875200	81938400	2_4_SP10988_lociStitched	338
chr15	44885600	45268600	9_4_SP4225_lociStitched	342
chr13	202895000	202999000	5_4_SP2984_lociStitched	344
chr1	147780800	147989200	9_4_SP6925_lociStitched	345
chr4	100877000	101041800	4_4_SP11282_lociStitched	347
chr7	104007400	104283400	5_4_SP15351_lociStitched	348
chr17	27778200	28112200	7_4_SP5256_lociStitched	349
chr7	58828000	59150400	6_4_SP15015_lociStitched	353
chr6	119104800	119358600	7_4_SP14012_lociStitched	354
chr3	114576600	114724000	6_4_SP10396_lociStitched	355
chr6	4019200	4335800	11_4_SP12555_lociStitched	360
chr9	131546200	131651400	4_4_SP16914_lociStitched	361
chr11	12689000	12865400	3_4_SP565_lociStitched	362
chr12	61138200	61400800	11_4_SP1952_lociStitched	363
chr7	98079400	98204800	4_4_SP15297_lociStitched	365
chrX	13172800	13339800	7_4_SP17137_lociStitched	366
chr12	46327800	46769600	11_4_SP1673_lociStitched	367
chr4	42776400	42986400	5_4_SP10828_lociStitched	369
chr6	58333600	58524800	8_4_SP13260_lociStitched	370
chr3	10415600	10643000	5_4_SP9420_lociStitched	372
chr15	118626800	118877400	5_4_SP4592_lociStitched	377
chr13	133559200	133972800	7_4_SP2715_lociStitched	379
chr16	68276600	68541600	6_4_SP5055_lociStitched	382
chr6	31932400	32087200	9_4_SP12795_lociStitched	383
chr6	17046400	17235200	6_4_SP12673_lociStitched	386
chr13	206935400	207205800	9_4_SP3048_lociStitched	389
chr6	1766200	2001000	12_4_SP12510_lociStitched	390
chr1	16248200	16402200	5_4_SP6258_lociStitched	393
chr15	31946400	32066200	7_4_SP4198_lociStitched	394
chr17	11927200	12145000	6_4_SP5185_lociStitched	395
chr13	26108400	26359600	6_4_SP2067_lociStitched	396
chr6	115334800	115402200	2_4_SP13995_lociStitched	399
chr7	28580800	28921200	10_4_SP14692_lociStitched	401
chr6	127950600	128075400	6_4_SP14028_lociStitched	402
chr1	128082800	128332800	7_4_SP6793_lociStitched	403
chr11	52070800	52223800	6_4_SP723_lociStitched	404
chr9	12431200	12586600	7_4_SP16240_lociStitched	406
chr9	8196200	8282000	4_4_SP16201_lociStitched	410

## Sheet: TRT_Only
Table S3C Super RNAPⅡ in 3D4/21 cells only in TRT
Chromosome	Start	Stop	Region_ID	Rank	Genomic location
chr13	204513400	205019000	15_4_SP3361_lociStitched	1	chr13:204513400-205019000
chr4	127037600	127524600	12_4_SP12528_lociStitched	6	chr4:127037600-127524600
chr14	38807000	38857800	3_4_SP3743_lociStitched	8	chr14:38807000-38857800
chr8	130465600	130807400	8_4_SP17452_lociStitched	14	chr8:130465600-130807400
chr2	60057600	60454600	18_4_SP9126_lociStitched	24	chr2:60057600-60454600
chr13	137737600	137963000	6_4_SP3072_lociStitched	27	chr13:137737600-137963000
chr6	134627800	134679600	2_4_SP15254_lociStitched	66	chr6:134627800-134679600
chr1	126767000	126903600	5_4_SP7421_lociStitched	69	chr1:126767000-126903600
chr13	199996200	200085400	3_4_SP3318_lociStitched	71	chr13:199996200-200085400
chr13	92513400	92547200	3_4_SP2787_lociStitched	73	chr13:92513400-92547200
chr15	45525400	45851800	8_4_SP4686_lociStitched	78	chr15:45525400-45851800
chr15	67085800	67410800	10_4_SP4799_lociStitched	94	chr15:67085800-67410800
chr7	64493000	64610200	4_4_SP16355_lociStitched	103	chr7:64493000-64610200
chr16	52760400	52827600	3_4_SP5558_lociStitched	122	chr16:52760400-52827600
chr9	32946200	33285200	8_4_SP17776_lociStitched	124	chr9:32946200-33285200
chr9	63908400	64055200	4_4_SP17999_lociStitched	132	chr9:63908400-64055200
chr14	45966600	46092200	3_4_SP3824_lociStitched	137	chr14:45966600-46092200
chr14	75108400	75190400	5_4_SP4095_lociStitched	138	chr14:75108400-75190400
chr7	115304200	115413400	7_4_SP16751_lociStitched	140	chr7:115304200-115413400
chr12	8140800	8495600	9_4_SP1253_lociStitched	143	chr12:8140800-8495600
chr15	131224800	131301600	2_4_SP5170_lociStitched	147	chr15:131224800-131301600
chr8	77123200	77264000	5_4_SP17244_lociStitched	155	chr8:77123200-77264000
chr6	18900600	18940400	2_4_SP13829_lociStitched	160	chr6:18900600-18940400
chr5	6985600	7278000	12_4_SP12725_lociStitched	163	chr5:6985600-7278000
chr9	102560800	102766000	6_4_SP18190_lociStitched	166	chr9:102560800-102766000
chr1	149515600	149585000	2_4_SP7598_lociStitched	177	chr1:149515600-149585000
chr13	140921000	141048400	4_4_SP3100_lociStitched	179	chr13:140921000-141048400
chr6	84741400	84858400	6_4_SP14867_lociStitched	184	chr6:84741400-84858400
chr4	87891000	88054000	5_4_SP12006_lociStitched	188	chr4:87891000-88054000
chr9	67260200	67390000	5_4_SP18045_lociStitched	192	chr9:67260200-67390000
chr4	95153600	95222800	3_4_SP12140_lociStitched	197	chr4:95153600-95222800
chr4	13167200	13227000	4_4_SP11598_lociStitched	202	chr4:13167200-13227000
chr13	189126400	189166400	2_4_SP3238_lociStitched	204	chr13:189126400-189166400
chr17	9233200	9304200	2_4_SP5695_lociStitched	205	chr17:9233200-9304200
chr7	34554600	34696600	5_4_SP16064_lociStitched	208	chr7:34554600-34696600
chr1	191187000	191265000	4_4_SP7839_lociStitched	211	chr1:191187000-191265000
chr5	66065600	66489400	12_4_SP13333_lociStitched	214	chr5:66065600-66489400
chr14	71400200	71669200	7_4_SP4058_lociStitched	219	chr14:71400200-71669200
chr4	104528000	104626600	5_4_SP12315_lociStitched	222	chr4:104528000-104626600
chr1	26462600	26489800	2_4_SP6935_lociStitched	223	chr1:26462600-26489800
chr6	78731600	79009000	10_4_SP14740_lociStitched	224	chr6:78731600-79009000
chr5	15898200	16163000	8_4_SP12897_lociStitched	229	chr5:15898200-16163000
chr1	272073400	272218000	4_4_SP8371_lociStitched	231	chr1:272073400-272218000
chr9	123888800	123927600	3_4_SP18331_lociStitched	233	chr9:123888800-123927600
chr12	39931800	40205600	11_4_SP1779_lociStitched	234	chr12:39931800-40205600
chr4	118424400	118541600	5_4_SP12438_lociStitched	236	chr4:118424400-118541600
chr1	190160800	190394800	6_4_SP7827_lociStitched	240	chr1:190160800-190394800
chr5	93254200	93413400	6_4_SP13526_lociStitched	243	chr5:93254200-93413400
chr4	97901400	97960600	3_4_SP12194_lociStitched	246	chr4:97901400-97960600
chr1	20980800	21305800	11_4_SP6892_lociStitched	248	chr1:20980800-21305800
chr13	125395400	125587600	6_4_SP2971_lociStitched	255	chr13:125395400-125587600
chr13	123057600	123217600	11_4_SP2943_lociStitched	258	chr13:123057600-123217600
chr14	54820600	54892600	2_4_SP3951_lociStitched	261	chr14:54820600-54892600
chr8	87437200	87571600	3_4_SP17297_lociStitched	262	chr8:87437200-87571600
chr6	131822200	132012800	6_4_SP15247_lociStitched	263	chr6:131822200-132012800
chr9	67108600	67158400	3_4_SP18044_lociStitched	264	chr9:67108600-67158400
chr13	75388600	75509400	6_4_SP2692_lociStitched	269	chr13:75388600-75509400
chr1	226405600	226419400	2_4_SP7961_lociStitched	273	chr1:226405600-226419400
chr16	35979400	36220600	5_4_SP5450_lociStitched	274	chr16:35979400-36220600
chr2	12198600	12286400	5_4_SP8781_lociStitched	275	chr2:12198600-12286400
chr13	61526000	61705600	5_4_SP2566_lociStitched	279	chr13:61526000-61705600
chr1	22081800	22342200	6_4_SP6909_lociStitched	280	chr1:22081800-22342200
chr12	2206400	2391400	7_4_SP1098_lociStitched	291	chr12:2206400-2391400
chr13	159038400	159192800	4_4_SP3185_lociStitched	293	chr13:159038400-159192800
chr13	26503600	26672600	4_4_SP2323_lociStitched	294	chr13:26503600-26672600
chr3	11252000	11421000	9_4_SP10276_lociStitched	295	chr3:11252000-11421000
chr17	33967600	34162200	6_4_SP5870_lociStitched	296	chr17:33967600-34162200
chr3	44826600	44900200	5_4_SP10736_lociStitched	298	chr3:44826600-44900200
chr6	17987600	18156400	3_4_SP13820_lociStitched	299	chr6:17987600-18156400
chr8	86814600	87106000	10_4_SP17291_lociStitched	301	chr8:86814600-87106000
chrX	114490400	114581200	4_4_SP19020_lociStitched	302	chrX:114490400-114581200
chr15	1657400	1722200	4_4_SP4570_lociStitched	305	chr15:1657400-1722200
chr13	127725000	127791400	3_4_SP2986_lociStitched	306	chr13:127725000-127791400
chr14	56087400	56259200	7_4_SP3967_lociStitched	311	chr14:56087400-56259200
chrX	19799600	19910800	6_4_SP18659_lociStitched	312	chrX:19799600-19910800
chr13	91408800	91499400	3_4_SP2786_lociStitched	316	chr13:91408800-91499400
chr1	74625400	74699000	4_4_SP7156_lociStitched	317	chr1:74625400-74699000
chrX	106435000	106685800	10_4_SP18966_lociStitched	318	chrX:106435000-106685800
chr1	15986800	16141000	5_4_SP6859_lociStitched	323	chr1:15986800-16141000
chr16	34112600	34194400	2_4_SP5432_lociStitched	326	chr16:34112600-34194400
chr12	15086000	15193400	3_4_SP1313_lociStitched	328	chr12:15086000-15193400
chr8	120566600	120702800	3_4_SP17420_lociStitched	334	chr8:120566600-120702800
chr2	6808000	6814600	4_SP8645	335	chr2:6808000-6814600
chr3	26305400	26448600	6_4_SP10448_lociStitched	336	chr3:26305400-26448600
chr4	98560600	98567400	4_SP12212	337	chr4:98560600-98567400
chr1	175145400	175336000	4_4_SP7714_lociStitched	338	chr1:175145400-175336000
chr7	15162800	15296400	6_4_SP15693_lociStitched	340	chr7:15162800-15296400
chr3	32157200	32340800	5_4_SP10493_lociStitched	341	chr3:32157200-32340800
chr8	70054200	70181200	3_4_SP17175_lociStitched	342	chr8:70054200-70181200
chr13	198111800	198206200	4_4_SP3300_lociStitched	343	chr13:198111800-198206200
chr6	51410000	51524600	6_4_SP14198_lociStitched	344	chr6:51410000-51524600
chr6	86031200	86140000	4_4_SP14904_lociStitched	347	chr6:86031200-86140000
chr13	206628200	206804800	5_4_SP3406_lociStitched	350	chr13:206628200-206804800
chr9	21684200	21766400	3_4_SP17723_lociStitched	352	chr9:21684200-21766400
chr7	31925200	32147200	7_4_SP16026_lociStitched	353	chr7:31925200-32147200
chr1	217109600	217306000	7_4_SP7920_lociStitched	354	chr1:217109600-217306000
chr2	26296200	26357400	2_4_SP8893_lociStitched	357	chr2:26296200-26357400
chr7	93392600	93481400	2_4_SP16578_lociStitched	360	chr7:93392600-93481400
chr14	2544000	2604600	2_4_SP3457_lociStitched	361	chr14:2544000-2604600
chr8	19076000	19302400	7_4_SP16971_lociStitched	364	chr8:19076000-19302400
chr3	969200	1116000	7_4_SP10065_lociStitched	365	chr3:969200-1116000
chr10	1527600	1637600	15_4_SP24_lociStitched	367	chr10:1527600-1637600
chr18	25201800	25298200	3_4_SP6491_lociStitched	369	chr18:25201800-25298200
chr14	63286600	63302000	2_4_SP4031_lociStitched	370	chr14:63286600-63302000
chr4	99345800	99352800	4_SP12253	371	chr4:99345800-99352800
chr3	25149800	25240200	2_4_SP10438_lociStitched	375	chr3:25149800-25240200
chr17	19479400	19631200	5_4_SP5766_lociStitched	376	chr17:19479400-19631200
chr15	20049400	20187600	4_4_SP4612_lociStitched	380	chr15:20049400-20187600
chr2	151367800	151465200	5_4_SP10020_lociStitched	383	chr2:151367800-151465200
chr2	24729000	24820800	3_4_SP8880_lociStitched	384	chr2:24729000-24820800
chr17	47663600	47671400	4_SP6030	386	chr17:47663600-47671400
chr2	128006000	128345800	10_4_SP9766_lociStitched	387	chr2:128006000-128345800
chr12	51506800	51564400	4_4_SP1960_lociStitched	388	chr12:51506800-51564400
chr12	4311400	4527600	11_4_SP1151_lociStitched	391	chr12:4311400-4527600
chr1	236820800	237318000	13_4_SP8019_lociStitched	395	chr1:236820800-237318000
chr13	50434800	50505000	4_4_SP2532_lociStitched	396	chr13:50434800-50505000
chr13	111032600	111039000	1_4_SP2877_lociStitched	400	chr13:111032600-111039000
chr2	3163800	3246800	5_4_SP8512_lociStitched	402	chr2:3163800-3246800
chr3	52918800	53296600	8_4_SP10824_lociStitched	403	chr3:52918800-53296600
chr5	11520600	11952600	13_4_SP12833_lociStitched	405	chr5:11520600-11952600
chr4	62583600	62612400	3_4_SP11859_lociStitched	406	chr4:62583600-62612400
chr17	43688400	43811400	3_4_SP5997_lociStitched	408	chr17:43688400-43811400
chr8	39580600	39704000	5_4_SP17069_lociStitched	410	chr8:39580600-39704000
chr1	72551800	72709000	6_4_SP7132_lociStitched	411	chr1:72551800-72709000
chr6	47462400	47526800	4_4_SP14070_lociStitched	413	chr6:47462400-47526800
chr11	76540800	76660000	10_4_SP958_lociStitched	415	chr11:76540800-76660000
chr13	134335600	134407200	4_4_SP3040_lociStitched	418	chr13:134335600-134407200
chr6	44572800	44775800	7_4_SP14014_lociStitched	423	chr6:44572800-44775800
chr6	88784400	88790000	4_SP14938	426	chr6:88784400-88790000
chr13	134587200	134720200	4_4_SP3046_lociStitched	427	chr13:134587200-134720200
chr5	47686000	47699200	3_4_SP13184_lociStitched	428	chr5:47686000-47699200
chr4	96069400	96076800	4_SP12165	429	chr4:96069400-96076800
chr15	29712600	29863400	3_4_SP4629_lociStitched	430	chr15:29712600-29863400
chr5	35668400	35828800	5_4_SP13126_lociStitched	431	chr5:35668400-35828800
chr9	87658600	87674400	2_4_SP18135_lociStitched	433	chr9:87658600-87674400
chr14	108998400	109090000	5_4_SP4291_lociStitched	434	chr14:108998400-109090000
chr8	81022600	81141600	4_4_SP17257_lociStitched	436	chr8:81022600-81141600
chr13	110587000	110730400	4_4_SP2874_lociStitched	437	chr13:110587000-110730400
chr13	33663600	33773600	4_4_SP2434_lociStitched	439	chr13:33663600-33773600
chr5	69770200	69874800	4_4_SP13376_lociStitched	442	chr5:69770200-69874800
chr1	261548800	261817200	11_4_SP8195_lociStitched	444	chr1:261548800-261817200
chr4	123777400	123836600	3_4_SP12489_lociStitched	445	chr4:123777400-123836600
chr12	52400600	52444200	7_4_SP1983_lociStitched	446	chr12:52400600-52444200
chr15	47515800	47698800	4_4_SP4705_lociStitched	447	chr15:47515800-47698800
chr6	19152800	19458000	12_4_SP13835_lociStitched	449	chr6:19152800-19458000
chr15	95137600	95265200	5_4_SP4933_lociStitched	451	chr15:95137600-95265200
chr9	89339200	89368000	2_4_SP18140_lociStitched	452	chr9:89339200-89368000
chr6	47653000	47760600	4_4_SP14073_lociStitched	456	chr6:47653000-47760600
chr10	30973800	31027600	3_4_SP297_lociStitched	457	chr10:30973800-31027600
chr13	16704800	16920600	6_4_SP2254_lociStitched	458	chr13:16704800-16920600
chr7	94183400	94447600	5_4_SP16584_lociStitched	459	chr7:94183400-94447600
chr3	132424600	132480400	4_4_SP11438_lociStitched	460	chr3:132424600-132480400
chr1	109824800	109933200	4_4_SP7338_lociStitched	461	chr1:109824800-109933200
chr9	26442600	26681600	10_4_SP17737_lociStitched	462	chr9:26442600-26681600
chr1	180933000	181210600	9_4_SP7756_lociStitched	465	chr1:180933000-181210600
chr5	46480000	46742000	5_4_SP13176_lociStitched	466	chr5:46480000-46742000
chr4	85029000	85151000	3_4_SP12001_lociStitched	467	chr4:85029000-85151000
chr6	48060400	48067200	4_SP14086	471	chr6:48060400-48067200
chr5	32909200	33108400	5_4_SP13109_lociStitched	472	chr5:32909200-33108400
chr12	44603000	44657000	4_4_SP1836_lociStitched	475	chr12:44603000-44657000
chr9	49983200	49989000	1_4_SP17921_lociStitched	478	chr9:49983200-49989000
chr3	11049200	11058000	4_SP10274	479	chr3:11049200-11058000
chr12	2514800	2581600	8_4_SP1106_lociStitched	480	chr12:2514800-2581600
chr6	81565600	81631000	5_4_SP14780_lociStitched	481	chr6:81565600-81631000
chr13	147895800	147967200	4_4_SP3139_lociStitched	482	chr13:147895800-147967200
chr18	13987200	14153800	7_4_SP6403_lociStitched	483	chr18:13987200-14153800
chr14	35860200	36068400	8_4_SP3731_lociStitched	484	chr14:35860200-36068400
chr5	59264000	59394600	4_4_SP13225_lociStitched	485	chr5:59264000-59394600
chr1	222412000	222533200	4_4_SP7943_lociStitched	488	chr1:222412000-222533200
chr13	167801400	167924200	3_4_SP3206_lociStitched	489	chr13:167801400-167924200
chr9	28256800	28408600	7_4_SP17762_lociStitched	490	chr9:28256800-28408600
chr3	131226200	131358400	3_4_SP11429_lociStitched	493	chr3:131226200-131358400
chr8	121818000	121860200	4_4_SP17429_lociStitched	494	chr8:121818000-121860200
chr5	79258600	79315600	3_4_SP13439_lociStitched	495	chr5:79258600-79315600
chr2	51669800	51734600	4_4_SP9042_lociStitched	496	chr2:51669800-51734600
chr3	109057800	109197400	4_4_SP11220_lociStitched	498	chr3:109057800-109197400
chr13	24690200	24737600	2_4_SP2307_lociStitched	501	chr13:24690200-24737600
chr13	135195000	135417000	5_4_SP3053_lociStitched	502	chr13:135195000-135417000
chr15	55447600	55500400	4_4_SP4745_lociStitched	504	chr15:55447600-55500400
chr12	38013200	38076200	3_4_SP1745_lociStitched	505	chr12:38013200-38076200
chr15	95643600	95661400	2_4_SP4941_lociStitched	508	chr15:95643600-95661400
chrX	15268400	15366400	3_4_SP18623_lociStitched	509	chrX:15268400-15366400
chr9	31719800	31887400	4_4_SP17766_lociStitched	511	chr9:31719800-31887400
chr1	72219600	72358600	8_4_SP7124_lociStitched	512	chr1:72219600-72358600
chr16	18654400	18842600	5_4_SP5361_lociStitched	514	chr16:18654400-18842600
chr14	11022800	11098400	5_4_SP3526_lociStitched	516	chr14:11022800-11098400
chr1	40020200	40181200	4_4_SP7017_lociStitched	517	chr1:40020200-40181200
chr14	111751200	111834800	7_4_SP4317_lociStitched	520	chr14:111751200-111834800
chr9	32753400	32829800	4_4_SP17769_lociStitched	521	chr9:32753400-32829800
chr17	4853600	4951000	2_4_SP5680_lociStitched	522	chr17:4853600-4951000
chr11	24085800	24119200	2_4_SP782_lociStitched	523	chr11:24085800-24119200
chr5	87471200	87683600	4_4_SP13481_lociStitched	524	chr5:87471200-87683600
