# Supplementary material for: Virus Infection Induces Immune Gene Activation with CTCF-anchored Enhancers and Chromatin Interactions in Pig Genome
Source: Genomics Proteomics Bioinformatics. 2024 Sep 23;22(5):qzae062. doi: 10.1093/gpbjnl/qzae062 (PMC11725346; doi:10.1093/gpbjnl/qzae062)
Supplement: qzae062_Supplementary_Data [file qzae062_supplementary_data.zip › Table S2.xlsx]

## Sheet: Overlap
Table S2 Super enhancers in 3D4/21 cells in this study
Note: CON, control group; TRT, treated group.
Table S2A Super enhancers in 3D4/21 cells overlaped in both CON and TRT
Chromosome	Start	Stop	Region_ID	Rank_CON	Chromosome	Start	Stop	Region_ID	Rank_TRT	Overlap_length_bp
chr4	12638400	12883200	54_Enh31445_lociStitched	1	chr4	12639400	12831200	37_Enh40978_lociStitched	1	191800
chr5	39021000	39192000	40_Enh35610_lociStitched	2	chr5	39022000	39123400	26_Enh46349_lociStitched	33	101400
chr5	39021000	39192000	40_Enh35610_lociStitched	2	chr5	39136600	39238600	23_Enh46375_lociStitched	36	55400
chr1	99119600	99231600	20_Enh21086_lociStitched	3	chr1	99078600	99182200	20_Enh27355_lociStitched	92	62600
chr1	99119600	99231600	20_Enh21086_lociStitched	3	chr1	99195000	99230600	10_Enh27370_lociStitched	365	35600
chr17	51788000	52014600	45_Enh17418_lociStitched	4	chr17	51741000	51973000	47_Enh22622_lociStitched	2	185000
chr3	118504000	118589000	17_Enh30677_lociStitched	5	chr3	118504400	118590400	16_Enh40025_lociStitched	17	84600
chr4	19515600	19587600	19_Enh31752_lociStitched	6	chr4	19515600	19587600	15_Enh41305_lociStitched	12	72000
chr1	161790200	161924400	28_Enh22334_lociStitched	7	chr1	161835600	161993000	32_Enh29034_lociStitched	4	88800
chr4	20343200	20433200	18_Enh31792_lociStitched	8	chr4	20342600	20405000	11_Enh41349_lociStitched	26	61800
chr4	20343200	20433200	18_Enh31792_lociStitched	8	chr4	20419800	20435800	6_Enh41350_lociStitched	717	13400
chr1	179820000	179879000	11_Enh22703_lociStitched	9	chr1	179820000	179890800	12_Enh29470_lociStitched	25	59000
chr18	49450600	49570200	27_Enh19032_lociStitched	10	chr18	49436600	49570200	25_Enh24611_lociStitched	9	119600
chr10	65729400	65824800	16_Enh1109_lociStitched	11	chr10	65729400	65836000	21_Enh1549_lociStitched	10	95400
chr4	122708400	122801200	21_Enh34151_lociStitched	12	chr4	122699400	122818600	28_Enh44411_lociStitched	28	92800
chr7	92169200	92245800	14_Enh42628_lociStitched	13	chr7	92170200	92245400	21_Enh55788_lociStitched	38	75200
chr9	130864600	130941200	21_Enh48930_lociStitched	14	chr9	130862800	130939400	20_Enh63822_lociStitched	14	74800
chr2	134346800	134403200	12_Enh27466_lociStitched	15	chr2	134365200	134394200	6_Enh35746_lociStitched	376	29000
chr7	91848600	91925400	16_Enh42579_lociStitched	16	chr7	91847400	91941000	21_Enh55731_lociStitched	3	76800
chr8	70552000	70602200	16_Enh44478_lociStitched	17	chr8	70551400	70601400	17_Enh58196_lociStitched	82	49400
chr2	3745000	3870600	24_Enh24885_lociStitched	18	chr2	3747000	3810000	14_Enh32259_lociStitched	198	63000
chr8	9286400	9341200	10_Enh43589_lociStitched	19	chr8	9288200	9336400	10_Enh57057_lociStitched	218	48200
chr14	20939400	21016400	16_Enh9185_lociStitched	20	chr14	20996800	21017200	5_Enh12169_lociStitched	188	19600
chr14	20939400	21016400	16_Enh9185_lociStitched	20	chr14	20931800	20981800	12_Enh12161_lociStitched	225	42400
chr15	134352800	134425600	16_Enh14256_lociStitched	21	chr15	134353000	134488400	34_Enh18761_lociStitched	6	72600
chr6	119212800	119307200	20_Enh39707_lociStitched	22	chr6	119212800	119307200	20_Enh51882_lociStitched	228	94400
chr14	104690800	104760600	17_Enh10946_lociStitched	23	chr14	104727600	104760600	6_Enh14514_lociStitched	166	33000
chr14	104690800	104760600	17_Enh10946_lociStitched	23	chr14	104691000	104712600	5_Enh14510_lociStitched	640	21600
chr6	75755600	75815200	18_Enh38640_lociStitched	24	chr6	75754400	75812800	15_Enh50352_lociStitched	59	57200
chr4	110199400	110273000	17_Enh33911_lociStitched	25	chr4	110200000	110316000	27_Enh44067_lociStitched	8	73000
chr16	20142800	20197600	13_Enh14753_lociStitched	26	chr16	20143200	20198800	15_Enh19353_lociStitched	7	54400
chr13	96538000	96620200	19_Enh6678_lociStitched	27	chr13	96538200	96638200	18_Enh8828_lociStitched	103	82000
chr3	128191200	128305600	26_Enh31015_lociStitched	28	chr3	128192400	128225600	9_Enh40430_lociStitched	648	33200
chr6	68785400	68867000	22_Enh38371_lociStitched	29	chr6	68777000	68876600	22_Enh50016_lociStitched	13	81600
chr16	20211600	20255400	12_Enh14765_lociStitched	30	chr16	20215600	20266000	10_Enh19366_lociStitched	42	39800
chr1	168199200	168239600	6_Enh22617_lociStitched	31	chr1	168222800	168239600	5_Enh29353_lociStitched	741	16800
chr15	67073200	67177400	27_Enh12858_lociStitched	32	chr15	67073200	67178000	23_Enh16949_lociStitched	16	104200
chr1	190400800	190464400	15_Enh23007_lociStitched	33	chr1	190405200	190447200	11_Enh29868_lociStitched	69	42000
chr4	41415400	41469800	12_Enh32304_lociStitched	34	chr4	41413800	41469600	14_Enh41993_lociStitched	136	54200
chr17	41156400	41225200	12_Enh17065_lociStitched	35	chr17	41194800	41233400	10_Enh22253_lociStitched	189	30400
chr17	41156400	41225200	12_Enh17065_lociStitched	35	chr17	41142400	41171800	7_Enh22240_lociStitched	951	15400
chr13	147908000	147970200	14_Enh7799_lociStitched	36	chr13	147912200	147970600	15_Enh10310_lociStitched	142	58000
chr9	40505800	40565800	15_Enh46473_lociStitched	37	chr9	40505600	40604800	22_Enh60847_lociStitched	67	60000
chr13	111041400	111095000	12_Enh6935_lociStitched	38	chr13	111048600	111110600	15_Enh9162_lociStitched	18	46400
chr13	16620600	16701800	18_Enh4845_lociStitched	39	chr13	16683800	16762600	16_Enh6470_lociStitched	21	18000
chr13	16620600	16701800	18_Enh4845_lociStitched	39	chr13	16619000	16644800	6_Enh6457_lociStitched	566	24200
chr11	22726600	22936000	45_Enh1808_lociStitched	40	chr11	22851000	22936800	17_Enh2469_lociStitched	68	85000
chr11	22726600	22936000	45_Enh1808_lociStitched	40	chr11	22710800	22838400	31_Enh2457_lociStitched	355	111800
chr13	16719400	16779800	14_Enh4858_lociStitched	41	chr13	16683800	16762600	16_Enh6470_lociStitched	21	43200
chr1	72926000	73054800	30_Enh20603_lociStitched	42	chr1	72956200	73070600	22_Enh26745_lociStitched	58	98600
chr13	127738200	127805800	17_Enh7370_lociStitched	43	chr13	127779000	127800400	6_Enh9724_lociStitched	853	21400
chr7	92355800	92450600	21_Enh42660_lociStitched	44	chr7	92371400	92434200	17_Enh55822_lociStitched	177	62800
chr14	120781200	120880000	25_Enh11323_lociStitched	45	chr14	120757400	120887800	27_Enh14988_lociStitched	11	98800
chr11	74991400	75046000	11_Enh2515_lociStitched	46	chr11	74991600	75052200	12_Enh3322_lociStitched	95	54400
chr2	47199800	47305400	23_Enh25870_lociStitched	47	chr2	47200000	47305000	22_Enh33526_lociStitched	47	105000
chrX	40878000	40938800	12_Enh49716_lociStitched	48	chrX	40880000	40943000	9_Enh64827_lociStitched	86	58800
chr15	110584000	110612800	5_Enh13541_lociStitched	49	chr15	110580600	110610600	7_Enh17918_lociStitched	122	26600
chr5	47457000	47575000	20_Enh35788_lociStitched	50	chr5	47482600	47562400	15_Enh46582_lociStitched	53	79800
chr14	74631000	74708000	20_Enh10358_lociStitched	51	chr14	74636400	74724400	17_Enh13739_lociStitched	55	71600
chr4	122983800	123032400	12_Enh34184_lociStitched	52	chr4	122983800	123032800	11_Enh44442_lociStitched	99	48600
chr14	129124800	129214800	17_Enh11564_lociStitched	54	chr14	129170400	129233200	17_Enh15296_lociStitched	126	44400
chr1	200653800	200723200	17_Enh23124_lociStitched	55	chr1	200585000	200699200	27_Enh30022_lociStitched	304	45400
chr1	139288400	139329400	9_Enh21983_lociStitched	56	chr1	139288600	139323800	8_Enh28612_lociStitched	70	35200
chr1	162029200	162075200	10_Enh22366_lociStitched	57	chr1	162009000	162074000	12_Enh29043_lociStitched	164	44800
chr2	83478400	83536800	10_Enh26642_lociStitched	58	chr2	83477400	83535800	14_Enh34651_lociStitched	75	57400
chr12	54857800	54936600	16_Enh4401_lociStitched	59	chr12	54863600	54936600	15_Enh5886_lociStitched	52	73000
chr14	103214800	103255000	8_Enh10882_lociStitched	60	chr14	103223800	103247800	5_Enh14430_lociStitched	410	24000
chr1	249071800	249113800	8_Enh23938_lociStitched	61	chr1	249069600	249110800	9_Enh31067_lociStitched	195	39000
chr15	122404400	122494200	19_Enh13890_lociStitched	62	chr15	122404800	122430800	6_Enh18322_lociStitched	442	26000
chr15	122404400	122494200	19_Enh13890_lociStitched	62	chr15	122477600	122490800	5_Enh18330_lociStitched	477	13200
chr18	11556200	11606200	8_Enh18124_lociStitched	63	chr18	11556600	11606400	9_Enh23505_lociStitched	254	49600
chr3	97218200	97266800	11_Enh30140_lociStitched	64	chr3	97218000	97292000	19_Enh39334_lociStitched	80	48600
chr1	33482600	33545800	18_Enh20104_lociStitched	65	chr1	33483600	33547800	14_Enh26058_lociStitched	113	62200
chr3	110758200	110808200	8_Enh30430_lociStitched	66	chr3	110758600	110816800	10_Enh39727_lociStitched	169	49600
chr15	78437800	78500600	19_Enh13027_lociStitched	67	chr15	78437800	78501000	18_Enh17196_lociStitched	222	62800
chr4	12554000	12583600	6_Enh31422_lociStitched	68	chr4	12553800	12583400	5_Enh40941_lociStitched	74	29400
chr17	46357600	46440200	17_Enh17160_lociStitched	69	chr17	46358200	46440200	13_Enh22342_lociStitched	314	82000
chr7	39026200	39079800	15_Enh41482_lociStitched	70	chr7	39016600	39079600	15_Enh54225_lociStitched	24	53400
chr10	66184200	66248600	13_Enh1146_lociStitched	71	chr10	66187800	66249000	11_Enh1596_lociStitched	176	60800
chr6	8016400	8091600	20_Enh37083_lociStitched	72	chr6	7985400	8093200	23_Enh48282_lociStitched	27	75200
chr9	20022000	20055800	8_Enh45984_lociStitched	73	chr9	20021800	20056600	10_Enh60190_lociStitched	133	33800
chr11	76246800	76279400	9_Enh2565_lociStitched	74	chr11	76229200	76281400	13_Enh3365_lociStitched	34	32600
chr16	51314600	51389800	15_Enh15523_lociStitched	75	chr16	51354200	51432400	15_Enh20324_lociStitched	91	35600
chr16	51314600	51389800	15_Enh15523_lociStitched	75	chr16	51303200	51341400	8_Enh20312_lociStitched	333	26800
chr9	105605600	105663800	15_Enh48177_lociStitched	76	chr9	105605600	105660600	16_Enh62929_lociStitched	244	55000
chr14	103282800	103347400	16_Enh10889_lociStitched	77	chr14	103282600	103340600	13_Enh14436_lociStitched	167	57800
chr15	117871800	117916800	17_Enh13692_lociStitched	78	chr15	117875800	117918400	14_Enh18092_lociStitched	272	41000
chr6	137072400	137112200	8_Enh39902_lociStitched	79	chr6	137041400	137112600	17_Enh52103_lociStitched	44	39800
chr13	36596200	36664200	15_Enh5410_lociStitched	80	chr13	36596600	36663000	14_Enh7218_lociStitched	219	66400
chr1	179731400	179772400	9_Enh22688_lociStitched	81	chr1	179754000	179773800	5_Enh29460_lociStitched	452	18400
chr2	25929000	26000800	13_Enh25401_lociStitched	82	chr2	25955200	26000800	10_Enh33022_lociStitched	621	45600
chr5	38949600	38982000	6_Enh35577_lociStitched	83	chr5	38949400	38980200	7_Enh46328_lociStitched	233	30600
chr2	130760400	130854800	18_Enh27425_lociStitched	84	chr2	130736400	130885800	30_Enh35697_lociStitched	908	94400
chr13	198120000	198157600	8_Enh8314_lociStitched	85	chr13	198130000	198158000	8_Enh11026_lociStitched	76	27600
chr9	91407200	91463200	12_Enh47872_lociStitched	86	chr9	91432400	91501200	14_Enh62558_lociStitched	35	30800
chr5	17450600	17479000	11_Enh35117_lociStitched	87	chr5	17450200	17473200	6_Enh45680_lociStitched	135	22600
chr1	26490800	26564200	14_Enh19882_lociStitched	88	chr1	26491600	26565200	17_Enh25712_lociStitched	45	72600
chr14	81434000	81494400	13_Enh10570_lociStitched	89	chr14	81476800	81495000	4_Enh14010_lociStitched	450	17600
chr4	14477000	14556400	20_Enh31570_lociStitched	90	chr4	14477000	14556400	20_Enh41095_lociStitched	178	79400
chr6	17902400	17955400	12_Enh37269_lociStitched	91	chr6	17902600	17945600	8_Enh48524_lociStitched	110	43000
chr4	130360600	130403000	11_Enh34477_lociStitched	92	chr4	130357200	130402000	10_Enh44809_lociStitched	139	41400
chr6	19696600	19756000	13_Enh37352_lociStitched	93	chr6	19694400	19763200	18_Enh48645_lociStitched	72	59400
chr9	18861000	18899400	10_Enh45951_lociStitched	94	chr9	18857400	18897000	11_Enh60146_lociStitched	859	36000
chr1	249564400	249609600	12_Enh23977_lociStitched	95	chr1	249564200	249610000	11_Enh31114_lociStitched	352	45200
chr12	22056800	22095600	9_Enh3477_lociStitched	96	chr12	22058000	22094800	8_Enh4611_lociStitched	194	36800
chr15	110523200	110554000	9_Enh13533_lociStitched	97	chr15	110514400	110563000	12_Enh17917_lociStitched	128	30800
chr5	45891200	45913600	6_Enh35730_lociStitched	98	chr5	45891600	45907400	5_Enh46519_lociStitched	358	15800
chr16	51404400	51441600	10_Enh15536_lociStitched	99	chr16	51354200	51432400	15_Enh20324_lociStitched	91	28000
chr2	46603000	46655400	11_Enh25834_lociStitched	100	chr2	46602800	46655600	10_Enh33492_lociStitched	224	52400
chr9	33228200	33267000	9_Enh46297_lociStitched	101	chr9	33228800	33266400	10_Enh60588_lociStitched	160	37600
chr15	101089400	101166400	16_Enh13324_lociStitched	102	chr15	101089400	101149200	15_Enh17637_lociStitched	393	59800
chr15	46796000	46837800	13_Enh12393_lociStitched	103	chr15	46761000	46840200	18_Enh16411_lociStitched	205	41800
chr1	255633400	255684600	12_Enh24204_lociStitched	104	chr1	255653600	255684800	11_Enh31437_lociStitched	108	31000
chr8	32214200	32261000	15_Enh43974_lociStitched	105	chr8	32214000	32260400	12_Enh57574_lociStitched	339	46200
chr13	66547400	66607000	11_Enh5980_lociStitched	106	chr13	66558600	66602200	8_Enh7942_lociStitched	341	43600
chr11	66481400	66560800	14_Enh2290_lociStitched	107	chr11	66537400	66565200	7_Enh3055_lociStitched	629	23400
chr9	46843000	46879000	9_Enh46716_lociStitched	108	chr9	46827800	46894600	12_Enh61140_lociStitched	184	36000
chr9	63960600	64025400	16_Enh47200_lociStitched	109	chr9	63947800	64029400	25_Enh61744_lociStitched	127	64800
chr3	86283200	86328400	7_Enh29913_lociStitched	110	chr3	86298400	86315000	4_Enh39032_lociStitched	488	16600
chr9	7698200	7743000	9_Enh45650_lociStitched	111	chr9	7703400	7737800	8_Enh59781_lociStitched	289	34400
chr9	64334600	64380800	11_Enh47241_lociStitched	112	chr9	64353800	64397200	10_Enh61795_lociStitched	347	27000
chr6	107830800	107872600	8_Enh39518_lociStitched	113	chr6	107833400	107854600	5_Enh51601_lociStitched	271	21200
chr11	15010800	15043800	9_Enh1560_lociStitched	114	chr11	15010200	15048600	7_Enh2102_lociStitched	57	33000
chr11	51854400	51918800	9_Enh2158_lociStitched	115	chr11	51854800	51892000	5_Enh2872_lociStitched	278	37200
chr2	150135600	150182800	10_Enh27922_lociStitched	116	chr2	150137200	150177600	11_Enh36289_lociStitched	669	40400
chr7	89248400	89294600	12_Enh42513_lociStitched	117	chr7	89248800	89291600	11_Enh55636_lociStitched	308	42800
chr16	34129000	34144600	3_Enh15035_lociStitched	118	chr16	34126800	34150400	4_Enh19713_lociStitched	41	15600
chr4	123189600	123261600	19_Enh34210_lociStitched	119	chr4	123189000	123261600	13_Enh44457_lociStitched	480	72000
chr11	47966400	48015400	11_Enh2091_lociStitched	120	chr11	47966600	48016600	14_Enh2794_lociStitched	89	48800
chr8	69851000	69919000	19_Enh44438_lociStitched	121	chr8	69848800	69899800	12_Enh58142_lociStitched	173	48800
chr9	122663600	122709800	11_Enh48636_lociStitched	123	chr9	122647800	122709800	14_Enh63456_lociStitched	156	46200
chr1	248774000	248852800	16_Enh23918_lociStitched	125	chr1	248773200	248851800	16_Enh31036_lociStitched	56	77800
chr9	120500600	120527800	8_Enh48555_lociStitched	127	chr9	120501400	120561600	10_Enh63353_lociStitched	409	26400
chr9	93749200	93782600	7_Enh47962_lociStitched	128	chr9	93765000	93782400	6_Enh62679_lociStitched	955	17400
chr2	41710800	41752200	8_Enh25699_lociStitched	130	chr2	41712400	41755800	6_Enh33345_lociStitched	321	39800
chr15	110445600	110478000	8_Enh13525_lociStitched	131	chr15	110425800	110477000	11_Enh17901_lociStitched	247	31400
chr17	51738600	51775000	7_Enh17382_lociStitched	132	chr17	51741000	51973000	47_Enh22622_lociStitched	2	34000
chr1	256324800	256358600	8_Enh24258_lociStitched	133	chr1	256331400	256357600	7_Enh31489_lociStitched	183	26200
chr7	98394200	98445600	11_Enh42879_lociStitched	134	chr7	98393000	98446600	13_Enh56146_lociStitched	620	51400
chr3	110854200	110907800	10_Enh30441_lociStitched	135	chr3	110847600	110908200	12_Enh39737_lociStitched	525	53600
chr6	83059800	83079400	4_Enh38903_lociStitched	136	chr6	83059400	83088800	6_Enh50700_lociStitched	260	19600
chr17	21950800	22008000	11_Enh16515_lociStitched	137	chr17	21961400	21999800	7_Enh21559_lociStitched	674	38400
chr13	39816000	39845800	8_Enh5523_lociStitched	138	chr13	39741400	39846200	27_Enh7341_lociStitched	43	29800
chr17	19539800	19571800	6_Enh16421_lociStitched	139	chr17	19539800	19578600	9_Enh21461_lociStitched	120	32000
chr18	49894200	49914800	6_Enh19075_lociStitched	140	chr18	49896600	49913400	5_Enh24655_lociStitched	425	16800
chr6	73008800	73041200	6_Enh38546_lociStitched	141	chr6	73008800	73029600	4_Enh50218_lociStitched	412	20800
chr5	30018400	30085000	15_Enh35392_lociStitched	142	chr5	30018400	30078800	13_Enh46075_lociStitched	301	60400
chr1	98485600	98610600	23_Enh21053_lociStitched	143	chr1	98491800	98616600	22_Enh27331_lociStitched	251	118800
chr13	75444400	75484600	12_Enh6302_lociStitched	145	chr13	75426800	75483200	12_Enh8331_lociStitched	421	38800
chr2	75985000	76064400	23_Enh26384_lociStitched	146	chr2	75981800	76070000	22_Enh34295_lociStitched	140	79400
chr9	31793400	31845000	14_Enh46242_lociStitched	147	chr9	31786800	31845600	15_Enh60518_lociStitched	952	51600
chr16	46549400	46583800	13_Enh15336_lociStitched	148	chr16	46549200	46582200	10_Enh20125_lociStitched	262	32800
chr14	87920000	87956400	7_Enh10669_lociStitched	149	chr14	87919800	87954600	9_Enh14138_lociStitched	306	34600
chr17	55065400	55108200	9_Enh17592_lociStitched	150	chr17	55071800	55108200	8_Enh22841_lociStitched	909	36400
chr6	107737600	107783400	6_Enh39507_lociStitched	151	chr6	107774200	107784000	2_Enh51599_lociStitched	795	9200
chr13	61329800	61371400	10_Enh5908_lociStitched	152	chr13	61332200	61386200	11_Enh7854_lociStitched	23	39200
chr18	18471400	18507800	8_Enh18322_lociStitched	154	chr18	18471600	18503000	5_Enh23728_lociStitched	181	31400
chr1	181117000	181158600	10_Enh22748_lociStitched	155	chr1	181117600	181147800	8_Enh29534_lociStitched	327	30200
chr13	61271800	61316400	13_Enh5895_lociStitched	156	chr13	61273400	61316400	12_Enh7840_lociStitched	193	43000
chr3	97015000	97055200	8_Enh30112_lociStitched	157	chr3	96970400	97095800	25_Enh39300_lociStitched	39	40200
chr10	18900600	18921400	5_Enh359_lociStitched	158	chr10	18902800	18920600	5_Enh490_lociStitched	470	17800
chr1	238755600	238824000	22_Enh23744_lociStitched	159	chr1	238756200	238827600	19_Enh30841_lociStitched	192	67800
chr14	127765800	127797200	6_Enh11530_lociStitched	160	chr14	127765800	127835400	15_Enh15252_lociStitched	162	31400
chr17	57262400	57330800	14_Enh17715_lociStitched	161	chr17	57270600	57329400	13_Enh22976_lociStitched	953	58800
chr6	47497800	47537400	7_Enh37840_lociStitched	162	chr6	47508400	47536400	5_Enh49255_lociStitched	179	28000
chr16	43619800	43636000	4_Enh15273_lociStitched	163	chr16	43620200	43637000	4_Enh20023_lociStitched	258	15800
chr15	37396600	37439600	10_Enh12282_lociStitched	165	chr15	37399800	37439600	12_Enh16223_lociStitched	448	39800
chr5	93376600	93434400	16_Enh36612_lociStitched	166	chr5	93371400	93453600	15_Enh47686_lociStitched	157	57800
chr12	55668800	55699200	4_Enh4430_lociStitched	167	chr12	55667400	55682600	3_Enh5919_lociStitched	115	13800
chr4	93570000	93593000	7_Enh33333_lociStitched	168	chr4	93563200	93593200	5_Enh43331_lociStitched	274	23000
chr4	72493200	72552000	13_Enh32700_lociStitched	169	chr4	72532400	72552800	6_Enh42547_lociStitched	438	19600
chr16	36770400	36823800	14_Enh15129_lociStitched	170	chr16	36770000	36823600	14_Enh19844_lociStitched	537	53200
chr16	32611800	32681000	17_Enh14977_lociStitched	171	chr16	32611400	32681000	18_Enh19638_lociStitched	71	69200
chr2	151191200	151249600	14_Enh27970_lociStitched	172	chr2	151191600	151249800	13_Enh36334_lociStitched	215	58000
chr3	118022800	118049600	6_Enh30631_lociStitched	173	chr3	118018000	118049400	7_Enh39984_lociStitched	359	26600
chr14	114705400	114773600	22_Enh11225_lociStitched	174	chr14	114700800	114775800	20_Enh14867_lociStitched	331	68200
chr1	252812000	252853000	10_Enh24073_lociStitched	175	chr1	252807400	252852800	10_Enh31255_lociStitched	196	40800
chr7	34664800	34715400	9_Enh41349_lociStitched	176	chr7	34672400	34720000	11_Enh54051_lociStitched	107	43000
chr10	66043600	66086200	10_Enh1133_lociStitched	177	chr10	66043600	66084800	11_Enh1589_lociStitched	561	41200
chr12	40084600	40114600	6_Enh3936_lociStitched	178	chr12	40077000	40095400	5_Enh5236_lociStitched	750	10800
chr9	20481600	20551600	12_Enh46009_lociStitched	179	chr9	20482000	20576000	16_Enh60218_lociStitched	907	69600
chr10	10959000	11027800	15_Enh194_lociStitched	180	chr10	10954200	11027000	22_Enh261_lociStitched	336	68000
chr10	24274600	24313400	10_Enh530_lociStitched	181	chr10	24280200	24339200	10_Enh720_lociStitched	322	33200
chrX	40523000	40547200	7_Enh49697_lociStitched	182	chrX	40523000	40547600	7_Enh64813_lociStitched	125	24200
chr2	83387200	83456400	14_Enh26625_lociStitched	184	chr2	83387600	83456800	16_Enh34632_lociStitched	316	68800
chr2	94701400	94751400	12_Enh26831_lociStitched	185	chr2	94702000	94729800	6_Enh34912_lociStitched	1066	27800
chr14	28394400	28451800	15_Enh9324_lociStitched	186	chr14	28426800	28451600	8_Enh12334_lociStitched	875	24800
chr9	138263000	138288600	6_Enh49186_lociStitched	187	chr9	138262800	138305200	9_Enh64168_lociStitched	252	25600
chr1	255426400	255446800	5_Enh24188_lociStitched	188	chr1	255426800	255447600	3_Enh31409_lociStitched	266	20000
chr1	251334600	251360600	8_Enh24035_lociStitched	189	chr1	251335600	251393000	12_Enh31198_lociStitched	490	25000
chrX	37036600	37086200	11_Enh49668_lociStitched	190	chrX	37042200	37059600	7_Enh64768_lociStitched	938	17400
chr1	161162200	161175200	4_Enh22300_lociStitched	191	chr1	161135600	161162400	4_Enh28981_lociStitched	874	200
chr4	105098000	105143000	10_Enh33737_lociStitched	192	chr4	105089600	105133200	9_Enh43865_lociStitched	523	35200
chr6	98375400	98448400	16_Enh39287_lociStitched	193	chr6	98358600	98451400	20_Enh51290_lociStitched	165	73000
chr4	68168600	68213400	9_Enh32635_lociStitched	194	chr4	68179000	68221000	9_Enh42468_lociStitched	444	34400
chr3	94205000	94262800	13_Enh30034_lociStitched	195	chr3	94205000	94262800	14_Enh39199_lociStitched	555	57800
chr18	42731600	42767400	11_Enh18835_lociStitched	196	chr18	42731800	42767200	10_Enh24329_lociStitched	152	35400
chr9	28214200	28258400	8_Enh46211_lociStitched	197	chr9	28215400	28243800	10_Enh60486_lociStitched	801	28400
chr4	123609600	123640000	10_Enh34243_lociStitched	198	chr4	123607200	123656600	12_Enh44494_lociStitched	265	30400
chr8	28872000	28890800	6_Enh43855_lociStitched	199	chr8	28872000	28889000	7_Enh57409_lociStitched	456	17000
chr8	70443800	70504200	10_Enh44465_lociStitched	200	chr8	70461600	70505000	9_Enh58194_lociStitched	694	42600
chr15	95161200	95202800	9_Enh13219_lociStitched	201	chr15	95149800	95204400	13_Enh17491_lociStitched	286	41600
chr2	3659600	3703000	8_Enh24870_lociStitched	202	chr2	3659400	3722600	10_Enh32248_lociStitched	138	43400
chr1	239575600	239655200	17_Enh23766_lociStitched	203	chr1	239569200	239643000	16_Enh30870_lociStitched	716	67400
chr1	255351600	255393400	14_Enh24173_lociStitched	204	chr1	255354200	255412600	16_Enh31393_lociStitched	353	39200
chr13	110519400	110535400	4_Enh6906_lociStitched	205	chr13	110504800	110536800	10_Enh9123_lociStitched	293	16000
chr7	64488000	64502200	4_Enh42104_lociStitched	206	chr7	64488200	64502000	4_Enh55114_lociStitched	484	13800
chr3	110934600	110962600	6_Enh30452_lociStitched	207	chr3	110937800	110983400	13_Enh39750_lociStitched	504	24800
chr9	131588200	131627000	11_Enh48972_lociStitched	208	chr9	131586400	131625400	10_Enh63880_lociStitched	141	37200
chr13	130839200	130888600	12_Enh7423_lociStitched	209	chr13	130839400	130882200	13_Enh9800_lociStitched	1009	42800
chr15	3589600	3624000	11_Enh11932_lociStitched	210	chr15	3588600	3626600	10_Enh15760_lociStitched	97	34400
chr14	7485600	7520600	7_Enh8938_lociStitched	211	chr14	7486200	7521800	9_Enh11783_lociStitched	307	34400
chr3	55765200	55819600	11_Enh29346_lociStitched	212	chr3	55767200	55832800	11_Enh38237_lociStitched	610	52400
chr6	77417000	77480200	9_Enh38687_lociStitched	214	chr6	77417000	77475600	17_Enh50389_lociStitched	323	58600
chr14	35913200	35945800	9_Enh9541_lociStitched	215	chr14	35868000	36009000	25_Enh12638_lociStitched	5	32600
chr13	107911400	107963600	12_Enh6804_lociStitched	216	chr13	107910800	107957600	11_Enh8989_lociStitched	608	46200
chr6	145051600	145109400	16_Enh40021_lociStitched	217	chr6	145052400	145093000	9_Enh52249_lociStitched	458	40600
chr18	2511400	2553800	7_Enh17969_lociStitched	218	chr18	2519400	2554800	8_Enh23283_lociStitched	730	34400
chr3	6148800	6190200	6_Enh28171_lociStitched	219	chr3	6157200	6251800	19_Enh36609_lociStitched	250	33000
chr2	47322400	47360800	11_Enh25881_lociStitched	220	chr2	47322000	47360800	12_Enh33547_lociStitched	259	38400
chr11	19987400	20053800	15_Enh1723_lociStitched	223	chr11	19987400	20054000	13_Enh2330_lociStitched	792	66400
chr4	83811000	83838200	6_Enh33042_lociStitched	224	chr4	83810600	83837200	7_Enh42967_lociStitched	775	26200
chr15	110200000	110233400	10_Enh13507_lociStitched	225	chr15	110209600	110233400	6_Enh17873_lociStitched	1073	23800
chr14	28609800	28664600	14_Enh9358_lociStitched	226	chr14	28610200	28659200	10_Enh12374_lociStitched	472	49000
chr8	72325400	72351800	6_Enh44548_lociStitched	228	chr8	72325200	72351000	6_Enh58286_lociStitched	96	25600
chr3	44915800	44960800	11_Enh28985_lociStitched	229	chr3	44917600	44977800	10_Enh37770_lociStitched	435	43200
chr1	190484600	190522400	10_Enh23021_lociStitched	231	chr1	190484800	190522200	9_Enh29885_lociStitched	479	37400
chr13	43210400	43280200	13_Enh5614_lociStitched	232	chr13	43195200	43279600	15_Enh7479_lociStitched	556	69200
chr2	122942800	122988800	10_Enh27229_lociStitched	233	chr2	122931200	123001000	14_Enh35467_lociStitched	168	46000
chr3	100810200	100859000	14_Enh30258_lociStitched	234	chr3	100812800	100859400	15_Enh39479_lociStitched	64	46200
chr1	114462400	114497800	7_Enh21475_lociStitched	235	chr1	114461800	114497600	4_Enh27871_lociStitched	211	35200
chr1	29503200	29531400	8_Enh19979_lociStitched	236	chr1	29481000	29524800	7_Enh25885_lociStitched	114	21600
chr4	34287400	34310600	5_Enh32057_lociStitched	237	chr4	34283800	34319200	6_Enh41669_lociStitched	320	23200
chr17	9276600	9301800	7_Enh16120_lociStitched	238	chr17	9273200	9300600	6_Enh21057_lociStitched	79	24000
chr2	123182200	123220400	10_Enh27238_lociStitched	240	chr2	123181800	123226400	10_Enh35480_lociStitched	371	38200
chr7	92118200	92156600	10_Enh42615_lociStitched	241	chr7	92061000	92143600	21_Enh55761_lociStitched	62	25400
chr6	81915800	81976200	13_Enh38855_lociStitched	242	chr6	81912000	81975600	13_Enh50638_lociStitched	645	59800
chr1	415600	454400	5_Enh19255_lociStitched	243	chr1	434200	455400	5_Enh24886_lociStitched	312	20200
chr5	24221200	24288400	11_Enh35270_lociStitched	244	chr5	24222200	24288600	11_Enh45924_lociStitched	243	66200
chr5	46163000	46205600	8_Enh35750_lociStitched	245	chr5	46110600	46205400	16_Enh46541_lociStitched	758	42400
chr4	80748400	80755800	2_Enh32955_lociStitched	246	chr4	80729000	80804600	17_Enh42849_lociStitched	20	7400
chr3	110659600	110681800	9_Enh30421_lociStitched	247	chr3	110659800	110680400	7_Enh39726_lociStitched	636	20600
chr18	43453200	43484800	9_Enh18870_lociStitched	248	chr18	43453000	43485000	9_Enh24392_lociStitched	390	31600
chr13	125890000	125922000	11_Enh7247_lociStitched	249	chr13	125889600	125922200	10_Enh9579_lociStitched	144	32000
chr6	82363800	82383600	6_Enh38871_lociStitched	250	chr6	82360000	82383800	6_Enh50663_lociStitched	440	19800
chr5	27470600	27524000	10_Enh35311_lociStitched	251	chr5	27498400	27528800	8_Enh45972_lociStitched	899	25600
chr2	26673400	26716000	7_Enh25451_lociStitched	252	chr2	26675000	26716200	8_Enh33063_lociStitched	799	41000
chr9	50425000	50461600	9_Enh46884_lociStitched	254	chr9	50445800	50475800	6_Enh61350_lociStitched	505	15800
chr4	87820200	87869400	12_Enh33136_lociStitched	255	chr4	87821000	87876400	14_Enh43093_lociStitched	257	48400
chr5	32067600	32084400	6_Enh35455_lociStitched	256	chr5	32069200	32085600	5_Enh46164_lociStitched	302	15200
chr13	96899400	96932000	8_Enh6691_lociStitched	257	chr13	96899000	96934200	11_Enh8846_lociStitched	172	32600
chr9	17533000	17572800	8_Enh45886_lociStitched	258	chr9	17532200	17551400	4_Enh60068_lociStitched	65	18400
chr3	81234600	81281200	10_Enh29857_lociStitched	259	chr3	81222400	81281000	13_Enh38964_lociStitched	346	46400
chr1	181068200	181096000	9_Enh22741_lociStitched	260	chr1	181066800	181095800	8_Enh29528_lociStitched	443	27600
chr4	92238800	92278600	11_Enh33269_lociStitched	261	chr4	92237800	92305400	16_Enh43263_lociStitched	292	39800
chr15	55196800	55283400	19_Enh12568_lociStitched	262	chr15	55192800	55282000	21_Enh16622_lociStitched	330	85200
chr14	109411800	109442200	9_Enh11066_lociStitched	263	chr14	109411800	109442200	9_Enh14661_lociStitched	249	30400
chr12	4390000	4426200	9_Enh2875_lociStitched	265	chr12	4389400	4420600	9_Enh3754_lociStitched	779	30600
chr8	11137400	11203000	13_Enh43693_lociStitched	267	chr8	11137400	11196800	14_Enh57191_lociStitched	670	59400
chr1	139256600	139272400	2_Enh21978_lociStitched	269	chr1	139258600	139271800	2_Enh28605_lociStitched	299	13200
chr4	121285400	121298800	4_Enh34084_lociStitched	270	chr4	121287200	121296000	3_Enh44331_lociStitched	754	8800
chr18	43127000	43146400	4_Enh18851_lociStitched	271	chr18	43121200	43145200	9_Enh24357_lociStitched	916	18200
chr3	32823800	32862000	12_Enh28706_lociStitched	272	chr3	32822000	32856400	8_Enh37377_lociStitched	661	32600
chr6	2817800	2833400	4_Enh36862_lociStitched	273	chr6	2822400	2833200	2_Enh48005_lociStitched	656	10800
chr8	121800600	121835000	7_Enh45248_lociStitched	274	chr8	121768600	121821800	8_Enh59255_lociStitched	695	21200
chr3	86112600	86136400	7_Enh29905_lociStitched	277	chr3	86115600	86135200	5_Enh39019_lociStitched	893	19600
chr1	225797200	225828800	8_Enh23495_lociStitched	278	chr1	225799600	225861600	13_Enh30523_lociStitched	540	29200
chr6	6777600	6821000	6_Enh37023_lociStitched	279	chr6	6805000	6858400	13_Enh48193_lociStitched	102	16000
chr5	12449200	12488800	9_Enh34925_lociStitched	280	chr5	12449600	12489000	7_Enh45458_lociStitched	190	39200
chr5	77145800	77242200	22_Enh36316_lociStitched	282	chr5	77145600	77243600	21_Enh47304_lociStitched	374	96400
chr1	112739800	112800800	12_Enh21405_lociStitched	283	chr1	112733800	112802400	14_Enh27792_lociStitched	230	61000
chr8	74945200	75012600	15_Enh44600_lociStitched	284	chr8	74945000	75035000	20_Enh58350_lociStitched	338	67400
chr9	86139200	86160200	6_Enh47726_lociStitched	285	chr9	86139000	86160000	7_Enh62392_lociStitched	290	20800
chr15	136386800	136418800	8_Enh14343_lociStitched	286	chr15	136388800	136417400	5_Enh18869_lociStitched	554	28600
chr18	41439400	41455600	3_Enh18767_lociStitched	287	chr18	41439200	41452400	3_Enh24252_lociStitched	635	13000
chr9	45077600	45102000	8_Enh46625_lociStitched	289	chr9	45077000	45103000	5_Enh61010_lociStitched	145	24400
chr3	97142000	97195800	11_Enh30129_lociStitched	290	chr3	97152200	97195200	10_Enh39319_lociStitched	354	43000
chr13	160352600	160370400	4_Enh8048_lociStitched	291	chr13	160346400	160383800	8_Enh10652_lociStitched	416	17800
chr17	54856600	54895200	12_Enh17572_lociStitched	292	chr17	54856400	54887600	9_Enh22831_lociStitched	413	31000
chr13	199870600	199888800	6_Enh8386_lociStitched	293	chr13	199859000	199894600	10_Enh11128_lociStitched	276	18200
chr8	70839000	70886000	10_Enh44507_lociStitched	294	chr8	70839200	70892200	11_Enh58224_lociStitched	385	46800
chr7	46320400	46366400	10_Enh41663_lociStitched	295	chr7	46319800	46367400	12_Enh54495_lociStitched	901	46000
chr15	122596200	122624600	8_Enh13898_lociStitched	297	chr15	122596000	122625000	6_Enh18338_lociStitched	478	28400
chr5	3617200	3632600	4_Enh34581_lociStitched	298	chr5	3618400	3659800	6_Enh44950_lociStitched	61	14200
chr13	131084600	131120600	6_Enh7441_lociStitched	299	chr13	131019200	131124000	22_Enh9831_lociStitched	73	36000
chr4	12089200	12119800	7_Enh31389_lociStitched	300	chr4	12089800	12120000	8_Enh40903_lociStitched	394	30000
chr13	115597200	115626600	10_Enh6977_lociStitched	301	chr13	115597400	115626000	9_Enh9232_lociStitched	883	28600
chr1	58164200	58211800	11_Enh20431_lociStitched	302	chr1	58131800	58236000	24_Enh26489_lociStitched	104	47600
chr13	122626400	122672400	9_Enh7111_lociStitched	303	chr13	122625200	122673400	9_Enh9393_lociStitched	391	46000
chr15	134443400	134487000	10_Enh14274_lociStitched	304	chr15	134353000	134488400	34_Enh18761_lociStitched	6	43600
chr5	39206800	39243200	10_Enh35622_lociStitched	306	chr5	39136600	39238600	23_Enh46375_lociStitched	36	31800
chr7	40353200	40423400	15_Enh41560_lociStitched	307	chr7	40384200	40461600	17_Enh54315_lociStitched	236	39200
chr7	40353200	40423400	15_Enh41560_lociStitched	307	chr7	40329200	40371400	9_Enh54304_lociStitched	282	18200
chr3	49352600	49385400	10_Enh29164_lociStitched	309	chr3	49308600	49388800	19_Enh37997_lociStitched	50	32800
chr13	131285800	131313000	5_Enh7461_lociStitched	310	chr13	131260400	131312800	12_Enh9844_lociStitched	280	27000
chr2	83354200	83368800	5_Enh26623_lociStitched	311	chr2	83354600	83374400	4_Enh34630_lociStitched	305	14200
chr1	181203600	181225000	5_Enh22759_lociStitched	312	chr1	181202200	181242200	8_Enh29550_lociStitched	171	21400
chr11	18899800	18958800	12_Enh1702_lociStitched	313	chr11	18881400	18959800	15_Enh2277_lociStitched	326	59000
chr13	39745800	39783200	10_Enh5518_lociStitched	314	chr13	39741400	39846200	27_Enh7341_lociStitched	43	37400
chr15	125854400	125894000	9_Enh14036_lociStitched	315	chr15	125852400	125894400	9_Enh18475_lociStitched	441	39600
chr3	44855200	44876600	6_Enh28978_lociStitched	316	chr3	44846000	44866200	5_Enh37760_lociStitched	526	11000
chr13	14130200	14191000	14_Enh4802_lociStitched	317	chr13	14097400	14191000	21_Enh6418_lociStitched	890	60800
chr12	9416200	9430600	5_Enh3042_lociStitched	318	chr12	9416200	9428000	4_Enh3998_lociStitched	926	11800
chr13	17461000	17509000	12_Enh4889_lociStitched	320	chr13	17479000	17511400	10_Enh6525_lociStitched	688	30000
chr5	682000	706600	6_Enh34528_lociStitched	321	chr5	681600	706400	4_Enh44863_lociStitched	403	24400
chr18	2425800	2447600	5_Enh17956_lociStitched	322	chr18	2426000	2445400	6_Enh23267_lociStitched	829	19400
chr3	106600400	106646600	9_Enh30332_lociStitched	323	chr3	106600400	106649600	9_Enh39608_lociStitched	814	46200
chr12	45381800	45416800	9_Enh4124_lociStitched	324	chr12	45372400	45421200	11_Enh5469_lociStitched	510	35000
chr9	64148200	64185200	9_Enh47228_lociStitched	325	chr9	64148600	64196000	9_Enh61780_lociStitched	687	36600
chr15	107036400	107054200	5_Enh13425_lociStitched	327	chr15	106994200	107049400	12_Enh17769_lociStitched	248	13000
chr13	25025400	25100600	13_Enh5065_lociStitched	328	chr13	25024800	25054200	8_Enh6750_lociStitched	803	28800
chr4	15832000	15888400	12_Enh31653_lociStitched	329	chr4	15831800	15886000	12_Enh41174_lociStitched	246	54000
chr6	3404000	3503200	17_Enh36889_lociStitched	330	chr6	3424000	3504000	15_Enh48053_lociStitched	517	79200
chr2	9264800	9291800	8_Enh25080_lociStitched	331	chr2	9264000	9294600	9_Enh32536_lociStitched	898	27000
chr18	49744200	49769400	6_Enh19057_lociStitched	332	chr18	49744200	49782600	10_Enh24630_lociStitched	873	25200
chr13	16901200	16925200	7_Enh4862_lociStitched	333	chr13	16888800	16924800	8_Enh6496_lociStitched	894	23600
chr17	52274600	52302000	9_Enh17453_lociStitched	334	chr17	52271200	52284400	5_Enh22677_lociStitched	553	9800
chr7	65679400	65703400	6_Enh42155_lociStitched	335	chr7	65679200	65704400	7_Enh55179_lociStitched	340	24000
chr17	20042600	20101400	12_Enh16451_lociStitched	337	chr17	20057200	20101600	11_Enh21490_lociStitched	903	44200
chr3	106551600	106565600	3_Enh30325_lociStitched	338	chr3	106516000	106577200	11_Enh39590_lociStitched	343	14000
chr16	55561200	55600600	10_Enh15632_lociStitched	339	chr16	55561200	55600800	8_Enh20443_lociStitched	437	39400
chr17	54651800	54671400	4_Enh17548_lociStitched	340	chr17	54646000	54671000	8_Enh22793_lociStitched	78	19200
chr4	22408200	22442800	7_Enh31902_lociStitched	342	chr4	22413000	22442000	8_Enh41454_lociStitched	538	29000
chr7	100131000	100168400	7_Enh42951_lociStitched	344	chr7	100130200	100241200	22_Enh56241_lociStitched	84	37400
chr2	83551000	83590000	11_Enh26651_lociStitched	345	chr2	83550000	83570400	7_Enh34661_lociStitched	769	19400
chr3	108135400	108172800	8_Enh30364_lociStitched	346	chr3	108128000	108175000	10_Enh39646_lociStitched	310	37400
chr9	66079200	66098800	5_Enh47321_lociStitched	347	chr9	66080200	66096400	5_Enh61881_lociStitched	789	16200
chr9	100022600	100065600	7_Enh48063_lociStitched	348	chr9	100037800	100065600	5_Enh62779_lociStitched	678	27800
chr11	76203600	76234000	5_Enh2557_lociStitched	349	chr11	76229200	76281400	13_Enh3365_lociStitched	34	4800
chr7	107728400	107773600	10_Enh43026_lociStitched	350	chr7	107728200	107773600	11_Enh56344_lociStitched	237	45200
chr13	199427400	199480400	10_Enh8366_lociStitched	351	chr13	199426200	199481000	9_Enh11105_lociStitched	384	53000
chr11	67910800	67923800	4_Enh2352_lociStitched	352	chr11	67901000	67922400	6_Enh3122_lociStitched	557	11600
chr17	52047800	52073600	8_Enh17433_lociStitched	354	chr17	52059200	52073400	3_Enh22653_lociStitched	204	14200
chr17	40446400	40467000	5_Enh17043_lociStitched	355	chr17	40453600	40468400	4_Enh22216_lociStitched	672	13400
chr7	51604000	51643800	10_Enh41815_lociStitched	356	chr7	51604200	51656400	13_Enh54694_lociStitched	335	39600
chr6	144816400	144871000	10_Enh39992_lociStitched	357	chr6	144802800	144866000	12_Enh52216_lociStitched	657	49600
chr17	54770800	54804600	9_Enh17563_lociStitched	360	chr17	54771400	54837200	12_Enh22814_lociStitched	143	33200
chr15	19755800	19780200	7_Enh12100_lociStitched	362	chr15	19756000	19780600	5_Enh15981_lociStitched	401	24200
chr1	94303000	94347400	11_Enh20940_lociStitched	363	chr1	94304000	94375600	14_Enh27218_lociStitched	618	43400
chr6	19919600	19948400	5_Enh37367_lociStitched	365	chr6	19939600	19946400	2_Enh48653_lociStitched	774	6800
chr4	22335000	22357800	5_Enh31893_lociStitched	366	chr4	22335200	22357800	7_Enh41448_lociStitched	270	22600
chr13	127616000	127671600	13_Enh7355_lociStitched	367	chr13	127616200	127672800	16_Enh9710_lociStitched	361	55400
chr2	136705400	136732400	10_Enh27556_lociStitched	368	chr2	136705600	136731800	8_Enh35820_lociStitched	551	26200
chr3	11009600	11037200	7_Enh28330_lociStitched	369	chr3	11009600	11034200	8_Enh36840_lociStitched	986	24600
chr1	250484400	250526000	10_Enh24000_lociStitched	370	chr1	250485000	250529600	14_Enh31144_lociStitched	649	41000
chr14	47182800	47217800	10_Enh9753_lociStitched	374	chr14	47160200	47208200	11_Enh12961_lociStitched	345	25400
chr4	35810800	35874400	9_Enh32133_lociStitched	375	chr4	35807800	35853600	12_Enh41781_lociStitched	627	42800
chrX	15506800	15533000	4_Enh49401_lociStitched	376	chrX	15435200	15532000	23_Enh64422_lociStitched	129	25200
chr7	38699600	38719000	6_Enh41451_lociStitched	377	chr7	38669400	38719800	12_Enh54174_lociStitched	239	19400
chr15	53026600	53058000	10_Enh12474_lociStitched	378	chr15	53021600	53058800	8_Enh16499_lociStitched	324	31400
chr3	52764200	52803400	7_Enh29258_lociStitched	379	chr3	52764000	52803600	6_Enh38143_lociStitched	466	39200
chr3	77087000	77102800	6_Enh29742_lociStitched	380	chr3	77054200	77103200	13_Enh38782_lociStitched	119	15800
chr14	104899200	104929400	8_Enh10965_lociStitched	382	chr14	104898400	104946800	13_Enh14532_lociStitched	382	30200
chr13	138527000	138560200	10_Enh7652_lociStitched	383	chr13	138527200	138558800	9_Enh10093_lociStitched	275	31600
chr17	56878000	56902800	7_Enh17687_lociStitched	385	chr17	56877800	56903400	7_Enh22948_lociStitched	476	24800
chr15	110807000	110860600	16_Enh13558_lociStitched	386	chr15	110825000	110860800	10_Enh17935_lociStitched	534	35600
chr17	51579000	51621000	13_Enh17360_lociStitched	387	chr17	51560400	51622400	14_Enh22582_lociStitched	436	42000
chr9	129045200	129103000	13_Enh48876_lociStitched	388	chr9	129045200	129118400	15_Enh63746_lociStitched	197	57800
chr1	138229200	138289200	12_Enh21943_lociStitched	389	chr1	138209000	138289400	17_Enh28558_lociStitched	959	60000
chr10	993200	1034600	6_Enh21_lociStitched	390	chr10	993000	1044800	11_Enh30_lociStitched	255	41400
chr1	219399200	219419800	4_Enh23368_lociStitched	391	chr1	219398400	219419800	7_Enh30368_lociStitched	445	20600
chr6	103201200	103214000	3_Enh39417_lociStitched	392	chr6	103200400	103214000	5_Enh51449_lociStitched	520	12800
chr14	120932000	120952400	3_Enh11338_lociStitched	393	chr14	120932000	120964000	6_Enh15007_lociStitched	655	20400
chr1	165017200	165086800	15_Enh22509_lociStitched	394	chr1	165008600	165086800	16_Enh29235_lociStitched	151	69600
chr1	255843200	255896200	15_Enh24227_lociStitched	397	chr1	255835600	255900800	16_Enh31455_lociStitched	242	53000
chr14	107071000	107123400	12_Enh11015_lociStitched	398	chr14	107044400	107080000	7_Enh14584_lociStitched	357	9000
chr14	107071000	107123400	12_Enh11015_lociStitched	398	chr14	107093800	107133600	11_Enh14600_lociStitched	950	29600
chr8	45761800	45799200	10_Enh44189_lociStitched	399	chr8	45760400	45788200	8_Enh57836_lociStitched	124	26400
chr10	8406000	8454000	12_Enh106_lociStitched	400	chr10	8406000	8454400	12_Enh147_lociStitched	158	48000
chr6	136776600	136808000	4_Enh39884_lociStitched	401	chr6	136787000	136807800	4_Enh52085_lociStitched	811	20800
chr1	7896800	7920400	7_Enh19382_lociStitched	403	chr1	7897600	7920400	6_Enh25052_lociStitched	710	22800
chr15	60123000	60175400	13_Enh12696_lociStitched	404	chr15	60121800	60175400	14_Enh16774_lociStitched	400	52400
chr17	34825600	34871200	9_Enh16907_lociStitched	406	chr17	34825200	34841400	4_Enh22014_lociStitched	595	15800
chr4	35115800	35166800	9_Enh32096_lociStitched	407	chr4	35115400	35141200	8_Enh41725_lociStitched	311	25400
chr1	273694400	273727200	8_Enh24692_lociStitched	408	chr1	273695800	273723200	6_Enh32061_lociStitched	902	27400
chr2	83303600	83340000	8_Enh26614_lociStitched	409	chr2	83298400	83339400	13_Enh34621_lociStitched	1037	35800
chr8	77003200	77045200	10_Enh44663_lociStitched	411	chr8	76997800	77045800	8_Enh58446_lociStitched	87	42000
chr15	111127400	111176800	13_Enh13590_lociStitched	412	chr15	111121800	111186800	14_Enh17968_lociStitched	733	49400
chr11	66756200	66779800	8_Enh2307_lociStitched	413	chr11	66756400	66797600	8_Enh3068_lociStitched	782	23400
chr1	71831400	71846600	4_Enh20528_lociStitched	414	chr1	71832400	71846800	3_Enh26657_lociStitched	491	14200
chr4	88396000	88427200	8_Enh33163_lociStitched	416	chr4	88397000	88414400	6_Enh43119_lociStitched	1049	17400
chr8	29243000	29264200	4_Enh43882_lociStitched	417	chr8	29243200	29264800	4_Enh57443_lociStitched	418	21000
chr5	16382200	16446600	14_Enh35073_lociStitched	418	chr5	16381200	16426000	12_Enh45633_lociStitched	527	43800
chr1	190565600	190604000	11_Enh23032_lociStitched	419	chr1	190535200	190603800	15_Enh29894_lociStitched	609	38200
chr1	188465600	188495000	5_Enh22928_lociStitched	420	chr1	188463000	188499200	10_Enh29776_lociStitched	573	29400
chr14	2349800	2390800	10_Enh8790_lociStitched	421	chr14	2350800	2391000	9_Enh11616_lociStitched	1046	40000
chr3	93466400	93498200	7_Enh29991_lociStitched	422	chr3	93478000	93497800	5_Enh39145_lociStitched	828	19800
chr5	22454600	22467800	3_Enh35220_lociStitched	424	chr5	22454000	22468200	4_Enh45866_lociStitched	369	13200
chr7	97793000	97819800	6_Enh42855_lociStitched	425	chr7	97792800	97820000	5_Enh56098_lociStitched	549	26800
chr10	65333600	65388000	12_Enh1079_lociStitched	428	chr10	65306400	65357800	12_Enh1518_lociStitched	747	24200
chr4	55387600	55412400	7_Enh32483_lociStitched	429	chr4	55387600	55414400	9_Enh42240_lociStitched	578	24800
chr3	130107400	130145800	7_Enh31056_lociStitched	430	chr3	130110800	130145400	9_Enh40484_lociStitched	1033	34600
chr13	127970800	127980400	2_Enh7375_lociStitched	431	chr13	127969200	128006200	8_Enh9732_lociStitched	66	9600
chr17	31143600	31176200	9_Enh16777_lociStitched	433	chr17	31143800	31176200	12_Enh21854_lociStitched	544	32400
chr14	81308400	81325200	3_Enh10556_lociStitched	434	chr14	81303200	81325600	5_Enh13990_lociStitched	800	16800
chr1	254158600	254196600	7_Enh24115_lociStitched	436	chr1	254158800	254214000	12_Enh31322_lociStitched	611	37800
chr11	68001000	68037800	12_Enh2365_lociStitched	437	chr11	68001800	68035400	9_Enh3136_lociStitched	481	33600
chr1	111797600	111817400	8_Enh21358_lociStitched	442	chr1	111797600	111843000	15_Enh27730_lociStitched	46	19800
chr4	129316600	129354400	8_Enh34453_lociStitched	443	chr4	129299800	129352200	8_Enh44761_lociStitched	285	35600
chr8	65815200	65845600	8_Enh44354_lociStitched	444	chr8	65818600	65846000	10_Enh58055_lociStitched	565	27000
chr1	53740400	53757200	5_Enh20328_lociStitched	446	chr1	53739200	53757800	6_Enh26361_lociStitched	453	16800
chr9	121443800	121470400	6_Enh48590_lociStitched	448	chr9	121444200	121470400	6_Enh63389_lociStitched	1023	26200
chr12	47003600	47013600	3_Enh4176_lociStitched	449	chr12	46981600	47038400	11_Enh5544_lociStitched	31	10000
chr12	8463200	8497400	7_Enh3003_lociStitched	450	chr12	8432000	8497600	11_Enh3952_lociStitched	48	34200
chr10	13647200	13686400	9_Enh252_lociStitched	452	chr10	13646800	13708200	17_Enh333_lociStitched	373	39200
chr3	98313200	98387800	17_Enh30200_lociStitched	454	chr3	98324800	98388200	15_Enh39409_lociStitched	783	63000
chr13	127510600	127547200	8_Enh7338_lociStitched	456	chr13	127510200	127553200	13_Enh9689_lociStitched	109	36600
chr9	51599000	51620800	5_Enh46901_lociStitched	457	chr9	51600400	51622400	5_Enh61372_lociStitched	550	20400
chr12	18023400	18059400	7_Enh3316_lociStitched	458	chr12	17978600	18057200	12_Enh4376_lociStitched	606	33800
chr9	65939200	66004200	12_Enh47301_lociStitched	459	chr9	65939400	65980000	10_Enh61858_lociStitched	422	40600
chr1	33593200	33622200	6_Enh20126_lociStitched	460	chr1	33577600	33622800	11_Enh26064_lociStitched	309	29000
chr3	111263200	111274000	4_Enh30469_lociStitched	462	chr3	111265600	111273600	3_Enh39777_lociStitched	787	8000
chr3	6221200	6246400	4_Enh28179_lociStitched	463	chr3	6157200	6251800	19_Enh36609_lociStitched	250	25200
chr15	125431600	125453400	7_Enh13997_lociStitched	464	chr15	125431000	125441600	2_Enh18445_lociStitched	332	10000
chr1	256496600	256558200	11_Enh24278_lociStitched	465	chr1	256519600	256558600	7_Enh31504_lociStitched	988	38600
chr1	137376200	137395800	4_Enh21895_lociStitched	467	chr1	137376400	137395600	4_Enh28503_lociStitched	982	19200
chr9	46555400	46607800	10_Enh46699_lociStitched	468	chr9	46520000	46607800	22_Enh61107_lociStitched	862	52400
chr14	81514800	81537600	7_Enh10581_lociStitched	470	chr14	81514600	81549000	8_Enh14017_lociStitched	590	22800
chr13	196775200	196784400	3_Enh8274_lociStitched	473	chr13	196771800	196801000	6_Enh10966_lociStitched	216	9200
chr18	39326200	39332800	2_Enh18726_lociStitched	474	chr18	39326800	39338200	3_Enh24203_lociStitched	706	6000
chr13	192537600	192557800	5_Enh8230_lociStitched	475	chr13	192537000	192576600	8_Enh10918_lociStitched	586	20200
chr11	15279200	15327200	12_Enh1579_lociStitched	477	chr11	15279000	15311000	11_Enh2126_lociStitched	313	31800
chr16	43658600	43694000	8_Enh15275_lociStitched	479	chr16	43658600	43759600	18_Enh20031_lociStitched	60	35400
chr6	2447400	2492600	13_Enh36834_lociStitched	480	chr6	2471800	2503600	7_Enh47981_lociStitched	363	20800
chr17	15668000	15703200	10_Enh16372_lociStitched	482	chr17	15668000	15703400	7_Enh21390_lociStitched	598	35200
chr4	99274200	99303800	7_Enh33532_lociStitched	485	chr4	99273600	99329800	12_Enh43609_lociStitched	186	29600
chr12	21498800	21521000	5_Enh3454_lociStitched	488	chr12	21499000	21522600	6_Enh4577_lociStitched	605	22000
chr6	144709800	144731400	7_Enh39978_lociStitched	491	chr6	144708400	144731200	8_Enh52196_lociStitched	882	21400
chr4	52451800	52464200	3_Enh32432_lociStitched	495	chr4	52451600	52464000	3_Enh42169_lociStitched	892	12200
chr1	168461200	168487800	6_Enh22624_lociStitched	497	chr1	168458200	168536600	16_Enh29372_lociStitched	221	26600
chr1	109126200	109169200	12_Enh21275_lociStitched	500	chr1	109125400	109217800	22_Enh27641_lociStitched	325	43000
chr10	24153000	24174400	5_Enh518_lociStitched	501	chr10	24152200	24199600	11_Enh707_lociStitched	568	21400
chr14	114643000	114670000	7_Enh11207_lociStitched	503	chr14	114643000	114670200	6_Enh14851_lociStitched	344	27000
chr1	183973600	184045200	13_Enh22818_lociStitched	505	chr1	184000400	184045200	8_Enh29647_lociStitched	996	44800
chr9	125398800	125407800	4_Enh48748_lociStitched	507	chr9	125397200	125410400	4_Enh63593_lociStitched	463	9000
chr14	20424400	20448800	7_Enh9146_lociStitched	508	chr14	20419600	20449000	6_Enh12118_lociStitched	351	24400
chr3	79621000	79653800	9_Enh29823_lociStitched	509	chr3	79550600	79654400	17_Enh38908_lociStitched	763	32800
chr1	164696200	164733400	7_Enh22479_lociStitched	510	chr1	164711000	164766400	9_Enh29201_lociStitched	766	22400
chr17	52133200	52148800	4_Enh17437_lociStitched	513	chr17	52133200	52186200	13_Enh22665_lociStitched	137	15600
chr9	40415600	40432400	3_Enh46450_lociStitched	514	chr9	40414800	40433800	3_Enh60836_lociStitched	972	16800
chr13	82057800	82109400	14_Enh6422_lociStitched	515	chr13	82048800	82091000	10_Enh8478_lociStitched	503	33200
chr8	10528000	10576600	12_Enh43669_lociStitched	518	chr8	10528000	10577800	11_Enh57144_lociStitched	203	48600
chr15	17848600	17874000	10_Enh12076_lociStitched	527	chr15	17848600	17880000	10_Enh15945_lociStitched	1063	25400
chr4	100092000	100101000	3_Enh33561_lociStitched	528	chr4	100052400	100101000	9_Enh43648_lociStitched	154	9000
chr1	190825000	190836000	5_Enh23053_lociStitched	534	chr1	190825200	190854400	7_Enh29920_lociStitched	824	10800
chr4	20475600	20508200	7_Enh31805_lociStitched	539	chr4	20476000	20509600	9_Enh41356_lociStitched	377	32200
chr13	345800	371600	7_Enh4611_lociStitched	540	chr13	345600	371600	6_Enh6149_lociStitched	584	25800
chr3	331000	369400	5_Enh28022_lociStitched	542	chr3	331800	388400	11_Enh36404_lociStitched	516	37600
chr6	137040600	137055600	5_Enh39898_lociStitched	543	chr6	137041400	137112600	17_Enh52103_lociStitched	44	14200
chr3	126612200	126640200	7_Enh30915_lociStitched	547	chr3	126612200	126640200	4_Enh40333_lociStitched	816	28000
chr3	31483800	31535400	13_Enh28637_lociStitched	548	chr3	31485000	31537000	16_Enh37271_lociStitched	536	50400
chr6	12876200	12889200	4_Enh37179_lociStitched	550	chr6	12854200	12892200	8_Enh48405_lociStitched	457	13000
chr12	8337400	8352000	3_Enh2993_lociStitched	551	chr12	8337000	8353000	5_Enh3939_lociStitched	707	14600
chr9	55100200	55155800	12_Enh46956_lociStitched	552	chr9	55085800	55208800	27_Enh61450_lociStitched	117	55600
chr13	68455000	68475200	6_Enh6080_lociStitched	553	chr13	68438200	68496400	14_Enh8060_lociStitched	81	20200
chr4	93383200	93409200	5_Enh33322_lociStitched	555	chr4	93385200	93429200	10_Enh43323_lociStitched	721	24000
chr9	105734800	105770800	7_Enh48193_lociStitched	556	chr9	105735000	105769800	8_Enh62935_lociStitched	839	34800
chr4	2559800	2617400	15_Enh31218_lociStitched	557	chr4	2554000	2625200	17_Enh40678_lociStitched	1002	57600
chr10	12779600	12798800	3_Enh240_lociStitched	558	chr10	12777800	12802200	5_Enh318_lociStitched	768	19200
chr18	51676600	51690800	5_Enh19146_lociStitched	560	chr18	51676200	51713800	8_Enh24725_lociStitched	528	14200
chr4	103878600	103925600	9_Enh33646_lociStitched	561	chr4	103880200	103964600	21_Enh43773_lociStitched	54	45400
chr4	126778400	126828800	13_Enh34357_lociStitched	562	chr4	126778400	126826200	12_Enh44629_lociStitched	1028	47800
chr3	46591400	46610400	7_Enh29076_lociStitched	565	chr3	46592200	46610400	6_Enh37893_lociStitched	818	18200
chr6	89025400	89052000	4_Enh39090_lociStitched	566	chr6	89024800	89080800	11_Enh50975_lociStitched	234	26600
chr14	20758000	20789400	4_Enh9165_lociStitched	567	chr14	20758600	20789600	7_Enh12142_lociStitched	281	30800
chr1	111557200	111577200	4_Enh21348_lociStitched	569	chr1	111542000	111586200	7_Enh27714_lociStitched	1005	20000
chr9	7200600	7221600	8_Enh45638_lociStitched	574	chr9	7200400	7218200	6_Enh59745_lociStitched	922	17600
chr10	47159400	47206400	11_Enh807_lociStitched	575	chr10	47158600	47211400	12_Enh1121_lociStitched	389	47000
chr16	35533200	35552800	6_Enh15081_lociStitched	576	chr16	35531600	35560200	7_Enh19784_lociStitched	998	19600
chr9	67295200	67310000	3_Enh47391_lociStitched	577	chr9	67295200	67307800	2_Enh61984_lociStitched	692	12600
chr15	125495000	125507800	4_Enh14006_lociStitched	579	chr15	125495600	125507600	3_Enh18454_lociStitched	174	12000
chr13	159990600	160005000	5_Enh8031_lociStitched	580	chr13	159990800	160007600	5_Enh10625_lociStitched	767	14200
chr5	12366400	12386600	5_Enh34919_lociStitched	582	chr5	12325600	12398000	15_Enh45445_lociStitched	726	20200
chr16	48666600	48696800	6_Enh15412_lociStitched	583	chr16	48668000	48707200	6_Enh20214_lociStitched	1008	28800
chr7	55724000	55751800	8_Enh41941_lociStitched	585	chr7	55720600	55750800	5_Enh54871_lociStitched	564	26800
chr13	28327800	28377600	11_Enh5157_lociStitched	586	chr13	28328000	28406800	15_Enh6887_lociStitched	426	49600
chr15	96492400	96515000	5_Enh13273_lociStitched	587	chr15	96494200	96514800	7_Enh17563_lociStitched	995	20600
chr9	44261400	44298000	12_Enh46581_lociStitched	589	chr9	44261800	44297400	9_Enh60970_lociStitched	785	35600
chr17	9456800	9469400	4_Enh16134_lociStitched	590	chr17	9438600	9487800	10_Enh21080_lociStitched	232	12600
chr6	69129400	69142200	2_Enh38394_lociStitched	591	chr6	69130000	69138000	3_Enh50042_lociStitched	1006	8000
chr9	56189800	56219800	9_Enh47038_lociStitched	593	chr9	56178800	56222400	11_Enh61563_lociStitched	984	30000
chr1	138690800	138734200	11_Enh21957_lociStitched	594	chr1	138688600	138735200	10_Enh28578_lociStitched	94	43400
chr18	15923600	15973400	12_Enh18245_lociStitched	595	chr18	15923600	15973600	12_Enh23646_lociStitched	433	49800
chr17	1134400	1149600	4_Enh15963_lociStitched	597	chr17	1133800	1167600	7_Enh20866_lociStitched	387	15200
chr12	39219400	39232200	7_Enh3897_lociStitched	598	chr12	39212600	39238000	7_Enh5191_lociStitched	731	12800
chr12	3650400	3677000	7_Enh2840_lociStitched	600	chr12	3651600	3680200	7_Enh3725_lociStitched	511	25400
chr1	262471600	262493800	7_Enh24428_lociStitched	602	chr1	262472400	262491200	5_Enh31673_lociStitched	486	18800
chr15	53076400	53134600	12_Enh12487_lociStitched	603	chr15	53074400	53085200	4_Enh16510_lociStitched	960	8800
chr7	95345000	95378400	5_Enh42773_lociStitched	604	chr7	95337200	95378600	9_Enh55961_lociStitched	616	33400
chr12	16725200	16737800	5_Enh3270_lociStitched	606	chr12	16725200	16809800	20_Enh4330_lociStitched	134	12600
chr1	167519200	167610400	17_Enh22588_lociStitched	607	chr1	167519000	167610600	21_Enh29306_lociStitched	788	91200
chr6	99112800	99135000	7_Enh39345_lociStitched	609	chr6	99112800	99135200	7_Enh51348_lociStitched	857	22200
chr15	122290200	122317400	6_Enh13866_lociStitched	611	chr15	122290200	122319400	6_Enh18311_lociStitched	770	27200
chr13	126802600	126826200	6_Enh7297_lociStitched	612	chr13	126810600	126875800	16_Enh9634_lociStitched	1027	15600
chr13	204617800	204642200	9_Enh8523_lociStitched	613	chr13	204618000	204654200	7_Enh11299_lociStitched	226	24200
chr9	72989800	73018800	11_Enh47580_lociStitched	614	chr9	73002800	73014800	5_Enh62178_lociStitched	419	12000
chr9	139263600	139298000	9_Enh49233_lociStitched	617	chr9	139233800	139297600	10_Enh64212_lociStitched	624	34000
chr3	44996400	45061800	11_Enh28996_lociStitched	618	chr3	44994000	45094800	25_Enh37784_lociStitched	334	65400
chr9	49307200	49329600	7_Enh46821_lociStitched	619	chr9	49316400	49328400	5_Enh61280_lociStitched	821	12000
chr15	138320000	138367600	12_Enh14448_lociStitched	620	chr15	138289600	138368800	19_Enh18981_lociStitched	424	47600
chr16	43711400	43760800	11_Enh15284_lociStitched	623	chr16	43658600	43759600	18_Enh20031_lociStitched	60	48200
chr1	246216000	246236800	5_Enh23837_lociStitched	625	chr1	246222200	246237000	4_Enh30958_lociStitched	1021	14600
chr8	136160800	136169400	2_Enh45459_lociStitched	626	chr8	136150200	136168600	3_Enh59542_lociStitched	685	7800
chr9	72544200	72566600	4_Enh47544_lociStitched	627	chr9	72540800	72565400	6_Enh62148_lociStitched	206	21200
chr13	34137000	34151200	4_Enh5311_lociStitched	628	chr13	34137000	34156200	5_Enh7115_lociStitched	895	14200
chr7	49957000	49983400	8_Enh41788_lociStitched	629	chr7	49955800	49984200	9_Enh54648_lociStitched	1092	26400
chr4	123515000	123545400	11_Enh34238_lociStitched	630	chr4	123515000	123551800	10_Enh44490_lociStitched	300	30400
chr3	110255400	110290800	8_Enh30408_lociStitched	632	chr3	110254400	110295400	8_Enh39690_lociStitched	372	35400
chr1	256600400	256628800	7_Enh24282_lociStitched	635	chr1	256595400	256629000	9_Enh31507_lociStitched	474	28400
chr17	52223600	52258000	5_Enh17442_lociStitched	636	chr17	52224000	52257600	7_Enh22671_lociStitched	802	33600
chr5	87346800	87372400	7_Enh36479_lociStitched	639	chr5	87341000	87373000	6_Enh47524_lociStitched	929	25600
chr14	56254000	56263400	3_Enh9964_lociStitched	641	chr14	56234200	56275400	10_Enh13218_lociStitched	148	9400
chr14	28468200	28513800	9_Enh9335_lociStitched	644	chr14	28467800	28590400	33_Enh12363_lociStitched	432	45600
chr9	130690000	130758200	11_Enh48900_lociStitched	645	chr9	130689400	130756000	16_Enh63800_lociStitched	291	66000
chr1	82757800	82786400	5_Enh20787_lociStitched	647	chr1	82759000	82786600	8_Enh26991_lociStitched	1082	27400
chr13	198381000	198398600	4_Enh8321_lociStitched	648	chr13	198378000	198398800	5_Enh11042_lociStitched	714	17600
chr6	31273600	31289800	3_Enh37549_lociStitched	649	chr6	31284000	31304800	4_Enh48892_lociStitched	328	5800
chr16	48994200	49012800	4_Enh15438_lociStitched	653	chr16	48994600	49012800	4_Enh20236_lociStitched	1025	18200
chr15	125524200	125547600	7_Enh14008_lociStitched	654	chr15	125524000	125544000	5_Enh18458_lociStitched	790	19800
chr1	139718200	139729400	3_Enh22011_lociStitched	655	chr1	139715800	139730000	2_Enh28641_lociStitched	414	11200
chr14	35746400	35812600	14_Enh9524_lociStitched	656	chr14	35743200	35816600	17_Enh12629_lociStitched	207	66200
chr13	157188200	157196400	3_Enh7962_lociStitched	657	chr13	157187400	157201400	6_Enh10519_lociStitched	512	8200
chr1	239950600	239981600	7_Enh23794_lociStitched	659	chr1	239951000	239983400	7_Enh30893_lociStitched	642	30600
chr4	39781400	39815200	12_Enh32267_lociStitched	660	chr4	39781400	39818000	10_Enh41952_lociStitched	1091	33800
chr1	255501600	255532600	8_Enh24195_lociStitched	662	chr1	255496600	255533000	9_Enh31420_lociStitched	630	31000
chr1	255217200	255239400	7_Enh24160_lociStitched	663	chr1	255222200	255239000	6_Enh31378_lociStitched	604	16800
chr13	125637200	125680200	12_Enh7221_lociStitched	664	chr13	125637600	125680200	11_Enh9540_lociStitched	1069	42600
chr14	28527600	28589800	16_Enh9348_lociStitched	665	chr14	28467800	28590400	33_Enh12363_lociStitched	432	62200
chr1	217078200	217114000	6_Enh23291_lociStitched	666	chr1	217090000	217114400	5_Enh30272_lociStitched	880	24000
chr12	6473200	6489400	4_Enh2930_lociStitched	667	chr12	6472800	6495000	5_Enh3849_lociStitched	689	16200
chr2	26967200	27006400	11_Enh25470_lociStitched	669	chr2	26942400	27027400	20_Enh33096_lociStitched	90	39200
chr5	59276600	59307800	8_Enh35931_lociStitched	671	chr5	59269600	59353800	16_Enh46787_lociStitched	159	31200
chr11	76323400	76347200	5_Enh2570_lociStitched	672	chr11	76316800	76336200	4_Enh3378_lociStitched	499	12800
chr18	25280400	25303200	6_Enh18452_lociStitched	677	chr18	25279600	25315800	8_Enh23865_lociStitched	298	22800
chr2	1246400	1288400	8_Enh24779_lociStitched	679	chr2	1247000	1286800	10_Enh32159_lociStitched	826	39800
chr17	56561200	56574800	5_Enh17650_lociStitched	683	chr17	56560200	56575600	4_Enh22914_lociStitched	830	13600

## Sheet: CON_Only
Table S2B Super enhancers in 3D4/21 cells only in CON
Chromosome	Start	Stop	Region_ID	Rank
chr17	51335200	51399400	12_Enh17353_lociStitched	53
chr8	9432200	9514200	14_Enh43603_lociStitched	122
chr4	96854600	96898600	11_Enh33441_lociStitched	124
chr2	31168400	31212400	10_Enh25516_lociStitched	126
chr3	43682800	43710200	8_Enh28919_lociStitched	129
chr9	55367200	55400600	10_Enh46986_lociStitched	144
chr2	71010400	71049000	8_Enh26231_lociStitched	153
chr3	86049000	86093200	10_Enh29900_lociStitched	164
chr2	117098400	117157600	13_Enh27077_lociStitched	183
chr14	2226400	2260600	8_Enh8774_lociStitched	213
chr9	120382800	120441200	15_Enh48547_lociStitched	221
chr8	109223000	109250800	6_Enh45064_lociStitched	222
chr11	45698800	45749400	17_Enh2034_lociStitched	227
chr13	148155200	148201200	9_Enh7823_lociStitched	230
chr1	190346000	190357400	4_Enh22995_lociStitched	239
chr7	63757000	63789800	10_Enh42099_lociStitched	253
chr4	20731800	20761800	8_Enh31824_lociStitched	264
chr10	66751000	66811400	10_Enh1203_lociStitched	266
chr13	1800	142000	32_Enh4585_lociStitched	268
chr2	26293800	26322400	6_Enh25427_lociStitched	275
chr6	67339600	67353200	2_Enh38336_lociStitched	276
chr9	71719600	71764400	7_Enh47526_lociStitched	281
chr4	111458600	111496200	7_Enh33946_lociStitched	288
chr16	79419200	79453200	7_Enh15895_lociStitched	296
chr7	46425600	46453400	7_Enh41673_lociStitched	305
chr13	180496000	180522600	5_Enh8134_lociStitched	308
chr15	1946000	1960600	3_Enh11889_lociStitched	319
chr4	14100000	14133000	9_Enh31520_lociStitched	326
chr14	131852600	131934400	20_Enh11652_lociStitched	336
chr15	95937400	95957000	5_Enh13249_lociStitched	341
chr6	31493800	31525400	8_Enh37571_lociStitched	343
chr4	14381800	14420400	6_Enh31560_lociStitched	353
chr17	492400	529000	10_Enh15924_lociStitched	358
chr13	205499600	205581600	13_Enh8584_lociStitched	359
chr12	35613000	35627200	5_Enh3826_lociStitched	361
chr17	20207800	20230200	8_Enh16475_lociStitched	364
chr9	104844400	104855600	4_Enh48144_lociStitched	371
chr9	117270000	117297600	5_Enh48475_lociStitched	372
chr13	51196200	51233000	8_Enh5769_lociStitched	373
chr6	32950000	32996400	9_Enh37611_lociStitched	381
chr10	23665400	23716400	17_Enh484_lociStitched	384
chr1	218140800	218187000	11_Enh23335_lociStitched	395
chr8	137779200	137803600	5_Enh45515_lociStitched	396
chr15	78294200	78328200	10_Enh13009_lociStitched	402
chr10	18846400	18876400	6_Enh357_lociStitched	405
chr10	18936200	18960800	7_Enh366_lociStitched	410
chr9	66120800	66165600	9_Enh47330_lociStitched	415
chr4	88821800	88853800	7_Enh33184_lociStitched	423
chr1	226135400	226152400	5_Enh23509_lociStitched	426
chr5	38846200	38875800	8_Enh35565_lociStitched	427
chr2	134448400	134470600	6_Enh27477_lociStitched	432
chr15	111955800	111989000	6_Enh13607_lociStitched	435
chr7	94245800	94296000	12_Enh42744_lociStitched	438
chr4	73921600	73962400	12_Enh32760_lociStitched	439
chr1	168752000	168795000	9_Enh22636_lociStitched	440
chr14	56396200	56456800	11_Enh9982_lociStitched	441
chr12	9278000	9294200	3_Enh3031_lociStitched	445
chr18	46972200	47003400	9_Enh18949_lociStitched	447
chr7	91954200	91964800	3_Enh42591_lociStitched	451
chr6	26050000	26093400	7_Enh37406_lociStitched	453
chr7	90260800	90280400	6_Enh42539_lociStitched	455
chr13	115713600	115747800	6_Enh6992_lociStitched	461
chr8	55912400	55932600	6_Enh44295_lociStitched	466
chr17	58031800	58041600	4_Enh17770_lociStitched	469
chr14	51543400	51577000	12_Enh9905_lociStitched	471
chr2	145322600	145371000	13_Enh27778_lociStitched	472
chr13	124234400	124262000	9_Enh7161_lociStitched	476
chr16	50899000	50942000	9_Enh15495_lociStitched	478
chr9	93700600	93730800	8_Enh47957_lociStitched	481
chr18	14515600	14542800	9_Enh18199_lociStitched	483
chr6	107140600	107191600	8_Enh39478_lociStitched	484
chr13	70537200	70567400	7_Enh6160_lociStitched	486
chr9	97174800	97185000	3_Enh48016_lociStitched	487
chr9	14529000	14569200	8_Enh45846_lociStitched	489
chr6	29871600	29920000	8_Enh37521_lociStitched	490
chr18	49593800	49643800	13_Enh19042_lociStitched	492
chr18	18053800	18068800	4_Enh18310_lociStitched	493
chr17	23013800	23025200	3_Enh16548_lociStitched	494
chr14	6547000	6570200	6_Enh8888_lociStitched	496
chr3	39045400	39076200	5_Enh28816_lociStitched	498
chr9	10390000	10474000	14_Enh45761_lociStitched	499
chr7	16410800	16445000	6_Enh40940_lociStitched	502
chr1	167448800	167483800	9_Enh22569_lociStitched	504
chr7	88076200	88133200	10_Enh42456_lociStitched	506
chr2	77603800	77636400	9_Enh26464_lociStitched	511
chr1	163901400	163912600	3_Enh22451_lociStitched	512
chr1	43252000	43292200	10_Enh20192_lociStitched	516
chr6	145003400	145028800	5_Enh40015_lociStitched	517
chr6	170748200	170777200	4_Enh40498_lociStitched	519
chr12	10710800	10721800	3_Enh3079_lociStitched	520
chr15	3640000	3668000	9_Enh11942_lociStitched	521
chr18	49241600	49275800	6_Enh18996_lociStitched	522
chr4	99038600	99049400	4_Enh33518_lociStitched	523
chr3	127124000	127161800	13_Enh30943_lociStitched	524
chr4	81964800	81996000	9_Enh33000_lociStitched	525
chr3	111447000	111457600	4_Enh30477_lociStitched	526
chr13	93352600	93363600	2_Enh6621_lociStitched	529
chr1	273749600	273776200	5_Enh24700_lociStitched	530
chr1	72003200	72044400	11_Enh20547_lociStitched	531
chr6	144614800	144644800	7_Enh39967_lociStitched	532
chr8	77119800	77128800	2_Enh44674_lociStitched	533
chr9	117812400	117826000	4_Enh48500_lociStitched	535
chr9	33282800	33299200	5_Enh46308_lociStitched	536
chr1	256389000	256406000	4_Enh24262_lociStitched	537
chr4	42392000	42421800	11_Enh32344_lociStitched	538
chr3	106671600	106708200	9_Enh30340_lociStitched	541
chr7	92652200	92681000	5_Enh42678_lociStitched	544
chr16	38025200	38046400	5_Enh15178_lociStitched	545
chr7	91993400	92047000	9_Enh42596_lociStitched	546
chr9	83404000	83422400	5_Enh47706_lociStitched	549
chr5	66315600	66335400	5_Enh36117_lociStitched	554
chr15	108954200	108980400	6_Enh13457_lociStitched	559
chr1	261298800	261345800	13_Enh24374_lociStitched	563
chrX	20307200	20362200	11_Enh49500_lociStitched	564
chr2	5461800	5494400	8_Enh24971_lociStitched	568
chr12	53298000	53344200	9_Enh4342_lociStitched	570
chr5	67803400	67832400	7_Enh36175_lociStitched	571
chr14	65522600	65551600	7_Enh10218_lociStitched	572
chr5	58233800	58251600	7_Enh35925_lociStitched	573
chr10	50260600	50286600	9_Enh862_lociStitched	578
chr17	45904400	45918400	5_Enh17135_lociStitched	581
chr14	6994600	7017600	9_Enh8921_lociStitched	584
chr6	75289200	75310000	9_Enh38613_lociStitched	588
chr16	46640000	46682200	12_Enh15350_lociStitched	592
chr13	179980800	180008600	7_Enh8099_lociStitched	596
chr7	38902400	38934200	6_Enh41470_lociStitched	599
chr1	57499000	57533400	6_Enh20398_lociStitched	601
chr9	56683000	56689800	2_Enh47073_lociStitched	605
chr2	94765600	94785400	6_Enh26839_lociStitched	608
chr3	44627800	44658600	7_Enh28959_lociStitched	610
chr15	84555800	84584800	6_Enh13116_lociStitched	615
chr2	117877000	117892400	5_Enh27120_lociStitched	616
chr7	37272800	37310200	7_Enh41418_lociStitched	621
chr1	226219800	226239400	3_Enh23512_lociStitched	622
chr9	71653200	71690800	7_Enh47515_lociStitched	624
chr16	48844400	48852200	4_Enh15423_lociStitched	631
chr7	2265000	2291600	7_Enh40552_lociStitched	633
chr9	39958400	39977400	6_Enh46436_lociStitched	634
chr17	55124800	55147000	6_Enh17599_lociStitched	637
chr16	49388000	49414000	7_Enh15447_lociStitched	638
chr8	40739400	40766600	9_Enh44100_lociStitched	640
chr1	249004400	249051200	6_Enh23928_lociStitched	642
chr7	14866400	14924000	13_Enh40883_lociStitched	643
chr1	249462400	249493400	5_Enh23964_lociStitched	646
chr14	24025200	24033200	3_Enh9255_lociStitched	650
chr13	131874600	131917400	11_Enh7507_lociStitched	651
chr13	55085000	55091400	2_Enh5862_lociStitched	652
chr1	261543400	261575400	8_Enh24378_lociStitched	658
chr7	89307600	89337200	7_Enh42517_lociStitched	661
chr14	11113000	11133600	6_Enh9013_lociStitched	668
chr15	123025000	123036600	3_Enh13923_lociStitched	670
chr9	125632000	125671000	6_Enh48754_lociStitched	673
chr6	152927200	152972000	10_Enh40136_lociStitched	674
chr7	15188400	15209200	6_Enh40896_lociStitched	675
chr1	234280400	234302400	5_Enh23643_lociStitched	676
chr2	148107000	148136600	10_Enh27834_lociStitched	678
chr14	126669800	126712800	10_Enh11492_lociStitched	680
chr2	85700400	85728200	6_Enh26731_lociStitched	681
chr13	70580800	70595200	5_Enh6165_lociStitched	682

## Sheet: TRT_Only
Table S2C Super enhancers in 3D4/21 cells only in TRT
Chromosome	Start	Stop	Region_ID	Rank
chr9	38007600	38094400	18_Enh60707_lociStitched	15
chr2	81736800	81813000	19_Enh34562_lociStitched	19
chr16	45623200	45699800	19_Enh20091_lociStitched	22
chr8	87098000	87164000	16_Enh58688_lociStitched	29
chr9	55703200	55833800	23_Enh61524_lociStitched	30
chr9	7611800	7678600	12_Enh59765_lociStitched	32
chr13	26548400	26597800	11_Enh6821_lociStitched	37
chr1	136780800	136841400	10_Enh28472_lociStitched	40
chr2	98187200	98224600	8_Enh34974_lociStitched	49
chr11	23014200	23056600	10_Enh2485_lociStitched	51
chr13	61541000	61573400	6_Enh7868_lociStitched	63
chr4	129414200	129464800	12_Enh44765_lociStitched	77
chr13	125430000	125475000	10_Enh9511_lociStitched	83
chr6	3355400	3388600	8_Enh48035_lociStitched	85
chr9	122131400	122216000	20_Enh63424_lociStitched	88
chr5	102959000	103007000	10_Enh47850_lociStitched	93
chr2	11911600	11969200	14_Enh32645_lociStitched	98
chr15	55399200	55483800	22_Enh16652_lociStitched	100
chr13	40383800	40464400	14_Enh7402_lociStitched	101
chr1	269694000	269726800	5_Enh31902_lociStitched	105
chr11	2026000	2079800	11_Enh1738_lociStitched	106
chr3	110602800	110638600	10_Enh39719_lociStitched	111
chr17	31674400	31698000	6_Enh21883_lociStitched	112
chr12	40805400	40848000	10_Enh5273_lociStitched	116
chr8	29011600	29068200	15_Enh57429_lociStitched	118
chr6	103978800	103994800	4_Enh51488_lociStitched	121
chr14	38430200	38455600	6_Enh12705_lociStitched	123
chr9	125752800	125788000	8_Enh63617_lociStitched	130
chr16	17440400	17470400	8_Enh19279_lociStitched	131
chr9	126518400	126564000	14_Enh63659_lociStitched	132
chr15	134573000	134600800	8_Enh18805_lociStitched	146
chr2	16157800	16242800	14_Enh32816_lociStitched	147
chr4	129588200	129619200	8_Enh44791_lociStitched	149
chr8	7559600	7629400	17_Enh57036_lociStitched	150
chr18	14292200	14348000	12_Enh23574_lociStitched	153
chr4	35890400	35968400	17_Enh41783_lociStitched	155
chr17	24027200	24043800	4_Enh21624_lociStitched	161
chr4	34890600	34906000	4_Enh41704_lociStitched	163
chr7	23269000	23328200	16_Enh53717_lociStitched	170
chr15	128153200	128185000	9_Enh18547_lociStitched	175
chr9	66565600	66623600	18_Enh61945_lociStitched	180
chr3	32213800	32295600	16_Enh37335_lociStitched	182
chr6	89254600	89294200	9_Enh50989_lociStitched	185
chr10	1108200	1162200	10_Enh45_lociStitched	187
chr6	88450400	88470400	6_Enh50948_lociStitched	191
chr6	81758600	81822400	12_Enh50617_lociStitched	199
chr1	139621600	139681000	10_Enh28633_lociStitched	200
chr9	135707800	135757200	9_Enh64023_lociStitched	201
chr9	75985400	75996600	3_Enh62236_lociStitched	202
chr10	19724600	19801200	18_Enh522_lociStitched	208
chr1	58058400	58114200	15_Enh26483_lociStitched	209
chr1	268036600	268075600	10_Enh31804_lociStitched	210
chr13	99498200	99536000	11_Enh8885_lociStitched	212
chr14	113616800	113630600	3_Enh14806_lociStitched	213
chr9	138151600	138211800	16_Enh64149_lociStitched	214
chr9	64981400	65005800	4_Enh61837_lociStitched	217
chr18	53401800	53456400	15_Enh24771_lociStitched	220
chr9	120826800	120843400	4_Enh63368_lociStitched	223
chr1	238334200	238366800	7_Enh30813_lociStitched	227
chr6	81428000	81474200	8_Enh50591_lociStitched	229
chr2	13011600	13035600	7_Enh32691_lociStitched	231
chr3	118913000	118968800	11_Enh40057_lociStitched	235
chr17	61845200	61951800	19_Enh23149_lociStitched	238
chr1	31489200	31564200	16_Enh25969_lociStitched	240
chr15	55041800	55133000	21_Enh16587_lociStitched	241
chr13	134140800	134187200	6_Enh9979_lociStitched	245
chr7	12591400	12732600	32_Enh53329_lociStitched	253
chr1	71470400	71479400	2_Enh26644_lociStitched	256
chr7	41801600	41826800	7_Enh54395_lociStitched	261
chrX	120627800	120677800	10_Enh65487_lociStitched	263
chr1	27133800	27209800	19_Enh25756_lociStitched	264
chr1	29246000	29311800	14_Enh25862_lociStitched	267
chr16	53232600	53263200	9_Enh20400_lociStitched	268
chr5	3451800	3514200	11_Enh44925_lociStitched	269
chr8	1568800	1595600	7_Enh56782_lociStitched	273
chr11	13102000	13119800	4_Enh2044_lociStitched	277
chr9	70618400	70636200	5_Enh62064_lociStitched	279
chr7	46114000	46174200	10_Enh54475_lociStitched	283
chr16	66130400	66166400	8_Enh20546_lociStitched	284
chr2	25673000	25745000	23_Enh33000_lociStitched	287
chr9	124348600	124358600	3_Enh63533_lociStitched	288
chr7	8669600	8711200	8_Enh53180_lociStitched	294
chr14	97986400	98007800	4_Enh14263_lociStitched	295
chr6	64166400	64207800	7_Enh49883_lociStitched	296
chr9	134585000	134617800	10_Enh63996_lociStitched	297
chr3	43863400	43899400	10_Enh37696_lociStitched	303
chr6	12355400	12394600	8_Enh48375_lociStitched	315
chr3	3508200	3609600	20_Enh36505_lociStitched	317
chr9	40626000	40673800	7_Enh60869_lociStitched	318
chr18	29469000	29501000	8_Enh23982_lociStitched	319
chr9	37932000	37959000	7_Enh60689_lociStitched	329
chr6	63500600	63548600	6_Enh49846_lociStitched	337
chr13	145562800	145618400	14_Enh10250_lociStitched	342
chr5	29034400	29097200	15_Enh46009_lociStitched	348
chr1	223296600	223311400	6_Enh30465_lociStitched	349
chr3	32748800	32808400	12_Enh37361_lociStitched	350
chr1	132032600	132102000	18_Enh28338_lociStitched	356
chr9	47402400	47420200	4_Enh61181_lociStitched	360
chr6	68684800	68719200	11_Enh49997_lociStitched	362
chr1	159036200	159096200	11_Enh28937_lociStitched	364
chr9	93626600	93647600	6_Enh62666_lociStitched	366
chr14	56581200	56646000	13_Enh13265_lociStitched	367
chr11	73421400	73445400	5_Enh3255_lociStitched	368
chr13	36334000	36362600	7_Enh7190_lociStitched	370
chr13	157114600	157138400	7_Enh10507_lociStitched	375
chr15	1905400	1943000	8_Enh15707_lociStitched	378
chr5	103239200	103270800	5_Enh47863_lociStitched	379
chr14	106763800	106799000	10_Enh14566_lociStitched	380
chr2	74416200	74439800	6_Enh34197_lociStitched	381
chr1	74760400	74840200	19_Enh26825_lociStitched	383
chr9	26533800	26555400	6_Enh60402_lociStitched	386
chr9	137607800	137628800	5_Enh64119_lociStitched	388
chr8	87007400	87044200	7_Enh58675_lociStitched	392
chr18	1394600	1439600	8_Enh23246_lociStitched	395
chr4	80830200	80866000	9_Enh42859_lociStitched	396
chr2	98366200	98414200	11_Enh35007_lociStitched	397
chr18	9497200	9525200	6_Enh23442_lociStitched	398
chr16	75004200	75024400	7_Enh20695_lociStitched	399
chr1	21925800	21933800	2_Enh25509_lociStitched	402
chr13	29295600	29318800	7_Enh6952_lociStitched	404
chr15	85165200	85184400	3_Enh17357_lociStitched	405
chr1	26612400	26650800	10_Enh25728_lociStitched	406
chr3	93654200	93715000	12_Enh39162_lociStitched	407
chr16	76289600	76353000	14_Enh20753_lociStitched	408
chr13	158925400	158982600	11_Enh10579_lociStitched	411
chr5	73828600	73861200	7_Enh47244_lociStitched	415
chr1	130306000	130336800	9_Enh28233_lociStitched	417
chr12	35983400	36023400	10_Enh5101_lociStitched	420
chr13	121317400	121341400	6_Enh9337_lociStitched	423
chr6	98970400	99095800	24_Enh51329_lociStitched	427
chr5	93551000	93581200	8_Enh47709_lociStitched	428
chr4	12517600	12541200	8_Enh40936_lociStitched	429
chr17	8085000	8135400	14_Enh21006_lociStitched	430
chr1	180983200	181036200	13_Enh29518_lociStitched	431
chr1	269628200	269657600	8_Enh31894_lociStitched	434
chr13	197529000	197578800	13_Enh10996_lociStitched	439
chr15	44678000	44718200	9_Enh16285_lociStitched	446
chr17	54315200	54350800	6_Enh22779_lociStitched	447
chr9	56463000	56486800	6_Enh61586_lociStitched	449
chr1	22367000	22386400	5_Enh25543_lociStitched	451
chr13	125579600	125621200	8_Enh9536_lociStitched	454
chr13	28694400	28725000	8_Enh6911_lociStitched	455
chr5	10880600	10916600	8_Enh45342_lociStitched	459
chr6	74915400	75004800	18_Enh50272_lociStitched	460
chr4	80016000	80029800	5_Enh42818_lociStitched	461
chr1	31322800	31360400	9_Enh25956_lociStitched	462
chr6	75113200	75147800	7_Enh50292_lociStitched	464
chr3	1787200	1825200	5_Enh36461_lociStitched	465
chr13	99632000	99686600	12_Enh8900_lociStitched	467
chr8	136184000	136196400	3_Enh59547_lociStitched	468
chr1	83577200	83623400	11_Enh27027_lociStitched	469
chr14	56304800	56376600	15_Enh13239_lociStitched	471
chr12	60818000	60856200	8_Enh6050_lociStitched	473
chr4	30884200	30895400	3_Enh41542_lociStitched	475
chr2	49701400	49712200	2_Enh33655_lociStitched	482
chr4	12925800	12950800	8_Enh40992_lociStitched	483
chr9	125086400	125129600	7_Enh63582_lociStitched	485
chr9	37817000	37827800	3_Enh60682_lociStitched	487
chr7	95936400	96023200	15_Enh56024_lociStitched	489
chr5	21418000	21429000	4_Enh45839_lociStitched	492
chr2	136744800	136771200	5_Enh35826_lociStitched	493
chr4	15682400	15706400	8_Enh41165_lociStitched	494
chr7	65589800	65617800	10_Enh55165_lociStitched	495
chr3	93187800	93294600	20_Enh39133_lociStitched	496
chr1	109794200	109883800	18_Enh27689_lociStitched	497
chr1	29880000	29896800	4_Enh25920_lociStitched	498
chr17	50475600	50505200	6_Enh22533_lociStitched	500
chr7	91771000	91813800	11_Enh55723_lociStitched	501
chr13	36767000	36825600	12_Enh7223_lociStitched	502
chr1	92222800	92242600	5_Enh27185_lociStitched	506
chr13	125491000	125559600	13_Enh9531_lociStitched	507
chr12	43757800	43841400	16_Enh5369_lociStitched	508
chr9	36877400	36904800	4_Enh60657_lociStitched	509
chr9	39810400	39831800	8_Enh60793_lociStitched	513
chr6	4330200	4373000	11_Enh48129_lociStitched	514
chr4	20528800	20551200	4_Enh41365_lociStitched	515
chr5	8939800	8989400	10_Enh45224_lociStitched	518
chr18	42653600	42718600	15_Enh24318_lociStitched	519
chr10	3208600	3228800	6_Enh87_lociStitched	521
chr13	67595800	67623400	6_Enh7983_lociStitched	522
chr14	120342400	120400600	12_Enh14958_lociStitched	524
chr17	49352000	49369000	3_Enh22469_lociStitched	529
chr7	8801600	8821400	5_Enh53198_lociStitched	530
chr3	31580800	31614400	8_Enh37291_lociStitched	531
chr6	12268200	12335400	18_Enh48369_lociStitched	532
chr13	47472200	47485000	3_Enh7621_lociStitched	533
chr16	6410200	6434000	6_Enh19233_lociStitched	535
chr9	7304400	7327600	7_Enh59754_lociStitched	539
chr8	3061600	3089400	7_Enh56858_lociStitched	541
chr16	36104000	36115800	4_Enh19820_lociStitched	542
chr6	113138400	113157400	5_Enh51753_lociStitched	543
chr6	36186800	36213400	7_Enh49044_lociStitched	545
chr8	32281600	32309600	5_Enh57581_lociStitched	546
chr14	75474200	75523200	9_Enh13792_lociStitched	547
chr14	134346400	134398400	11_Enh15480_lociStitched	548
chr3	10494000	10511600	5_Enh36818_lociStitched	552
chr12	198600	262600	15_Enh3536_lociStitched	558
chr12	39150800	39168200	3_Enh5188_lociStitched	559
chr1	103671600	103692600	4_Enh27442_lociStitched	560
chr1	152525400	152577600	12_Enh28869_lociStitched	562
chr16	24379400	24403800	7_Enh19475_lociStitched	563
chr6	89600600	89620800	6_Enh51014_lociStitched	567
chr3	118427600	118461400	8_Enh40014_lociStitched	569
chr11	78429600	78461800	6_Enh3476_lociStitched	570
chr18	28603800	28648400	8_Enh23946_lociStitched	571
chr9	78162400	78174800	4_Enh62308_lociStitched	572
chr5	101904000	101947400	10_Enh47824_lociStitched	574
chr6	2306400	2338000	5_Enh47962_lociStitched	575
chr3	46761600	46787000	6_Enh37902_lociStitched	576
chr11	9679600	9700000	4_Enh1977_lociStitched	577
chr1	219139200	219161600	6_Enh30348_lociStitched	579
chr14	141211000	141232000	5_Enh15609_lociStitched	580
chr4	112067600	112096600	6_Enh44151_lociStitched	581
chr12	26203600	26228800	11_Enh4825_lociStitched	582
chr6	64254400	64266000	3_Enh49887_lociStitched	583
chr2	134526000	134570400	9_Enh35758_lociStitched	585
chr14	36024000	36035600	4_Enh12664_lociStitched	587
chr17	23119200	23162600	10_Enh21607_lociStitched	588
chr12	34143200	34186000	10_Enh5022_lociStitched	589
chr13	41091000	41111600	7_Enh7422_lociStitched	591
chr6	113109800	113122000	3_Enh51747_lociStitched	592
chr7	97080000	97099200	6_Enh56063_lociStitched	593
chr7	59125200	59145600	5_Enh55008_lociStitched	594
chr15	128989600	129023200	10_Enh18581_lociStitched	596
chr14	71305000	71341200	8_Enh13637_lociStitched	597
chr15	55295800	55323400	6_Enh16632_lociStitched	599
chr13	68964800	69012400	11_Enh8102_lociStitched	600
chr1	22479600	22500400	5_Enh25551_lociStitched	601
chr8	77068800	77091800	5_Enh58455_lociStitched	602
chr2	128058200	128075600	4_Enh35583_lociStitched	603
chr9	49180800	49193000	3_Enh61266_lociStitched	607
chr5	64346800	64409200	20_Enh46997_lociStitched	612
chr14	28750800	28764200	3_Enh12386_lociStitched	613
chr17	5140800	5155600	3_Enh20955_lociStitched	614
chr18	17354800	17363200	2_Enh23689_lociStitched	615
chr17	24091400	24160200	14_Enh21631_lociStitched	617
chr1	224995000	225058400	12_Enh30490_lociStitched	619
chr13	132685800	132718000	8_Enh9934_lociStitched	622
chr14	105050600	105076600	5_Enh14549_lociStitched	623
chr13	127276600	127299200	7_Enh9659_lociStitched	625
chr13	127353400	127404600	9_Enh9668_lociStitched	626
chr13	96449000	96494400	11_Enh8810_lociStitched	628
chr8	843800	878600	5_Enh56752_lociStitched	631
chr13	68865200	68888200	4_Enh8090_lociStitched	632
chr15	986000	991200	2_Enh15643_lociStitched	633
chr18	7864600	7890400	8_Enh23403_lociStitched	634
chr1	269573000	269612400	7_Enh31888_lociStitched	637
chr4	31056400	31083600	6_Enh41551_lociStitched	638
chr4	38690600	38703200	6_Enh41916_lociStitched	639
chr3	4806400	4859400	12_Enh36550_lociStitched	641
chr3	39483200	39492800	2_Enh37548_lociStitched	643
chr9	32748800	32761400	4_Enh60552_lociStitched	644
chr2	98272600	98347800	21_Enh34995_lociStitched	646
chr1	185123200	185138400	4_Enh29694_lociStitched	647
chr1	188377400	188426000	9_Enh29764_lociStitched	650
chr6	82053200	82088000	7_Enh50646_lociStitched	651
chr12	50437800	50477400	8_Enh5669_lociStitched	652
chr8	96248800	96263000	4_Enh58790_lociStitched	653
chr7	74942600	74980200	10_Enh55267_lociStitched	654
chr14	124032400	124075400	9_Enh15111_lociStitched	658
chr15	118760000	118824600	11_Enh18152_lociStitched	659
chr4	103059600	103088000	8_Enh43730_lociStitched	660
chr6	26492200	26535600	9_Enh48735_lociStitched	662
chr9	27164600	27186800	7_Enh60446_lociStitched	663
chr15	67251200	67273400	6_Enh16965_lociStitched	664
chr3	123118200	123134000	3_Enh40172_lociStitched	665
chr1	201858000	201882600	6_Enh30065_lociStitched	666
chr4	118506400	118542200	9_Enh44271_lociStitched	667
chr9	53403600	53419000	6_Enh61427_lociStitched	668
chr14	82294600	82344000	9_Enh14067_lociStitched	671
chr1	138648400	138676000	5_Enh28571_lociStitched	673
chr15	133011800	133033000	6_Enh18693_lociStitched	675
chr5	18182400	18265600	17_Enh45731_lociStitched	676
chr9	115503800	115529800	6_Enh63209_lociStitched	677
chr9	55447000	55491800	10_Enh61494_lociStitched	679
chr18	53539800	53564800	8_Enh24780_lociStitched	680
chr3	107948000	107973800	4_Enh39637_lociStitched	681
chr11	76456600	76479000	7_Enh3392_lociStitched	682
chr12	8382800	8392200	3_Enh3946_lociStitched	683
chr3	53406800	53432800	7_Enh38168_lociStitched	684
chr3	4229200	4257600	5_Enh36530_lociStitched	686
chr17	13326000	13353000	6_Enh21265_lociStitched	690
chr11	6461000	6471800	3_Enh1878_lociStitched	691
chr4	7986800	8008400	8_Enh40769_lociStitched	693
chr9	139324600	139343400	3_Enh64222_lociStitched	696
chr15	65645000	65658800	4_Enh16873_lociStitched	697
chr12	1627000	1660600	7_Enh3606_lociStitched	698
chr4	69501800	69529800	4_Enh42504_lociStitched	699
chr1	190370200	190384600	3_Enh29865_lociStitched	700
chr1	136714200	136740200	4_Enh28461_lociStitched	701
chr9	133307800	133314200	3_Enh63925_lociStitched	702
chr4	93922200	93962000	11_Enh43352_lociStitched	703
chr14	30363400	30393400	9_Enh12467_lociStitched	704
chr3	72661600	72684400	3_Enh38651_lociStitched	705
chr12	43198200	43227600	6_Enh5336_lociStitched	708
chr3	9820600	9850200	6_Enh36772_lociStitched	709
chr5	76173800	76186000	5_Enh47285_lociStitched	711
chr14	47842000	47883000	13_Enh12987_lociStitched	712
chr18	17724400	17750200	8_Enh23709_lociStitched	713
chr2	65286200	65297600	5_Enh33936_lociStitched	715
chr7	34795800	34849800	11_Enh54064_lociStitched	718
chr12	39970600	39978000	3_Enh5229_lociStitched	719
chr1	184440800	184471800	6_Enh29666_lociStitched	720
chr15	103945800	103960600	6_Enh17688_lociStitched	722
chr10	23772400	23790600	4_Enh679_lociStitched	723
chr8	86986000	86994600	4_Enh58673_lociStitched	724
chr1	137607600	137622600	5_Enh28525_lociStitched	725
chr2	47861800	47927600	12_Enh33573_lociStitched	727
chr8	56298800	56336400	8_Enh57993_lociStitched	728
chr16	3545600	3556000	3_Enh19118_lociStitched	729
chr18	49396000	49423200	8_Enh24589_lociStitched	732
chr12	35650000	35671400	6_Enh5080_lociStitched	734
chr16	48417400	48438600	5_Enh20198_lociStitched	735
chr1	72343800	72360200	7_Enh26703_lociStitched	736
chr4	103765400	103778000	4_Enh43758_lociStitched	737
chr9	40706400	40721600	5_Enh60878_lociStitched	738
chr14	74843000	74875600	5_Enh13763_lociStitched	739
chr6	17978200	17999000	6_Enh48527_lociStitched	740
chr6	95232400	95260200	8_Enh51158_lociStitched	742
chr10	23236200	23268400	7_Enh641_lociStitched	743
chr1	8359000	8385800	5_Enh25071_lociStitched	744
chr1	57929600	57963800	8_Enh26461_lociStitched	745
chr14	4354400	4371000	4_Enh11678_lociStitched	746
chr12	5683000	5715400	7_Enh3811_lociStitched	748
chr4	98592000	98600200	3_Enh43580_lociStitched	749
chr13	110400600	110449000	8_Enh9119_lociStitched	751
chr1	15175600	15192400	5_Enh25283_lociStitched	752
chr5	10773400	10820200	11_Enh45335_lociStitched	753
chr1	167153800	167174800	6_Enh29285_lociStitched	755
chr1	86444400	86458800	6_Enh27099_lociStitched	756
chr4	22219600	22234000	4_Enh41432_lociStitched	757
chr10	1517600	1566400	9_Enh72_lociStitched	759
chr17	4873400	4895200	5_Enh20944_lociStitched	760
chr8	104654800	104672400	5_Enh58945_lociStitched	761
chr15	96529800	96573000	11_Enh17574_lociStitched	762
chr12	40699000	40749600	8_Enh5255_lociStitched	764
chr3	37442800	37482400	11_Enh37448_lociStitched	765
chr4	90570400	90616000	7_Enh43214_lociStitched	771
chr3	72397000	72405800	2_Enh38632_lociStitched	772
chr12	60232000	60274800	8_Enh6020_lociStitched	773
chr17	12751000	12807600	16_Enh21231_lociStitched	776
chr7	99991000	100028200	11_Enh56215_lociStitched	777
chr13	131477000	131526600	15_Enh9864_lociStitched	778
chr1	103767600	103792600	7_Enh27449_lociStitched	780
chr9	93153400	93188600	7_Enh62643_lociStitched	781
chr2	80075400	80088200	4_Enh34477_lociStitched	784
chr8	44674400	44694200	9_Enh57788_lociStitched	786
chr1	22568400	22614800	10_Enh25564_lociStitched	791
chr4	93607600	93626400	3_Enh43335_lociStitched	793
chr13	204942600	204980000	10_Enh11317_lociStitched	794
chr13	45577200	45587800	4_Enh7553_lociStitched	796
chr5	7867000	7933000	16_Enh45176_lociStitched	797
chr11	16110600	16119400	2_Enh2165_lociStitched	798
chr5	2801000	2821000	5_Enh44887_lociStitched	804
chr18	46098000	46105200	2_Enh24483_lociStitched	805
chr3	56241200	56271400	6_Enh38254_lociStitched	806
chr9	137716600	137750000	8_Enh64129_lociStitched	807
chr4	123045400	123082200	6_Enh44449_lociStitched	808
chr8	72088400	72140000	10_Enh58254_lociStitched	809
chr11	76540000	76598800	12_Enh3405_lociStitched	810
chr18	42589400	42624000	13_Enh24309_lociStitched	812
chr6	94959800	95088200	22_Enh51138_lociStitched	813
chr17	30109800	30139600	7_Enh21800_lociStitched	815
chr12	21889000	21923400	7_Enh4594_lociStitched	817
chr15	111067000	111088600	5_Enh17958_lociStitched	819
chr1	142761400	142817600	11_Enh28691_lociStitched	820
chr2	76088800	76103000	3_Enh34303_lociStitched	822
chr14	81377600	81415400	7_Enh13998_lociStitched	823
chr7	7826200	7855600	8_Enh53145_lociStitched	825
chr17	28028200	28048000	4_Enh21742_lociStitched	827
chr10	64718800	64744400	5_Enh1495_lociStitched	831
chr8	37645600	37665200	5_Enh57647_lociStitched	832
chr4	42833000	42860200	10_Enh42096_lociStitched	833
chr3	51658400	51724600	12_Enh38072_lociStitched	834
chr17	57350600	57378000	7_Enh22985_lociStitched	835
chr9	128141800	128159200	7_Enh63727_lociStitched	836
chr12	6542600	6582200	9_Enh3850_lociStitched	837
chr2	39343000	39375000	6_Enh33264_lociStitched	838
chr8	131013200	131035800	6_Enh59371_lociStitched	840
chr12	27205200	27211600	2_Enh4886_lociStitched	841
chr6	6633400	6661600	8_Enh48174_lociStitched	842
chr5	27387400	27396800	3_Enh45960_lociStitched	843
chr1	132397600	132416800	4_Enh28383_lociStitched	844
chr7	76455600	76487200	10_Enh55326_lociStitched	845
chr9	55522200	55560800	9_Enh61503_lociStitched	846
chr3	86669400	86741800	14_Enh39051_lociStitched	847
chr14	42864000	42881400	5_Enh12856_lociStitched	848
chr8	119230600	119254400	9_Enh59208_lociStitched	849
chr1	190228000	190250000	8_Enh29847_lociStitched	850
chr12	6717800	6743600	8_Enh3880_lociStitched	851
chr4	11114400	11148800	9_Enh40862_lociStitched	852
chr7	75011400	75052600	10_Enh55287_lociStitched	854
chr8	132297400	132327200	5_Enh59434_lociStitched	855
chr13	93374200	93400800	5_Enh8762_lociStitched	856
chr4	35592200	35626800	9_Enh41752_lociStitched	858
chr6	14517600	14540600	7_Enh48441_lociStitched	860
chr13	207865800	207891200	8_Enh11486_lociStitched	861
chr6	56225400	56262400	8_Enh49719_lociStitched	863
chr8	9755600	9821000	11_Enh57093_lociStitched	864
chr7	93591600	93607000	4_Enh55893_lociStitched	865
chr5	29916800	29942000	6_Enh46056_lociStitched	866
chr2	46507800	46539400	7_Enh33486_lociStitched	867
chr4	128488000	128529800	8_Enh44718_lociStitched	868
chr13	203311600	203347800	8_Enh11265_lociStitched	869
chr2	145173400	145192200	6_Enh36104_lociStitched	870
chr14	115009400	115023400	5_Enh14886_lociStitched	871
chr4	55028400	55045800	4_Enh42212_lociStitched	872
chr17	12095800	12144000	10_Enh21189_lociStitched	876
chr3	97308200	97334800	6_Enh39353_lociStitched	877
chr1	29152600	29188400	10_Enh25853_lociStitched	878
chr10	3286200	3316600	7_Enh90_lociStitched	879
chr15	135064000	135070400	2_Enh18833_lociStitched	881
chr9	50004000	50026800	9_Enh61303_lociStitched	884
chr17	33950800	33958800	4_Enh21977_lociStitched	885
chr2	124600	146600	3_Enh32109_lociStitched	886
chr3	37964600	37973000	2_Enh37480_lociStitched	887
chr7	7984000	8021800	9_Enh53162_lociStitched	888
chr1	254485800	254491800	3_Enh31341_lociStitched	889
chr14	31428800	31482400	16_Enh12516_lociStitched	891
chr13	82637400	82654200	5_Enh8509_lociStitched	896
chr9	134238600	134267800	6_Enh63968_lociStitched	897
chrX	40393600	40408600	5_Enh64802_lociStitched	900
chr18	51255200	51303800	12_Enh24695_lociStitched	904
chr15	137396200	137404600	3_Enh18932_lociStitched	905
chr15	1116200	1122800	2_Enh15648_lociStitched	906
chr7	52625200	52634400	3_Enh54724_lociStitched	910
chr4	8116800	8173000	17_Enh40793_lociStitched	911
chr14	109535200	109540800	3_Enh14669_lociStitched	912
chrX	51908200	51941000	9_Enh64981_lociStitched	913
chr11	47929600	47943400	4_Enh2781_lociStitched	914
chr6	49794600	49826200	5_Enh49378_lociStitched	915
chr17	34580600	34586200	2_Enh22004_lociStitched	917
chr6	117391800	117423800	9_Enh51838_lociStitched	918
chr5	17527800	17548200	7_Enh45689_lociStitched	919
chrX	33030000	33060200	9_Enh64643_lociStitched	920
chr12	14337600	14364000	5_Enh4219_lociStitched	921
chr16	77090400	77111600	6_Enh20761_lociStitched	923
chr14	127872600	127905000	4_Enh15263_lociStitched	924
chr17	53765000	53804000	9_Enh22743_lociStitched	925
chr7	21440600	21525600	22_Enh53625_lociStitched	927
chr1	57096600	57115800	7_Enh26430_lociStitched	928
chr11	51699600	51724600	6_Enh2861_lociStitched	930
chr14	41118800	41139000	7_Enh12813_lociStitched	931
chr5	13984000	13997000	5_Enh45518_lociStitched	932
chr6	27660000	27673800	5_Enh48784_lociStitched	933
chr8	109495400	109523800	6_Enh59033_lociStitched	934
chr3	110997600	111010400	4_Enh39764_lociStitched	935
chr14	63405800	63439800	9_Enh13494_lociStitched	936
chr12	61137000	61146200	3_Enh6074_lociStitched	937
chr13	82196400	82228400	8_Enh8496_lociStitched	939
chr12	15967800	15991800	6_Enh4285_lociStitched	940
chr6	51132400	51160400	6_Enh49442_lociStitched	941
chr12	18214600	18226200	4_Enh4393_lociStitched	942
chr17	52836600	52881800	8_Enh22710_lociStitched	943
chr4	47072000	47088800	4_Enh42129_lociStitched	944
chr9	76010400	76063000	10_Enh62246_lociStitched	945
chr6	136515400	136526200	3_Enh52071_lociStitched	946
chr7	40476400	40514800	10_Enh54328_lociStitched	947
chr9	122622800	122632200	2_Enh63448_lociStitched	948
chr12	21088200	21115400	5_Enh4555_lociStitched	949
chr15	134231400	134237200	2_Enh18753_lociStitched	954
chrX	108023800	108051400	7_Enh65374_lociStitched	956
chr9	124946600	124953200	3_Enh63572_lociStitched	957
chr13	115145600	115152000	2_Enh9206_lociStitched	958
chr1	249181200	249217400	9_Enh31087_lociStitched	961
chr2	128291800	128313200	5_Enh35604_lociStitched	962
chr6	149740400	149766400	7_Enh52377_lociStitched	963
chr16	3791000	3804200	2_Enh19147_lociStitched	964
chr2	151726600	151762400	7_Enh36370_lociStitched	965
chr3	79336600	79352400	5_Enh38880_lociStitched	966
chr9	117135200	117187400	13_Enh63260_lociStitched	967
chr12	18125800	18161400	7_Enh4386_lociStitched	968
chr12	39482200	39499600	3_Enh5208_lociStitched	969
chr1	147817600	147854000	7_Enh28799_lociStitched	970
chr1	126567600	126590800	5_Enh28116_lociStitched	971
chr15	115239400	115260600	6_Enh18019_lociStitched	973
chr5	17282400	17334200	12_Enh45661_lociStitched	974
chr10	23871200	23897000	4_Enh686_lociStitched	975
chr6	83133400	83157000	6_Enh50707_lociStitched	976
chr4	15026800	15062600	8_Enh41130_lociStitched	977
chr5	46652800	46661600	3_Enh46554_lociStitched	978
chr1	214811600	214844600	10_Enh30201_lociStitched	979
chr10	66411800	66431000	4_Enh1615_lociStitched	980
chr2	82799600	82823000	7_Enh34593_lociStitched	981
chr9	133152600	133159800	4_Enh63915_lociStitched	983
chr18	19949600	19967200	6_Enh23801_lociStitched	985
chr13	109747600	109788000	7_Enh9068_lociStitched	987
chr8	15681800	15740200	9_Enh57245_lociStitched	989
chr15	109062200	109068800	2_Enh17834_lociStitched	990
chr15	118237000	118282000	11_Enh18124_lociStitched	991
chr6	69808600	69851600	10_Enh50104_lociStitched	992
chr18	17193000	17217600	4_Enh23685_lociStitched	993
chr13	28294600	28302200	4_Enh6876_lociStitched	994
chr8	86909800	86938200	8_Enh58661_lociStitched	997
chr7	98852800	98865800	5_Enh56176_lociStitched	999
chr9	20593000	20612000	4_Enh60233_lociStitched	1000
chr5	66764000	66795800	6_Enh47066_lociStitched	1001
chr1	40610600	40630000	6_Enh26157_lociStitched	1003
chr11	2867200	2904400	8_Enh1767_lociStitched	1004
chr1	107395400	107436800	10_Enh27540_lociStitched	1007
chr14	101179000	101188200	3_Enh14371_lociStitched	1010
chr18	53497800	53520600	4_Enh24776_lociStitched	1011
chr16	33880800	33893400	3_Enh19699_lociStitched	1012
chr12	26392400	26420200	6_Enh4842_lociStitched	1013
chr4	75538800	75548000	3_Enh42669_lociStitched	1014
chr14	10171400	10186800	4_Enh11869_lociStitched	1015
chr9	130484000	130489800	2_Enh63785_lociStitched	1016
chr1	113539600	113591800	13_Enh27834_lociStitched	1017
chr14	80060400	80087600	7_Enh13946_lociStitched	1018
chr1	239679200	239694000	4_Enh30879_lociStitched	1019
chr9	124684800	124713800	6_Enh63559_lociStitched	1020
chr6	77497600	77513000	8_Enh50409_lociStitched	1022
chr9	115093200	115119800	5_Enh63181_lociStitched	1024
chr14	7664200	7689800	6_Enh11808_lociStitched	1026
chr13	29802600	29821000	6_Enh6981_lociStitched	1029
chrX	27035200	27060400	5_Enh64620_lociStitched	1030
chr6	6700800	6744000	10_Enh48178_lociStitched	1031
chr4	14804600	14854000	11_Enh41114_lociStitched	1032
chr1	270503600	270531600	5_Enh31949_lociStitched	1034
chr4	94134400	94166000	8_Enh43365_lociStitched	1035
chr5	3353000	3391600	6_Enh44922_lociStitched	1036
chr3	102422600	102468000	9_Enh39520_lociStitched	1038
chr7	78021600	78039000	6_Enh55345_lociStitched	1039
chr1	8146400	8173600	5_Enh25060_lociStitched	1040
chr4	68528000	68542400	4_Enh42482_lociStitched	1041
chr7	64527400	64569200	10_Enh55120_lociStitched	1042
chr6	74424000	74493400	13_Enh50240_lociStitched	1043
chr5	49022600	49041800	5_Enh46647_lociStitched	1044
chr5	9620800	9651600	6_Enh45263_lociStitched	1045
chr7	41958200	42039000	20_Enh54414_lociStitched	1047
chr17	54716600	54754800	11_Enh22801_lociStitched	1048
chr13	67706800	67722200	4_Enh7986_lociStitched	1050
chr13	68190200	68225800	11_Enh8021_lociStitched	1051
chr11	5763600	5808000	9_Enh1847_lociStitched	1052
chr13	208286400	208296600	4_Enh11506_lociStitched	1053
chr5	78080000	78129200	10_Enh47389_lociStitched	1054
chr2	137058400	137076400	3_Enh35839_lociStitched	1055
chr8	131147600	131168600	8_Enh59378_lociStitched	1056
chr8	85708800	85742000	8_Enh58620_lociStitched	1057
chr14	92076800	92100800	6_Enh14235_lociStitched	1058
chr3	97400000	97443600	8_Enh39361_lociStitched	1059
chr14	6895200	6952800	10_Enh11748_lociStitched	1060
chr8	44525600	44543600	5_Enh57779_lociStitched	1061
chr10	19908800	19935600	8_Enh543_lociStitched	1062
chr2	49895800	49907400	4_Enh33665_lociStitched	1064
chr8	10160800	10174400	5_Enh57113_lociStitched	1065
chr5	29155200	29161800	2_Enh46019_lociStitched	1067
chr13	182309000	182341400	8_Enh10810_lociStitched	1068
chr16	44358800	44374800	6_Enh20057_lociStitched	1070
chr5	60415800	60449600	8_Enh46861_lociStitched	1071
chr16	17353000	17374000	6_Enh19276_lociStitched	1072
chr15	59032400	59044200	4_Enh16729_lociStitched	1074
chr7	81000200	81060400	9_Enh55402_lociStitched	1075
chr6	144882800	144933400	11_Enh52225_lociStitched	1076
chr13	156971600	156980800	3_Enh10493_lociStitched	1077
chr5	48784200	48799400	5_Enh46633_lociStitched	1078
chr6	49486600	49523000	13_Enh49354_lociStitched	1079
chr3	9739400	9753400	4_Enh36767_lociStitched	1080
chr2	47109800	47120000	3_Enh33522_lociStitched	1081
chr5	11380000	11413400	6_Enh45380_lociStitched	1083
chr11	15626800	15674000	8_Enh2145_lociStitched	1084
chr15	99607800	99629800	4_Enh17594_lociStitched	1085
chr6	83331800	83353000	4_Enh50719_lociStitched	1086
chr2	11711200	11727200	8_Enh32634_lociStitched	1087
chr1	123270800	123311200	10_Enh28055_lociStitched	1088
chr2	5409000	5444000	11_Enh32360_lociStitched	1089
chr16	5971800	5982800	4_Enh19194_lociStitched	1090
chr17	53998400	54004600	2_Enh22762_lociStitched	1093
chr16	34195400	34215000	4_Enh19720_lociStitched	1094
chr13	38851000	38856200	2_Enh7304_lociStitched	1095
