# Supplementary material for: Virus Infection Induces Immune Gene Activation with CTCF-anchored Enhancers and Chromatin Interactions in Pig Genome
Source: Genomics Proteomics Bioinformatics. 2024 Sep 23;22(5):qzae062. doi: 10.1093/gpbjnl/qzae062 (PMC11725346; doi:10.1093/gpbjnl/qzae062)
Supplement: qzae062_Supplementary_Data [file qzae062_supplementary_data.zip › Table S1.xlsx]

## Sheet: RNA_DEG_Annotation
Table S1 The list of all DEGs in this study
Table S1A The DEG analysis and annotation for RNA-seq
Note: DEGs, differential expressed genes; RNA-seq, RNA sequencing; LFC,log fold change; UP, up-regulated; DN, down-regulated.
EnsID_SSC	BaseMean	log2(fold change)	Log fold change standard error	stat	P value	P adj	absLFC	Chromosome	Chromosome start	Chromosome end	Gene name	UP/DN
ENSSSCG00000000021	175.239	2.83465	0.198587	9.23853	2.49902e-20	7.54839e-19	2.83465	5	4399744	4435341	n.a.	UP
ENSSSCG00000000062	186.784	-4.06212	0.236635	-12.9402	2.66767e-38	1.31656e-36	4.06212	5	6976277	6988352	CSDC2	DN
ENSSSCG00000000148	1272.13	3.41095	0.106283	22.6844	6.39103e-114	8.77802e-112	3.41095	5	11509336	11543032	n.a.	UP
ENSSSCG00000000186	98.8061	3.72988	0.282343	9.66867	4.09661e-22	1.33131e-20	3.72988	5	15093609	15097764	RHEBL1	UP
ENSSSCG00000000252	13215.1	-1.7564	0.0825619	-9.16156	5.11522e-20	1.52921e-18	1.7564	5	18170354	18180215	KRT8	DN
ENSSSCG00000000253	4064.35	-2.38037	0.098947	-13.9506	3.12075e-44	1.72102e-42	2.38037	5	18217575	18222833	KRT18	DN
ENSSSCG00000000260	145.636	-4.70565	0.309162	-11.9861	4.2008e-33	1.83112e-31	4.70565	5	18358673	18374288	SOAT2	DN
ENSSSCG00000000261	480.014	-1.52666	0.137686	-3.82507	0.000130737	0.00159816	1.52666	5	18353171	18357225	IGFBP6	DN
ENSSSCG00000000293	3277.23	1.46214	0.0952277	4.85305	1.21578e-06	1.87109e-05	1.46214	5	19583451	19611209	ITGA5	UP
ENSSSCG00000000370	1070.7	1.76064	0.102764	7.40178	1.34375e-13	3.11028e-12	1.76064	5	21331468	21356183	DGKA	UP
ENSSSCG00000000376	1793.43	1.7755	0.103396	7.50033	6.36585e-14	1.49726e-12	1.7755	5	21395266	21399736	SUOX	UP
ENSSSCG00000000386	342.387	1.48692	0.156927	3.10285	0.00191665	0.0202647	1.48692	5	21637613	21657092	ANKRD52	UP
ENSSSCG00000000396	3935.32	3.99526	0.0942392	31.7836	1.09174e-221	3.78443e-219	3.99526	5	21733030	21751354	STAT2	UP
ENSSSCG00000000402	1894.29	2.29242	0.107636	12.0074	3.25046e-33	1.42541e-31	2.29242	5	21819852	21932604	RBMS2	UP
ENSSSCG00000000435	353.437	1.98798	0.146353	6.75064	1.4719e-11	3.11928e-10	1.98798	5	22873334	22881570	ARHGEF25	UP
ENSSSCG00000000436	124.27	2.39605	0.21492	6.49566	8.26695e-11	1.67864e-09	2.39605	5	22854285	22868453	PIP4K2C	UP
ENSSSCG00000000439	122.531	1.61743	0.199662	3.0924	0.00198546	0.0209488	1.61743	5	22816506	22867027	KIF5A	UP
ENSSSCG00000000449	1194.69	2.29916	0.100439	12.9348	2.86272e-38	1.40805e-36	2.29916	5	22867720	22873418	DTX3	UP
ENSSSCG00000000457	4001.8	1.81266	0.0955296	8.50688	1.7868e-17	4.82634e-16	1.81266	5	26964788	27083336	USP15	UP
ENSSSCG00000000488	4823.53	1.54916	0.0920132	5.96824	2.39826e-09	4.52871e-08	1.54916	5	33087010	33164514	MDM2	UP
ENSSSCG00000000521	1789.25	3.56991	0.13703	18.7545	1.78045e-78	1.61003e-76	3.56991	5	39314595	39315761	PHLDA1	UP
ENSSSCG00000000554	2104.69	1.35224	0.118195	2.98016	0.00288099	0.0296426	1.35224	5	46793137	46824696	FGFR1OP2	UP
ENSSSCG00000000555	1047.46	1.98126	0.154406	6.3551	2.08293e-10	4.14849e-09	1.98126	5	46935923	47464125	ITPR2	UP
ENSSSCG00000000559	1570.57	1.34519	0.101657	3.39567	0.000684601	0.00765522	1.34519	5	47728988	47848475	RASSF8	UP
ENSSSCG00000000605	157.96	-2.52562	0.208156	-7.32922	2.31497e-13	5.30766e-12	2.52562	5	57600411	57628157	ERP27	DN
ENSSSCG00000000608	889.705	1.57985	0.118043	4.91223	9.00446e-07	1.40661e-05	1.57985	5	57723338	57725790	n.a.	UP
ENSSSCG00000000623	219.79	5.15148	0.26715	15.5399	1.8628e-54	1.27326e-52	5.15148	5	60333082	60357900	BCL2L14	UP
ENSSSCG00000000647	590.567	2.91499	0.126943	15.0854	2.02158e-51	1.31394e-49	2.91499	5	61799356	61809691	OLR1	UP
ENSSSCG00000000656	147.518	3.78018	0.23949	11.6087	3.72119e-31	1.56129e-29	3.78018	5	61996777	62019407	CLEC2B	UP
ENSSSCG00000000657	1943.89	5.25434	0.124422	34.1928	3.09432e-256	1.36516e-253	5.25434	5	62187297	62226080	n.a.	UP
ENSSSCG00000000661	87.8512	1.95391	0.244867	3.89562	9.79479e-05	0.00121882	1.95391	5	62557774	62580657	PHC1	UP
ENSSSCG00000000668	2713.3	1.9488	0.101398	9.35714	8.19211e-21	2.52154e-19	1.9488	5	62812291	62820663	APOBEC1	UP
ENSSSCG00000000675	1429.49	7.39706	0.224154	28.5387	3.88383e-179	8.43951e-177	7.39706	5	63644321	63681418	C1R	UP
ENSSSCG00000000704	1529.92	1.66837	0.0984554	6.7886	1.1323e-11	2.41709e-10	1.66837	5	64188187	64200538	TAPBPL	UP
ENSSSCG00000000728	366.157	5.13759	0.213111	19.4152	5.73737e-84	5.72126e-82	5.13759	5	66443483	66483643	PARP11	UP
ENSSSCG00000000769	2021.05	2.38136	0.0941058	14.6788	8.81816e-49	5.41703e-47	2.38136	5	69849002	69875853	BID	UP
ENSSSCG00000000774	2221.12	7.18228	0.173378	35.6579	1.77915e-278	8.93197e-276	7.18228	5	70183279	70227984	USP18	UP
ENSSSCG00000000779	446.939	-1.3517	0.124517	-2.82449	0.00473566	0.0470304	1.3517	5	70889000	71029809	KIF21A	DN
ENSSSCG00000000808	13520.5	1.55082	0.0862388	6.38715	1.69004e-10	3.37521e-09	1.55082	5	77113494	77127714	SLC38A2	UP
ENSSSCG00000000837	69.1856	5.01201	0.44696	8.97622	2.80226e-19	8.06286e-18	5.01201	5	79788572	80067795	CHST11	UP
ENSSSCG00000000839	209.302	2.06127	0.209498	5.0658	4.06693e-07	6.4995e-06	2.06127	5	79491978	79554896	ALDH1L2	UP
ENSSSCG00000000840	2416.91	1.32409	0.0926058	3.49965	0.000465874	0.00529742	1.32409	5	79417712	79474645	WASHC4	UP
ENSSSCG00000000843	1463.92	1.71356	0.0937351	7.61252	2.68793e-14	6.44705e-13	1.71356	5	80170334	80236277	TXNRD1	UP
ENSSSCG00000000874	356.734	-1.48619	0.13836	-3.51399	0.000441436	0.00503673	1.48619	5	83558566	83600868	GAS2L3	DN
ENSSSCG00000000890	1613.42	2.46664	0.10925	13.4246	4.33768e-41	2.27166e-39	2.46664	5	86693818	86737265	NEDD1	UP
ENSSSCG00000000901	2140.76	1.61388	0.102612	5.98255	2.19669e-09	4.15346e-08	1.61388	5	88104234	88226266	FGD6	UP
ENSSSCG00000000932	277.056	-1.62205	0.194605	-3.19649	0.0013911	0.0150022	1.62205	5	96260552	96272970	NTS	DN
ENSSSCG00000000997	1059.56	-1.45398	0.0990387	-4.5839	4.56381e-06	6.53981e-05	1.45398	7	2965061	3057806	PPP1R3G	DN
ENSSSCG00000001009	1193.17	1.36991	0.100698	3.67342	0.000239322	0.00284432	1.36991	7	1840951	1882870	RIPK1	UP
ENSSSCG00000001064	663.203	4.69923	0.158754	23.3017	4.26366e-120	6.27016e-118	4.69923	7	12254388	12294555	GMPR	UP
ENSSSCG00000001229	6287.71	1.82786	0.0863481	9.58746	9.02798e-22	2.87611e-20	1.82786	7	22823841	22962547	n.a.	UP
ENSSSCG00000001233	467.771	3.36166	0.154756	15.2605	1.40078e-52	9.27e-51	3.36166	7	22757794	22767662	TRIM26	UP
ENSSSCG00000001341	2439.41	1.99924	0.100236	9.96888	2.08574e-23	7.02924e-22	1.99924	7	23004251	23047651	n.a.	UP
ENSSSCG00000001394	99.7053	5.4308	0.415713	10.6583	1.59437e-26	5.90648e-25	5.4308	7	23596301	23609638	n.a.	UP
ENSSSCG00000001396	443.023	1.5136	0.124996	4.1089	3.97545e-05	0.000515852	1.5136	7	23622448	23628588	n.a.	UP
ENSSSCG00000001398	1786.26	1.92849	0.100247	9.26202	2.00597e-20	6.08437e-19	1.92849	7	23631152	23649347	n.a.	UP
ENSSSCG00000001422	211.251	1.92478	0.171931	5.37878	7.4993e-08	1.27104e-06	1.92478	7	24020323	24034120	C2	UP
ENSSSCG00000001453	374.234	7.46749	0.404434	15.9915	1.46568e-57	1.03587e-55	7.46749	7	24825011	24830844	HLA-DRA	UP
ENSSSCG00000001456	403.886	5.60704	0.232908	19.7805	4.37975e-87	4.65436e-85	5.60704	7	24951495	24995637	n.a.	UP
ENSSSCG00000001457	243.387	6.24994	0.345432	15.1982	3.63674e-52	2.38501e-50	6.24994	7	24939676	24977270	SLA-DQB1	UP
ENSSSCG00000001463	572.927	4.46191	0.157303	22.0079	2.42132e-107	3.03896e-105	4.46191	7	25071712	25077233	PSMB9	UP
ENSSSCG00000001469	706.374	4.91874	0.158066	24.7919	1.09755e-135	1.97275e-133	4.91874	7	25119278	25125106	SLA-DMB	UP
ENSSSCG00000001470	109.031	5.06649	0.369135	11.0162	3.19098e-28	1.24218e-26	5.06649	7	25133494	25138086	SLA-DMA	UP
ENSSSCG00000001483	1932.95	1.54531	0.13358	4.08228	4.4596e-05	0.000576619	1.54531	7	26058144	26141831	FAM83B	UP
ENSSSCG00000001486	132.399	-1.73342	0.204987	-3.57788	0.000346397	0.00403133	1.73342	7	26860140	26989670	LRRC1	DN
ENSSSCG00000001499	4846.68	1.31808	0.111765	2.84595	0.00442794	0.0440946	1.31808	7	28811974	29299171	DST	UP
ENSSSCG00000001507	1059.49	2.60367	0.359927	4.45554	8.36807e-06	0.000117258	2.60367	7	29663494	29674077	TAPBP	UP
ENSSSCG00000001509	1973.06	3.0154	0.0996202	20.2309	5.23714e-91	5.82042e-89	3.0154	7	29676856	29681110	DAXX	UP
ENSSSCG00000001516	1439.44	1.34014	0.100812	3.37399	0.000740868	0.00822754	1.34014	7	29807011	29815191	BAK1	UP
ENSSSCG00000001539	260.01	1.53311	0.163749	3.25563	0.0011314	0.0123943	1.53311	7	31222487	31297939	PPARD	UP
ENSSSCG00000001556	2364.05	1.85802	0.0987138	8.69198	3.56179e-18	9.85857e-17	1.85802	7	31791398	31862031	MAPK14	UP
ENSSSCG00000001560	378.783	-1.38925	0.13265	-2.93439	0.00334199	0.0338359	1.38925	7	32032485	32054703	C6orf222	DN
ENSSSCG00000001561	922.989	3.97841	0.127289	23.3987	4.40254e-121	6.6079e-119	3.97841	7	32087432	32108185	ETV7	UP
ENSSSCG00000001565	611.678	1.67473	0.158093	4.26795	1.97275e-05	0.000263739	1.67473	7	32359455	32362271	CDKN1A	UP
ENSSSCG00000001572	98.919	-3.47832	0.286041	-8.66422	4.5461e-18	1.25353e-16	3.47832	7	32647677	32674541	FGD2	DN
ENSSSCG00000001577	612.931	2.50621	0.140821	10.6959	1.06337e-26	3.96964e-25	2.50621	7	32839146	32914495	TBC1D22B	UP
ENSSSCG00000001579	688.262	2.29287	0.121532	10.6381	1.98026e-26	7.2989e-25	2.29287	7	33000553	33063383	CMTR1	UP
ENSSSCG00000001636	369.833	5.16331	0.21501	19.3633	1.57381e-83	1.55872e-81	5.16331	7	37282700	37297087	GUCA1A	UP
ENSSSCG00000001689	1993.13	1.76316	0.0920018	8.29501	1.08573e-16	2.83283e-15	1.76316	7	38603497	38614715	GTPBP2	UP
ENSSSCG00000001703	2088.98	2.36962	0.120744	11.3432	8.01416e-30	3.2683e-28	2.36962	7	39255075	39263367	NFKBIE	UP
ENSSSCG00000001718	392.385	-1.583	0.158616	-3.67556	0.000237331	0.00282758	1.583	7	41344804	41426343	CYP39A1	DN
ENSSSCG00000001720	326.678	-1.75954	0.146645	-5.17942	2.22574e-07	3.64505e-06	1.75954	7	41426159	41457884	SLC25A27	DN
ENSSSCG00000001726	3149.21	-2.21053	0.0983462	-12.3089	8.11257e-35	3.66804e-33	2.21053	7	41803838	41853917	ADGRF1	DN
ENSSSCG00000001755	139.452	-2.15476	0.219603	-5.25838	1.45332e-07	2.41264e-06	2.15476	7	47451817	47474694	HYKK	DN
ENSSSCG00000001869	606.484	2.15929	0.126454	9.16766	4.83418e-20	1.44816e-18	2.15929	7	57223818	57503648	PEAK1	UP
ENSSSCG00000001912	1718.56	3.11739	0.150926	14.0293	1.03168e-44	5.73291e-43	3.11739	7	59404100	59450046	PML	UP
ENSSSCG00000001913	438.71	2.05334	0.131189	8.02918	9.81255e-16	2.47164e-14	2.05334	7	59452117	59461206	STOML1	UP
ENSSSCG00000001951	2391.34	1.74613	0.101556	7.34697	2.02744e-13	4.65576e-12	1.74613	7	64575559	64603258	PSMA6	UP
ENSSSCG00000001952	7688.09	3.63542	0.0836041	31.5226	4.26294e-218	1.34922e-215	3.63542	7	64507743	64511304	NFKBIA	UP
ENSSSCG00000002001	109.426	3.31209	0.263074	8.78874	1.51248e-18	4.23466e-17	3.31209	7	75118744	75139630	REC8	UP
ENSSSCG00000002003	1483.91	1.43463	0.092417	4.7029	2.56492e-06	3.80271e-05	1.43463	7	75140205	75159495	n.a.	UP
ENSSSCG00000002004	589.467	1.62956	0.117662	5.3506	8.76623e-08	1.4806e-06	1.62956	7	75153774	75159030	n.a.	UP
ENSSSCG00000002051	773.613	-1.66706	0.110502	-6.03658	1.57417e-09	3.00372e-08	1.66706	7	76397084	76431923	ABHD4	DN
ENSSSCG00000002259	1375.41	2.2306	0.14184	8.67599	4.09959e-18	1.13256e-16	2.2306	7	88105684	88219075	n.a.	UP
ENSSSCG00000002279	79.6617	-4.40522	0.381061	-8.93613	4.03022e-19	1.15277e-17	4.40522	7	89007370	89011620	GPX2	DN
ENSSSCG00000002280	175.043	-1.57921	0.171649	-3.3744	0.000739777	0.00822169	1.57921	7	89016475	89039980	RAB15	DN
ENSSSCG00000002379	184.45	-2.13133	0.18627	-6.07361	1.25069e-09	2.39589e-08	2.13133	7	98249703	98265153	n.a.	DN
ENSSSCG00000002380	70.8179	-1.93506	0.276831	-3.37772	0.000730894	0.00812917	1.93506	7	98265232	98273351	ZC2HC1C	DN
ENSSSCG00000002385	125.673	2.0232	0.210273	4.86607	1.1384e-06	1.75758e-05	2.0232	7	99133511	99162221	TGFB3	UP
ENSSSCG00000002412	1178.91	-2.01277	0.104116	-9.72724	2.3076e-22	7.60098e-21	2.01277	7	104039514	104190377	STON2	DN
ENSSSCG00000002451	84.8572	2.16607	0.270615	4.30897	1.64014e-05	0.000221304	2.16607	7	114035383	114541592	RIN3	UP
ENSSSCG00000002474	366.384	2.34117	0.145286	9.23122	2.67558e-20	8.06495e-19	2.34117	7	115412469	115522683	PPP4R4	UP
ENSSSCG00000002515	90.8983	4.27651	0.345038	9.49609	2.17923e-21	6.85258e-20	4.27651	7	121192450	121210374	SLC25A47	UP
ENSSSCG00000002516	9301.01	3.66957	0.0901209	29.6221	7.7679e-193	1.85398e-190	3.66957	7	121212980	121238132	WARS	UP
ENSSSCG00000002620	497.322	-1.67299	0.131618	-5.11323	3.16701e-07	5.11181e-06	1.67299	7	46244922	46320258	EFHC1	DN
ENSSSCG00000002681	671.348	-1.45143	0.113136	-3.99016	6.60294e-05	0.000832313	1.45143	6	4479917	4503474	HSDL1	DN
ENSSSCG00000002716	357.703	2.47695	0.14768	10.0011	1.50786e-23	5.11724e-22	2.47695	6	12924904	12948362	MLKL	UP
ENSSSCG00000002755	724.611	1.56844	0.16374	3.47161	0.000517354	0.00584795	1.56844	6	17313413	17434951	NFAT5	UP
ENSSSCG00000002806	957.939	-3.09436	0.124943	-16.7625	4.58908e-63	3.57285e-61	3.09436	6	19890884	19918244	MMP15	DN
ENSSSCG00000002818	268.771	1.70928	0.157587	4.50088	6.76727e-06	9.55623e-05	1.70928	6	19211772	19241256	PLLP	UP
ENSSSCG00000002825	431.453	-1.48238	0.148187	-3.25521	0.00113308	0.0124034	1.48238	6	29880961	29913366	n.a.	DN
ENSSSCG00000002841	4888.28	1.80849	0.081844	9.87838	5.16616e-23	1.72906e-21	1.80849	6	36122035	36188003	N4BP1	UP
ENSSSCG00000002867	4283.21	1.32383	0.0878113	3.68775	0.000226247	0.00269994	1.32383	6	43164933	43175006	CEBPG	UP
ENSSSCG00000002908	69.568	4.63197	0.405629	8.95391	3.43119e-19	9.853e-18	4.63197	6	45141889	45146794	ZBTB32	UP
ENSSSCG00000002953	154.734	-1.64966	0.184821	-3.51508	0.000439619	0.00501993	1.64966	6	47223438	47224226	n.a.	DN
ENSSSCG00000002959	218.998	1.73465	0.188109	3.90546	9.40464e-05	0.00117328	1.73465	6	47315417	47319485	FAM98C	UP
ENSSSCG00000003047	217.418	-2.33376	0.172395	-7.73668	1.02046e-14	2.48858e-13	2.33376	6	50155930	50226572	n.a.	DN
ENSSSCG00000003079	2941.06	1.39583	0.0906158	4.36817	1.25293e-05	0.000171764	1.39583	6	51161184	51180731	PVR	UP
ENSSSCG00000003112	79.4517	2.04675	0.26257	3.98657	6.70345e-05	0.000844252	2.04675	6	53038088	53042777	n.a.	UP
ENSSSCG00000003137	1508.52	3.31163	0.120908	19.1189	1.75856e-81	1.6844e-79	3.31163	6	54144020	54170638	PLEKHA4	UP
ENSSSCG00000003155	3633.96	1.73873	0.0925009	7.98621	1.39151e-15	3.49292e-14	1.73873	6	54172050	54179043	PPP1R15A	UP
ENSSSCG00000003192	388.52	5.80224	0.260218	18.4546	4.78568e-76	4.27452e-74	5.80224	6	54905574	54945840	IL4I1	UP
ENSSSCG00000003197	451.712	2.26552	0.176823	7.15701	8.24562e-13	1.85546e-11	2.26552	6	54834339	54852820	n.a.	UP
ENSSSCG00000003201	243.474	1.50781	0.180978	2.80595	0.00501688	0.0495123	1.50781	6	54945129	54951544	ATF5	UP
ENSSSCG00000003225	112.627	-1.62586	0.215749	-2.90087	0.00372129	0.0375196	1.62586	6	55745570	55760015	n.a.	DN
ENSSSCG00000003423	1329.32	-1.49226	0.0954126	-5.15925	2.47944e-07	4.04235e-06	1.49226	6	71798607	71814771	DRAXIN	DN
ENSSSCG00000003470	317.821	-1.7507	0.163457	-4.59268	4.37595e-06	6.30163e-05	1.7507	6	75190959	75213147	FAM131C	DN
ENSSSCG00000003471	4408.22	1.37312	0.113458	3.28865	0.00100668	0.0110696	1.37312	6	75249935	75280107	EPHA2	UP
ENSSSCG00000003473	88.6819	-2.09725	0.251249	-4.3672	1.25852e-05	0.000172292	2.09725	6	75345259	75349943	RSG1	DN
ENSSSCG00000003506	809.231	-1.41551	0.116161	-3.57698	0.000347586	0.00403228	1.41551	6	78863289	78886692	PINK1	DN
ENSSSCG00000003551	2020.83	3.16372	0.0980557	22.0663	6.66652e-108	8.66588e-106	3.16372	6	83318411	83329669	PAQR7	UP
ENSSSCG00000003552	146.429	2.05897	0.191	5.54434	2.95057e-08	5.17559e-07	2.05897	6	83272801	83316418	AUNIP	UP
ENSSSCG00000003553	2971.72	1.87429	0.0892932	9.79118	1.22852e-22	4.08355e-21	1.87429	6	83265389	83278009	MTFR1L	UP
ENSSSCG00000003572	74.6097	-2.69022	0.299981	-5.63441	1.75658e-08	3.14565e-07	2.69022	6	84564247	84574663	SYTL1	DN
ENSSSCG00000003599	1205.68	-1.58961	0.114583	-5.14573	2.66485e-07	4.33493e-06	1.58961	6	88046823	88061936	n.a.	DN
ENSSSCG00000003613	12003	1.7402	0.0889485	8.32165	8.67478e-17	2.27151e-15	1.7402	6	88749193	88786905	HDAC1	UP
ENSSSCG00000003669	408.288	2.44592	0.149647	9.66225	4.36178e-22	1.41118e-20	2.44592	6	95738805	95756002	MFSD2A	UP
ENSSSCG00000003670	3197.97	1.32674	0.107375	3.04301	0.00234227	0.0244102	1.32674	6	95900086	95994043	RLF	UP
ENSSSCG00000003684	921.738	-2.24009	0.1285	-9.65052	4.89074e-22	1.57532e-20	2.24009	6	99062352	99178054	MTCL1	DN
ENSSSCG00000003694	4841.28	-1.45977	0.086335	-5.32541	1.00728e-07	1.69418e-06	1.45977	6	103730621	103786896	EMILIN2	DN
ENSSSCG00000003718	1248.78	1.4665	0.101408	4.60025	4.21976e-06	6.08874e-05	1.4665	6	110855587	110972790	TAF4B	UP
ENSSSCG00000003722	661.854	1.35806	0.121304	2.95175	0.00315976	0.032215	1.35806	6	112396329	112628946	CDH2	UP
ENSSSCG00000003726	313.558	-2.27697	0.155451	-8.21461	2.12854e-16	5.49456e-15	2.27697	6	115039508	115075674	DSC1	DN
ENSSSCG00000003736	917.547	2.24561	0.105836	11.7693	5.61833e-32	2.39875e-30	2.24561	6	117366538	117518026	ASXL3	UP
ENSSSCG00000003744	509.974	1.9821	0.125793	7.80732	5.84182e-15	1.4391e-13	1.9821	6	119945076	120018132	MOCOS	UP
ENSSSCG00000003763	5006.88	4.98387	0.104991	37.945	0	0	4.98387	6	134633961	134650811	IFI44	UP
ENSSSCG00000003766	2130.18	2.44622	0.112912	12.8084	1.47085e-37	7.04411e-36	2.44622	6	135243932	135281370	DNAJB4	UP
ENSSSCG00000003768	737.579	1.43504	0.1267	3.43362	0.00059558	0.00670096	1.43504	6	135318764	135382821	n.a.	UP
ENSSSCG00000003777	458.756	-2.4249	0.13907	-10.2459	1.23482e-24	4.34246e-23	2.4249	6	137832184	138009482	SLC44A5	DN
ENSSSCG00000003839	6345.82	2.91104	0.0847434	22.5509	1.31498e-112	1.78923e-110	2.91104	6	155800840	155894915	n.a.	UP
ENSSSCG00000003881	137.272	-1.74066	0.198888	-3.72401	0.000196082	0.00235153	1.74066	6	163278945	163406410	SPATA6	DN
ENSSSCG00000003897	1395.2	1.97954	0.114838	8.52976	1.46648e-17	3.9833e-16	1.97954	6	164875651	164884337	MOB3C	UP
ENSSSCG00000003928	243.145	2.12781	0.17279	6.52708	6.70627e-11	1.37323e-09	2.12781	6	166528464	166533576	PLK3	UP
ENSSSCG00000003951	215.184	-2.08013	0.19491	-5.54168	2.99592e-08	5.2425e-07	2.08013	6	167960095	167963583	C1orf210	DN
ENSSSCG00000003983	3598.14	1.67458	0.139745	4.8272	1.38468e-06	2.11761e-05	1.67458	6	170714931	170763908	SMAP2	UP
ENSSSCG00000004024	837.214	1.50427	0.108613	4.64275	3.43794e-06	5.0003e-05	1.50427	1	2145176	2166287	n.a.	UP
ENSSSCG00000004053	132.859	2.76055	0.218223	8.06766	7.1661e-16	1.81816e-14	2.76055	1	8208084	8218717	TAGAP	UP
ENSSSCG00000004081	97.1219	-1.81898	0.238003	-3.44103	0.000579494	0.00652502	1.81898	1	13715672	14042954	n.a.	DN
ENSSSCG00000004110	1323.96	1.48262	0.101678	4.74659	2.06874e-06	3.11144e-05	1.48262	1	16532938	16611369	TAB2	UP
ENSSSCG00000004125	2312.84	4.23027	0.103568	31.1898	1.4653e-213	4.44444e-211	4.23027	1	21127560	21159691	STX11	UP
ENSSSCG00000004138	2856.41	1.92367	0.152882	6.04174	1.52456e-09	2.91288e-08	1.92367	1	22241307	22436439	HIVEP2	UP
ENSSSCG00000004142	6313.59	2.29211	0.0879287	14.695	6.93753e-49	4.27981e-47	2.29211	1	25155664	25162193	CITED2	UP
ENSSSCG00000004154	5012.94	4.50936	0.111327	31.523	4.19858e-218	1.34922e-215	4.50936	1	26473935	26489776	TNFAIP3	UP
ENSSSCG00000004165	91.0384	2.43526	0.242319	5.92301	3.16095e-09	5.92282e-08	2.43526	1	27958268	28302666	PDE7B	UP
ENSSSCG00000004167	208.723	-1.78818	0.177525	-4.43986	9.00188e-06	0.000125776	1.78818	1	28818193	28857311	MYB	DN
ENSSSCG00000004172	2435.16	2.98284	0.101553	19.5252	6.70444e-85	6.82587e-83	2.98284	1	29835667	29901993	SLC2A12	UP
ENSSSCG00000004192	5528.77	3.22233	0.129016	17.2252	1.71864e-66	1.39786e-64	3.22233	1	31673798	31680169	CTGF	UP
ENSSSCG00000004199	916.525	2.78818	0.13994	12.7782	2.17156e-37	1.03319e-35	2.78818	1	32417499	32630639	EPB41L2	UP
ENSSSCG00000004222	1519.54	5.29839	0.138895	30.947	2.78568e-210	7.6522e-208	5.29839	1	37043805	37194446	NCOA7	UP
ENSSSCG00000004241	12701.7	2.04005	0.0906589	11.4721	1.82164e-30	7.51312e-29	2.04005	1	40988528	41002189	GJA1	UP
ENSSSCG00000004314	1464.92	-1.88925	0.100806	-8.82141	1.13031e-18	3.17687e-17	1.88925	1	57188535	57216285	PM20D2	DN
ENSSSCG00000004336	83.9027	2.06867	0.247661	4.31505	1.59565e-05	0.000215902	2.06867	1	60770686	60944126	EPHA7	UP
ENSSSCG00000004357	1101.16	1.96615	0.0987215	9.78662	1.28516e-22	4.2621e-21	1.96615	1	67217960	67294756	SIM1	UP
ENSSSCG00000004366	196.096	4.87873	0.269051	14.4164	4.08362e-47	2.39731e-45	4.87873	1	71314238	71360301	n.a.	UP
ENSSSCG00000004367	128.301	2.46088	0.214814	6.80067	1.04136e-11	2.22632e-10	2.46088	1	71377690	71400451	n.a.	UP
ENSSSCG00000004369	760.521	3.92728	0.148855	19.6653	4.27641e-86	4.44716e-84	3.92728	1	72312082	72337411	PRDM1	UP
ENSSSCG00000004402	399.936	-2.14929	0.144232	-7.96834	1.60824e-15	4.03001e-14	2.14929	1	76217320	76367756	METTL24	DN
ENSSSCG00000004405	266.922	-2.35621	0.156684	-8.65569	4.89938e-18	1.3484e-16	2.35621	1	75693531	75847515	FIG4	DN
ENSSSCG00000004411	858.732	1.75067	0.106858	7.02486	2.14282e-12	4.71258e-11	1.75067	1	75531036	75548772	ZBTB24	UP
ENSSSCG00000004421	262.952	-1.53098	0.155675	-3.4108	0.000647736	0.00725415	1.53098	1	77584483	77810575	FYN	DN
ENSSSCG00000004439	185.536	-2.37305	0.181198	-7.57758	3.52055e-14	8.3751e-13	2.37305	1	81891717	81893018	TSPYL4	DN
ENSSSCG00000004458	1608.36	1.51253	0.108619	4.71857	2.3751e-06	3.54658e-05	1.51253	1	83847819	83850881	TPBG	UP
ENSSSCG00000004470	976.699	-1.56523	0.117583	-4.8071	1.53137e-06	2.33457e-05	1.56523	1	86954328	86987461	HMGN3	DN
ENSSSCG00000004484	659.414	1.53409	0.140936	3.78963	0.000150874	0.00183507	1.53409	1	90744289	90872963	COL12A1	UP
ENSSSCG00000004485	4707.56	-1.78642	0.0922851	-8.52161	1.57352e-17	4.26609e-16	1.78642	1	92054664	92240829	CD109	DN
ENSSSCG00000004507	316.781	2.21341	0.150466	8.06436	7.36217e-16	1.8641e-14	2.21341	1	98510229	98542315	n.a.	UP
ENSSSCG00000004510	245.036	-1.65583	0.16971	-3.86442	0.000111355	0.00137391	1.65583	1	99280800	99310759	ACAA2	DN
ENSSSCG00000004540	841.39	1.90593	0.167074	5.42236	5.88179e-08	1.00745e-06	1.90593	1	106751325	106799956	ONECUT2	UP
ENSSSCG00000004584	114.024	2.2071	0.22588	5.34398	9.09276e-08	1.53397e-06	2.2071	1	112424215	112540983	GCNT3	UP
ENSSSCG00000004586	959.123	-1.64452	0.118961	-5.41789	6.03076e-08	1.03175e-06	1.64452	1	112548258	112677732	FAM81A	DN
ENSSSCG00000004657	1198.14	2.33417	0.100368	13.2928	2.54885e-40	1.31126e-38	2.33417	1	122725904	122979845	CEP152	UP
ENSSSCG00000004658	148.067	4.99798	0.309568	12.9147	3.71936e-38	1.81712e-36	4.99798	1	123101260	123359568	FBN1	UP
ENSSSCG00000004662	86.7183	-2.08095	0.259194	-4.17044	3.04008e-05	0.000398743	2.08095	1	123635134	123656714	SLC24A5	DN
ENSSSCG00000004663	263.977	2.8255	0.164243	11.1146	1.06534e-28	4.20334e-27	2.8255	1	123987530	124174091	SEMA6D	UP
ENSSSCG00000004674	273.533	-1.66952	0.151636	-4.41532	1.00861e-05	0.000139984	1.66952	1	126549081	126570655	n.a.	DN
ENSSSCG00000004687	12085.2	1.74382	0.0981354	7.57956	3.46733e-14	8.262e-13	1.74382	1	126834580	126872431	B2M	UP
ENSSSCG00000004716	579.071	2.09414	0.123945	8.82758	1.06962e-18	3.0121e-17	2.09414	1	128269599	128306056	TMEM62	UP
ENSSSCG00000004755	707.435	3.58071	0.136536	18.9012	1.11428e-79	1.03992e-77	3.58071	1	130374120	130386314	DLL4	UP
ENSSSCG00000004761	770.412	2.60983	0.123522	13.0328	7.96831e-39	4.00036e-37	2.60983	1	130506921	130516487	ZFYVE19	UP
ENSSSCG00000004774	380.315	-1.41769	0.139784	-2.98815	0.00280676	0.0289198	1.41769	1	130894150	130910609	IVD	DN
ENSSSCG00000004781	2242.35	3.18861	0.128722	17.0025	7.86367e-65	6.25613e-63	3.18861	1	131037641	131095950	n.a.	UP
ENSSSCG00000004789	9459.59	2.58048	0.0958581	16.4877	4.49481e-61	3.39067e-59	2.58048	1	131728784	131746115	THBS1	UP
ENSSSCG00000004792	193.441	1.54603	0.165795	3.29343	0.000989741	0.0108916	1.54603	1	132789894	132819825	FAM98B	UP
ENSSSCG00000004825	7027.89	1.76927	0.085428	9.00493	2.15797e-19	6.25853e-18	1.76927	1	139730724	139804458	CHSY1	UP
ENSSSCG00000004826	1148.27	1.91558	0.117509	7.79158	6.61761e-15	1.62472e-13	1.91558	1	139828791	139836953	SELENOS	UP
ENSSSCG00000004870	5480.67	1.369	0.0877606	4.20457	2.61574e-05	0.000345576	1.369	1	149565085	149584297	CNDP2	UP
ENSSSCG00000004875	1682.7	-1.61098	0.114731	-5.32532	1.00773e-07	1.69418e-06	1.61098	1	149737537	149783623	CYB5A	DN
ENSSSCG00000004894	2419.55	-1.4201	0.109745	-3.82796	0.000129209	0.0015848	1.4201	1	158167516	158196115	SERPINB5	DN
ENSSSCG00000004897	1299.44	2.60737	0.104495	15.3823	2.15307e-53	1.44454e-51	2.60737	1	158962016	159022072	ZCCHC2	UP
ENSSSCG00000004963	935.361	-2.19707	0.110883	-10.7958	3.60366e-27	1.37705e-25	2.19707	1	166661774	166701553	n.a.	DN
ENSSSCG00000004999	1108.9	1.97222	0.142796	6.8085	9.86191e-12	2.11457e-10	1.97222	1	175399406	175448354	MIS18BP1	UP
ENSSSCG00000005055	2832.71	-2.00321	0.0973545	-10.3047	6.71118e-25	2.37733e-23	2.00321	1	184478643	184496155	LGALS3	DN
ENSSSCG00000005076	279.698	-1.64064	0.145774	-4.39471	1.10918e-05	0.000152633	1.64064	1	187475007	187725226	KIAA0586	DN
ENSSSCG00000005087	1031.46	1.47963	0.100372	4.77851	1.76599e-06	2.67544e-05	1.47963	1	189619855	189624652	SIX1	UP
ENSSSCG00000005102	3743.38	1.46873	0.0907722	5.16382	2.41958e-07	3.95361e-06	1.46873	1	191197508	191211879	AEN	UP
ENSSSCG00000005163	1172.05	10.3378	0.601137	15.5335	2.05674e-54	1.39926e-52	10.3378	1	201850935	201851495	IFNB1	UP
ENSSSCG00000005211	1858.96	4.59049	0.118213	30.3731	1.24553e-202	3.18135e-200	4.59049	1	216660035	216682540	CD274	UP
ENSSSCG00000005224	1148.14	2.43488	0.111938	12.8184	1.29267e-37	6.2112e-36	2.43488	1	217629320	218114862	GLIS3	UP
ENSSSCG00000005288	339.886	2.08652	0.145702	7.45711	8.84399e-14	2.05686e-12	2.08652	1	232344331	232507057	TLE4	UP
ENSSSCG00000005364	2721.45	3.35315	0.0960567	24.4975	1.57023e-132	2.6277e-130	3.35315	1	239281648	239368567	TDRD7	UP
ENSSSCG00000005423	2523.31	2.69822	0.0929935	18.2617	1.67054e-74	1.47402e-72	2.69822	1	246147515	246257380	ABCA1	UP
ENSSSCG00000005424	1060.43	-1.67377	0.107239	-6.28291	3.32292e-10	6.54647e-09	1.67377	1	246104810	246140406	NIPSNAP3B	DN
ENSSSCG00000005425	5006.95	-1.38632	0.0891935	-4.33129	1.48237e-05	0.000201511	1.38632	1	246548367	246760899	SLC44A1	DN
ENSSSCG00000005437	717.34	2.2781	0.131377	9.72853	2.27852e-22	7.52221e-21	2.2781	1	248604822	248609718	n.a.	UP
ENSSSCG00000005480	87.4401	-2.79684	0.269783	-6.66032	2.73236e-11	5.6992e-10	2.79684	1	254078730	254156331	n.a.	DN
ENSSSCG00000005506	592.065	-1.67234	0.137224	-4.89956	9.60511e-07	1.49402e-05	1.67234	1	260661661	260756866	MEGF9	DN
ENSSSCG00000005512	193.519	1.60475	0.169939	3.55866	0.000372746	0.00430699	1.60475	1	260995666	261133505	C5	UP
ENSSSCG00000005533	933.528	2.7144	0.128206	13.3722	8.78952e-41	4.55397e-39	2.7144	1	262456220	262484227	PTGS1	UP
ENSSSCG00000005593	788.426	-2.39025	0.122837	-11.3178	1.07091e-29	4.35514e-28	2.39025	1	265577114	265604503	OLFML2A	DN
ENSSSCG00000005608	134.461	-2.66031	0.216329	-7.67492	1.65517e-14	4.00292e-13	2.66031	1	267639638	267672923	ANGPTL2	DN
ENSSSCG00000005627	119.907	-2.18927	0.216327	-5.49755	3.85093e-08	6.70643e-07	2.18927	1	268355035	268365598	AK1	DN
ENSSSCG00000005636	726.889	2.16206	0.114818	10.1209	4.464e-24	1.54741e-22	2.16206	1	268531752	268576994	SLC25A25	UP
ENSSSCG00000005699	143.639	8.30772	0.849752	8.59983	7.98346e-18	2.1807e-16	8.30772	1	270364177	270522829	HMCN2	UP
ENSSSCG00000005701	527.413	8.60204	0.495163	15.3526	3.40295e-53	2.26226e-51	8.60204	1	270531589	270586378	ASS1	UP
ENSSSCG00000005724	8951.56	2.76196	0.0811003	21.7257	1.17339e-104	1.43558e-102	2.76196	1	272095358	272170762	SETX	UP
ENSSSCG00000005738	632.269	1.57199	0.126747	4.51284	6.39667e-06	9.06808e-05	1.57199	1	272776846	272824184	RALGDS	UP
ENSSSCG00000005944	10959.1	-1.76422	0.0985102	-7.75775	8.64479e-15	2.11174e-13	1.76422	4	8014439	8071406	NDRG1	DN
ENSSSCG00000005975	1620.86	-1.42814	0.116505	-3.67486	0.000237982	0.00283302	1.42814	4	14933331	15105406	MTSS1	DN
ENSSSCG00000005979	8958.14	-1.5243	0.0892886	-5.87194	4.30735e-09	8.02954e-08	1.5243	4	15707607	15768069	ANXA13	DN
ENSSSCG00000005981	3162.7	2.00483	0.104984	9.57128	1.05587e-21	3.33457e-20	2.00483	4	15895092	15930934	FBXO32	UP
ENSSSCG00000005992	108.935	3.74003	0.286061	9.57849	9.84745e-22	3.13033e-20	3.74003	4	17582849	17675609	SHAS2	UP
ENSSSCG00000005997	296.255	-3.30471	0.178385	-12.9198	3.48043e-38	1.70612e-36	3.30471	4	18690198	19180122	COL14A1	DN
ENSSSCG00000006009	6949.63	1.85831	0.0853434	10.0572	8.54054e-24	2.92569e-22	1.85831	4	20645038	20935759	EXT1	UP
ENSSSCG00000006018	2941.66	2.01804	0.113198	8.99344	2.3962e-19	6.92188e-18	2.01804	4	22910553	23159822	TRPS1	UP
ENSSSCG00000006127	2587.13	2.01998	0.0967161	10.5461	5.29551e-26	1.93712e-24	2.01998	4	46787470	46903999	NBN	UP
ENSSSCG00000006161	217.606	2.55484	0.184335	8.43486	3.31595e-17	8.82577e-16	2.55484	4	57684704	57744709	IL7	UP
ENSSSCG00000006172	351.425	-2.93685	0.16769	-11.5502	7.36439e-31	3.06337e-29	2.93685	4	61113292	61142867	PI15	DN
ENSSSCG00000006173	478.842	2.85676	0.146409	12.682	7.44308e-37	3.50692e-35	2.85676	4	61576722	61596053	GDAP1	UP
ENSSSCG00000006191	287.284	1.51634	0.180454	2.86136	0.00421829	0.04218	1.51634	4	64679170	64710633	XKR9	UP
ENSSSCG00000006197	323.189	2.09052	0.157874	6.90754	4.93133e-12	1.06838e-10	2.09052	4	65595949	65778884	SULF1	UP
ENSSSCG00000006209	11920.8	2.11352	0.0885538	12.5745	2.91788e-36	1.36158e-34	2.11352	4	68073271	68108130	VCPIP1	UP
ENSSSCG00000006214	1158.2	1.27995	0.0992937	2.81939	0.00481148	0.0476858	1.27995	4	68286991	68288088	RRS1	UP
ENSSSCG00000006238	128.871	-3.99362	0.29381	-10.189	2.22119e-24	7.77364e-23	3.99362	4	74342856	74373325	CYP7A1	DN
ENSSSCG00000006280	1003.07	1.55173	0.108845	5.06894	4.00029e-07	6.40706e-06	1.55173	4	80569860	80590960	GORAB	UP
ENSSSCG00000006307	273.409	3.9701	0.198832	14.9378	1.87177e-50	1.2058e-48	3.9701	4	83322173	83404102	RCSD1	UP
ENSSSCG00000006335	345.395	3.74305	0.188544	14.5486	5.96155e-48	3.57178e-46	3.74305	4	87383290	87390514	RGS4	UP
ENSSSCG00000006348	1076.46	4.58911	0.129516	27.7117	5.04259e-169	1.03402e-166	4.58911	4	88834253	88838612	FCRLB	UP
ENSSSCG00000006350	211.781	2.72579	0.190538	9.05744	1.33549e-19	3.91216e-18	2.72579	4	88873112	88989880	n.a.	UP
ENSSSCG00000006359	180.625	3.64431	0.227547	11.6209	3.22693e-31	1.35783e-29	3.64431	4	89260459	89269244	ADAMTS4	UP
ENSSSCG00000006472	1326.51	-1.77759	0.103562	-7.5085	5.9808e-14	1.41126e-12	1.77759	4	93388092	93394155	CRABP2	DN
ENSSSCG00000006474	3127.16	-2.19456	0.098336	-12.1478	5.89639e-34	2.60138e-32	2.19456	4	93412557	93423128	NES	DN
ENSSSCG00000006543	6080.11	3.04015	0.0922878	22.1065	2.73986e-108	3.59367e-106	3.04015	4	95178756	95194668	ADAR	UP
ENSSSCG00000006552	298.707	1.52752	0.149043	3.53936	0.000401096	0.00460896	1.52752	4	95467632	95470290	HAX1	UP
ENSSSCG00000006582	479.127	4.79872	0.177339	21.4206	8.58082e-102	1.01568e-99	4.79872	4	96027639	96029878	S100A14	UP
ENSSSCG00000006595	204.173	-1.86659	0.182789	-4.74093	2.12745e-06	3.18985e-05	1.86659	4	96656523	96657615	n.a.	DN
ENSSSCG00000006625	3147.33	1.99568	0.149089	6.67841	2.41557e-11	5.06747e-10	1.99568	4	97902371	97908676	RFX5	UP
ENSSSCG00000006648	2522.1	1.55766	0.109967	5.07118	3.95367e-07	6.34636e-06	1.55766	4	98389479	98470107	CTSS	UP
ENSSSCG00000006697	442.789	-1.66328	0.124725	-5.31797	1.04931e-07	1.76001e-06	1.66328	4	99930288	99948004	ACP6	DN
ENSSSCG00000006702	628.264	-2.37523	0.128855	-10.6727	1.36614e-26	5.07387e-25	2.37523	4	100318203	100374867	FMO5	DN
ENSSSCG00000006703	2749.54	-1.53474	0.112718	-4.74409	2.09444e-06	3.14684e-05	1.53474	4	100378051	100394463	n.a.	DN
ENSSSCG00000006718	567.409	2.41712	0.13303	10.6526	1.69523e-26	6.26418e-25	2.41712	4	101545284	101548637	ZNF697	UP
ENSSSCG00000006733	4049.66	1.46294	0.0831914	5.56477	2.62496e-08	4.60999e-07	1.46294	4	103622062	103677380	TTF2	UP
ENSSSCG00000006742	5755.84	2.67649	0.0848732	19.7529	7.57903e-87	7.99587e-85	2.67649	4	104577536	104625999	MAB21L3	UP
ENSSSCG00000006776	4541.96	3.0186	0.10267	19.6611	4.64495e-86	4.79615e-84	3.0186	4	107735562	107763596	MOV10	UP
ENSSSCG00000006850	9292.6	-1.503	0.0869921	-5.78214	7.37575e-09	1.35757e-07	1.503	4	111392338	111467795	FAM102B	DN
ENSSSCG00000006862	1441.33	8.97199	0.345048	23.104	4.22158e-118	6.1462e-116	8.97199	4	117496917	117511211	VCAM1	UP
ENSSSCG00000006872	1073.36	-1.88434	0.103382	-8.55415	1.18741e-17	3.23132e-16	1.88434	4	118177957	118269267	AGL	DN
ENSSSCG00000006875	100.844	-2.23125	0.242917	-5.06859	4.00764e-07	6.41179e-06	2.23125	4	118712561	118752553	PLPPR4	DN
ENSSSCG00000006885	249.604	-1.75703	0.159784	-4.73783	2.1602e-06	3.23231e-05	1.75703	4	122343312	122460755	ALG14	DN
ENSSSCG00000006888	390.938	-1.56758	0.128981	-4.40052	1.0799e-05	0.000149027	1.56758	4	122529983	122621379	SLC44A3	DN
ENSSSCG00000006911	353.871	1.78321	0.144856	5.40682	6.41529e-08	1.09496e-06	1.78321	4	125109966	125310783	TGFBR3	UP
ENSSSCG00000006919	4477.81	8.89649	0.205878	38.3552	0	0	8.89649	4	127360308	127378940	n.a.	UP
ENSSSCG00000006923	3282.82	5.87952	0.120772	40.4028	0	0	5.87952	4	127387223	127408729	GBP2	UP
ENSSSCG00000006932	74.4123	6.61374	0.683514	8.21305	2.15645e-16	5.54695e-15	6.61374	4	129491814	129598648	n.a.	UP
ENSSSCG00000006936	553.749	1.51467	0.117057	4.39671	1.09906e-05	0.000151384	1.51467	4	129476422	129804203	ODF2L	UP
ENSSSCG00000006940	3374.95	2.98739	0.133843	14.8486	7.10283e-50	4.47662e-48	2.98739	4	130389473	130395163	CYR61	UP
ENSSSCG00000006981	1936.56	-1.38257	0.122189	-3.13094	0.00174246	0.0185037	1.38257	17	4720534	4827985	MICU3	DN
ENSSSCG00000006987	2705.29	4.19434	0.106811	29.9065	1.61756e-196	3.99152e-194	4.19434	17	5122265	5271849	SLC7A2	UP
ENSSSCG00000006988	841.09	6.46731	0.215848	25.3295	1.51274e-141	2.86025e-139	6.46731	17	5278882	5328849	PDGFRL	UP
ENSSSCG00000007004	1059.24	1.45311	0.106089	4.27099	1.9461e-05	0.000260656	1.45311	17	12042333	12087921	INTS10	UP
ENSSSCG00000007007	11977.3	5.66919	0.109462	42.6557	0	0	5.66919	17	9245135	9261748	IDO1	UP
ENSSSCG00000007067	7660.43	2.22373	0.0932634	13.1212	2.4882e-39	1.25784e-37	2.22373	17	19588020	19630085	JAG1	UP
ENSSSCG00000007073	278.979	-2.26609	0.156864	-8.07127	6.95708e-16	1.77387e-14	2.26609	17	21948119	22033741	ISM1	DN
ENSSSCG00000007079	10540.8	1.42778	0.103831	4.11994	3.78965e-05	0.000492626	1.42778	17	22940499	22954452	FLRT3	UP
ENSSSCG00000007146	324.886	1.55856	0.159668	3.49826	0.000468299	0.00531408	1.55856	17	31993886	32024790	SIGLEC1	UP
ENSSSCG00000007206	1440.06	1.43212	0.0965124	4.47731	7.55895e-06	0.000106227	1.43212	17	34782052	34801230	RBCK1	UP
ENSSSCG00000007252	175.592	-2.38154	0.189524	-7.28955	3.11002e-13	7.07481e-12	2.38154	17	36332801	36388412	DNMT3B	DN
ENSSSCG00000007286	502.87	-2.1456	0.126758	-9.0377	1.60008e-19	4.67783e-18	2.1456	17	38260266	38316035	ACSS2	DN
ENSSSCG00000007314	836.634	-1.8785	0.133698	-6.57078	5.0054e-11	1.03367e-09	1.8785	17	39360225	39495061	n.a.	DN
ENSSSCG00000007395	2008.2	1.26909	0.0903734	2.97756	0.00290555	0.0298531	1.26909	17	47686199	47692672	n.a.	UP
ENSSSCG00000007435	851.718	1.39518	0.108185	3.65285	0.000259341	0.00305976	1.39518	17	48089537	48101728	n.a.	UP
ENSSSCG00000007458	3742.2	1.8894	0.139173	6.39063	1.65203e-10	3.30383e-09	1.8894	17	49528152	49663206	NCOA3	UP
ENSSSCG00000007485	318.124	-3.31185	0.167659	-13.789	2.96788e-43	1.61229e-41	3.31185	17	54917240	55040056	BCAS1	DN
ENSSSCG00000007486	133.077	-3.22898	0.240574	-9.26523	1.94649e-20	5.91627e-19	3.22898	17	55108879	55130554	CYP24A1	DN
ENSSSCG00000007501	68.6879	-3.54745	0.35051	-7.26786	3.65238e-13	8.28271e-12	3.54745	17	57584952	57676359	BMP7	DN
ENSSSCG00000007508	1370.16	5.96637	0.15595	31.8458	1.50301e-222	5.61087e-220	5.96637	17	57975982	57986117	ZBP1	UP
ENSSSCG00000007687	461.243	1.81119	0.147424	5.50244	3.74567e-08	6.53093e-07	1.81119	3	9806131	9813003	LRWD1	UP
ENSSSCG00000007692	4515.29	1.54183	0.131513	4.11994	3.78969e-05	0.000492626	1.54183	3	9994833	10024031	YWHAG	UP
ENSSSCG00000007788	368.746	1.39501	0.129178	3.05786	0.00222921	0.0232987	1.39501	3	17639996	17656641	PHKG2	UP
ENSSSCG00000007836	316.702	1.71927	0.156794	4.58736	4.48883e-06	6.45142e-05	1.71927	3	22976931	23013385	SCNN1G	UP
ENSSSCG00000007850	97.9627	-2.05001	0.248524	-4.225	2.38939e-05	0.000316246	2.05001	3	24841386	24852813	ANKS4B	DN
ENSSSCG00000007854	1016.08	1.31081	0.1011	3.07431	0.00210992	0.0221793	1.31081	3	25150899	25189221	DCUN1D3	UP
ENSSSCG00000007901	909.727	3.635	0.138445	19.0328	9.1188e-81	8.67716e-79	3.635	3	32172214	32230780	CIITA	UP
ENSSSCG00000008006	90.1233	-2.00326	0.244753	-4.09906	4.14835e-05	0.000537329	2.00326	3	41071705	41084077	FBXL16	DN
ENSSSCG00000008123	558.14	2.34862	0.120507	11.1912	4.50181e-29	1.79567e-27	2.34862	3	46701632	46714113	ARID5A	UP
ENSSSCG00000008124	1875.05	10.0162	0.427519	21.0895	9.92543e-99	1.16536e-96	10.0162	3	46725997	46751505	NEURL3	UP
ENSSSCG00000008144	3800.1	1.61731	0.0959909	6.43093	1.26828e-10	2.56101e-09	1.61731	3	49063816	49199320	NCK2	UP
ENSSSCG00000008155	257.252	-2.49051	0.165664	-8.99718	2.3158e-19	6.70294e-18	2.49051	3	51687642	51750073	SLC9A4	DN
ENSSSCG00000008162	719.675	-2.12843	0.114897	-9.82128	9.11823e-23	3.03781e-21	2.12843	3	52192909	52234138	IL1R1	DN
ENSSSCG00000008187	256.132	-1.91187	0.166971	-5.46129	4.7269e-08	8.15391e-07	1.91187	3	55349883	55488451	KIAA1211L	DN
ENSSSCG00000008190	436.332	-1.46781	0.125423	-3.72984	0.000191602	0.0022997	1.46781	3	55713532	55760365	INPP4A	DN
ENSSSCG00000008236	204.306	1.6916	0.168351	4.1081	3.98926e-05	0.000517183	1.6916	3	59423083	59425282	n.a.	UP
ENSSSCG00000008265	496.778	2.07005	0.134642	7.94737	1.90509e-15	4.76567e-14	2.07005	3	68494926	68497949	DOK1	UP
ENSSSCG00000008311	195.669	3.20823	0.217471	10.1542	3.17554e-24	1.10605e-22	3.20823	3	70572970	70593461	CYP26B1	UP
ENSSSCG00000008314	85.7539	-2.12685	0.245385	-4.59216	4.38681e-06	6.31103e-05	2.12685	3	71561236	71591845	n.a.	DN
ENSSSCG00000008334	2328.76	2.62178	0.0931356	17.4131	6.56001e-68	5.45755e-66	2.62178	3	72517837	72545288	MXD1	UP
ENSSSCG00000008340	995.62	1.84805	0.126228	6.71841	1.83718e-11	3.87646e-10	1.84805	3	73157747	73398740	ANTXR1	UP
ENSSSCG00000008386	649.881	-1.63761	0.144646	-4.4081	1.04279e-05	0.000144453	1.63761	3	80674990	80746281	KIAA1841	DN
ENSSSCG00000008388	1413.97	2.32232	0.11918	11.0952	1.32432e-28	5.19698e-27	2.32232	3	80872286	80911959	REL	UP
ENSSSCG00000008491	935.575	-1.67213	0.117045	-5.74249	9.32936e-09	1.69783e-07	1.67213	3	102795071	102824180	QPCT	DN
ENSSSCG00000008496	11445.3	2.90528	0.086449	22.0394	1.20859e-107	1.55716e-105	2.90528	3	103041221	103096738	EIF2AK2	UP
ENSSSCG00000008562	2809.85	1.78721	0.0854321	9.21449	3.12762e-20	9.40807e-19	1.78721	3	112280658	112296868	SLC35F6	UP
ENSSSCG00000008599	168.152	-2.35103	0.189836	-7.11678	1.10475e-12	2.46688e-11	2.35103	3	117799365	117811702	n.a.	DN
ENSSSCG00000008648	29972	11.4817	0.814749	12.8649	7.08948e-38	3.42909e-36	11.4817	3	128880859	128898072	RSAD2	UP
ENSSSCG00000008712	467.64	-1.92009	0.129378	-7.11167	1.1465e-12	2.55228e-11	1.92009	8	4218877	4352039	PPP2R2C	DN
ENSSSCG00000008741	373.157	-2.77517	0.147947	-11.9987	3.60934e-33	1.57803e-31	2.77517	8	11186368	11189241	FGFBP1	DN
ENSSSCG00000008768	3630.19	1.40392	0.0952257	4.24174	2.21792e-05	0.000294355	1.40392	8	27771337	28100520	ARAP2	UP
ENSSSCG00000008785	3781.68	-1.67106	0.103234	-6.50039	8.01126e-11	1.62899e-09	1.67106	8	30114602	30274166	FAM114A1	DN
ENSSSCG00000008789	235	-1.45973	0.153465	-2.99565	0.00273859	0.0282961	1.45973	8	30463781	30553703	WDR19	DN
ENSSSCG00000008792	1670.78	-1.30423	0.0954117	-3.18862	0.00142954	0.0153808	1.30423	8	31231943	31284621	N4BP2	DN
ENSSSCG00000008799	606.147	-2.19175	0.124478	-9.57399	1.02862e-21	3.25559e-20	2.19175	8	32432923	32792553	n.a.	DN
ENSSSCG00000008812	727.589	2.66526	0.123198	13.517	1.24204e-41	6.57559e-40	2.66526	8	37379857	37531026	ATP10D	UP
ENSSSCG00000008820	1294.79	3.21993	0.109913	20.1972	1.03593e-90	1.13399e-88	3.21993	8	38051061	38181874	TEC	UP
ENSSSCG00000008826	1202.53	1.37509	0.0990472	3.78697	0.000152495	0.00185015	1.37509	8	38397687	38697194	FRYL	UP
ENSSSCG00000008833	334.973	-2.52186	0.156579	-9.71949	2.49029e-22	8.18423e-21	2.52186	8	39126925	39141517	SGCB	DN
ENSSSCG00000008873	157.219	-3.31972	0.229008	-10.1294	4.0908e-24	1.42143e-22	3.31972	8	47036892	47133914	FAM198B	DN
ENSSSCG00000008874	138.521	-1.91045	0.203661	-4.47043	7.80625e-06	0.000109596	1.91045	8	47133703	47210334	TMEM144	DN
ENSSSCG00000008898	1589.73	-2.0523	0.116826	-9.00742	2.10966e-19	6.13064e-18	2.0523	8	55862189	55901633	n.a.	DN
ENSSSCG00000008953	9767.24	4.15372	0.113679	27.7423	2.1609e-169	4.49436e-167	4.15372	8	69932644	69935861	CXCL8	UP
ENSSSCG00000008954	112.962	2.50704	0.225042	6.69672	2.13151e-11	4.49098e-10	2.50704	8	70141611	70149557	n.a.	UP
ENSSSCG00000008959	1666.22	3.68582	0.102957	26.0869	5.13957e-150	1.02503e-147	3.68582	8	70054756	70163415	CXCL2	UP
ENSSSCG00000008965	1945.21	1.79829	0.103242	7.73218	1.05721e-14	2.57389e-13	1.79829	8	70645057	70697907	n.a.	UP
ENSSSCG00000008970	161.731	-1.63332	0.181163	-3.49585	0.000472555	0.00535403	1.63332	8	71231152	71260889	CDKL2	DN
ENSSSCG00000008978	13200.4	10.0321	1.01852	8.86788	7.45548e-19	2.11895e-17	10.0321	8	71713803	71725674	CXCL11	UP
ENSSSCG00000008980	791.739	6.05071	0.194107	26.0203	2.92074e-149	5.66973e-147	6.05071	8	71838395	71910461	SCARB2	UP
ENSSSCG00000008985	809.108	1.87232	0.115075	7.5804	3.44498e-14	8.2222e-13	1.87232	8	72540836	72543235	SOWAHB	UP
ENSSSCG00000009002	199.644	5.54804	0.312595	14.5493	5.90107e-48	3.55015e-46	5.54804	8	75416028	75428330	TLR2	UP
ENSSSCG00000009040	863.816	1.37098	0.106094	3.49675	0.000470969	0.00534022	1.37098	8	82907994	82988048	SMAD1	UP
ENSSSCG00000009042	6767.88	1.91552	0.0851705	10.7492	5.97618e-27	2.24825e-25	1.91552	8	83240174	83288234	OTUD4	UP
ENSSSCG00000009051	75.0211	1.95309	0.256606	3.71421	0.000203841	0.00243855	1.95309	8	85668366	85678374	IL15	UP
ENSSSCG00000009074	84.8444	-1.72308	0.245268	-2.94814	0.00319695	0.0325485	1.72308	8	96890147	96916015	ABHD18	DN
ENSSSCG00000009077	4367.87	-1.45379	0.104197	-4.35517	1.32965e-05	0.000181258	1.45379	8	96961578	97089996	HSPA4L	DN
ENSSSCG00000009132	608.33	8.38486	0.434386	17.0007	8.11938e-65	6.42446e-63	8.38486	8	111765839	111858515	ENPEP	UP
ENSSSCG00000009157	2432.47	1.55059	0.0983366	5.59908	2.15493e-08	3.82605e-07	1.55059	8	116415272	116545514	TET2	UP
ENSSSCG00000009192	4014.78	1.41245	0.0859229	4.80024	1.58477e-06	2.41094e-05	1.41245	8	125043881	125260702	PDLIM5	UP
ENSSSCG00000009211	324.717	-1.43754	0.139592	-3.13442	0.00172193	0.0183257	1.43754	8	130527543	130529983	PIGY	DN
ENSSSCG00000009240	119.188	5.60571	0.403615	11.4111	3.67878e-30	1.50871e-28	5.60571	8	135250805	135279050	PLAC8	UP
ENSSSCG00000009250	93.6458	-3.99066	0.32654	-9.15865	5.25504e-20	1.56779e-18	3.99066	8	136754269	136852906	PRKG2	DN
ENSSSCG00000009268	202.691	-1.65026	0.1789	-3.63476	0.00027824	0.00326776	1.65026	11	845147	931649	CRYL1	DN
ENSSSCG00000009320	359.495	1.97309	0.185627	5.24216	1.58712e-07	2.61982e-06	1.97309	11	5619970	5794957	FLT1	UP
ENSSSCG00000009395	835.649	1.67286	0.105585	6.37264	1.85806e-10	3.70569e-09	1.67286	11	18251218	18297826	SETDB2	UP
ENSSSCG00000009396	1611.13	2.75661	0.131196	13.3892	6.99532e-41	3.65035e-39	2.75661	11	18205078	18251971	PHF11	UP
ENSSSCG00000009397	1124.41	1.37431	0.128254	2.91848	0.00351745	0.0355141	1.37431	11	18334438	18401231	CAB39L	UP
ENSSSCG00000009408	374.129	1.53018	0.184387	2.87535	0.00403586	0.040467	1.53018	11	20687662	20906766	LRCH1	UP
ENSSSCG00000009412	255.143	1.53649	0.16677	3.21697	0.00129552	0.0140653	1.53649	11	21163661	21223959	LCP1	UP
ENSSSCG00000009422	10355.9	2.35549	0.0918987	14.7498	3.08644e-49	1.92856e-47	2.35549	11	22518931	22636166	TSC22D1	UP
ENSSSCG00000009434	653.952	2.16764	0.117557	9.93259	3.00338e-23	1.00984e-21	2.16764	11	25479866	25496524	RGCC	UP
ENSSSCG00000009473	2167.4	1.8611	0.108463	7.93915	2.03578e-15	5.08386e-14	1.8611	11	49164685	49396395	MYCBP2	UP
ENSSSCG00000009489	505.672	-2.1214	0.133176	-8.42046	3.75005e-17	9.96296e-16	2.1214	11	63287195	63560899	n.a.	DN
ENSSSCG00000009505	4158.73	1.46454	0.0895064	5.19003	2.10255e-07	3.44719e-06	1.46454	11	66481828	66641653	MBNL2	UP
ENSSSCG00000009524	932.826	-2.24094	0.107845	-11.5067	1.22e-30	5.04603e-29	2.24094	11	69361229	69442499	TMTC4	DN
ENSSSCG00000009542	1500.78	6.79453	0.187009	30.9854	8.49035e-211	2.37713e-208	6.79453	11	75599598	75633041	TNFSF13B	UP
ENSSSCG00000009554	147.731	-1.68033	0.201206	-3.38125	0.000721573	0.00803778	1.68033	11	78617287	78637713	GRTP1	DN
ENSSSCG00000009567	789.814	-1.41789	0.104377	-4.00362	6.23799e-05	0.000789044	1.41789	11	78951016	79027969	RASA3	DN
ENSSSCG00000009633	15003.1	1.93394	0.0872405	10.7054	9.60466e-27	3.59471e-25	1.93394	14	7256593	7358614	n.a.	UP
ENSSSCG00000009676	1260.46	-1.94264	0.142256	-6.62635	3.441e-11	7.16702e-10	1.94264	14	12135910	12198206	ZNF395	DN
ENSSSCG00000009679	632.168	-2.27328	0.123352	-10.3224	5.58377e-25	1.98763e-23	2.27328	14	12281098	12387425	FZD3	DN
ENSSSCG00000009709	203.081	-2.87064	0.207039	-9.0352	1.63697e-19	4.77608e-18	2.87064	14	19824538	19861268	MFAP3L	DN
ENSSSCG00000009720	5682.24	2.53046	0.0815631	18.7641	1.48389e-78	1.35025e-76	2.53046	14	21082581	21163559	DDX60	UP
ENSSSCG00000009755	975.384	1.32683	0.102826	3.17851	0.00148033	0.0158821	1.32683	14	28109847	28169522	AACS	UP
ENSSSCG00000009764	280.359	-1.94299	0.159702	-5.90467	3.53351e-09	6.6039e-08	1.94299	14	29068409	29096550	CCDC92	DN
ENSSSCG00000009778	238.769	2.0095	0.159728	6.32011	2.61382e-10	5.1775e-09	2.0095	14	29477281	29522762	RILPL2	UP
ENSSSCG00000009794	356.491	1.47569	0.161702	2.94178	0.00326334	0.0331318	1.47569	14	30575109	30646258	MLXIP	UP
ENSSSCG00000009825	2938.41	1.54569	0.0943992	5.78066	7.44063e-09	1.36606e-07	1.54569	14	31906262	31946554	PPTC7	UP
ENSSSCG00000009833	1131.94	3.20222	0.127394	17.2868	5.9175e-67	4.89505e-65	3.20222	14	32623281	32664606	SH2B3	UP
ENSSSCG00000009844	503.663	-2.47197	0.142542	-10.3266	5.34171e-25	1.90613e-23	2.47197	14	33608080	33640792	HSPB8	DN
ENSSSCG00000009864	4240.3	1.40513	0.10315	3.92763	8.57873e-05	0.00107485	1.40513	14	36063644	36383803	MED13L	UP
ENSSSCG00000009881	13848.8	5.39307	0.097823	44.9083	0	0	5.39307	14	38827673	38860820	OAS2	UP
ENSSSCG00000009886	2481.94	1.72539	0.0951027	7.62743	2.39474e-14	5.75331e-13	1.72539	14	39549851	39579781	TRAFD1	UP
ENSSSCG00000009921	6126.6	9.78185	0.232328	37.7994	0	0	9.78185	14	40900050	40917266	OASL	UP
ENSSSCG00000009956	107.607	-2.03033	0.219155	-4.70135	2.58449e-06	3.82783e-05	2.03033	14	43304626	43442964	GRK3	DN
ENSSSCG00000009959	280.41	1.4534	0.153506	2.95365	0.0031404	0.0320624	1.4534	14	44009810	44093239	ASPHD2	UP
ENSSSCG00000010032	872.309	1.66744	0.120432	5.5421	2.98862e-08	5.23601e-07	1.66744	14	48303455	48381597	PISD	UP
ENSSSCG00000010046	903.737	-1.33675	0.105196	-3.20119	0.0013686	0.0147815	1.33675	14	49132158	49174798	GNAZ	DN
ENSSSCG00000010064	136.459	-1.68621	0.20744	-3.30799	0.000939692	0.0103565	1.68621	14	49801161	49807602	n.a.	DN
ENSSSCG00000010118	1928.07	1.61027	0.0936824	6.5142	7.30759e-11	1.49216e-09	1.61027	14	51029124	51102813	HIRA	UP
ENSSSCG00000010146	4346.08	2.67375	0.087169	19.2012	3.61535e-82	3.48582e-80	2.67375	14	54867013	54892071	LGALS8	UP
ENSSSCG00000010200	504.834	-1.54687	0.125265	-4.3657	1.26714e-05	0.000173223	1.54687	14	61371454	61415843	CSGALNACT2	DN
ENSSSCG00000010211	5488.73	2.10971	0.0989609	11.2137	3.49451e-29	1.40543e-27	2.10971	14	63175653	63299917	CCDC6	UP
ENSSSCG00000010259	687.235	-2.06245	0.117791	-9.01979	1.88445e-19	5.48714e-18	2.06245	14	73077171	73088845	TYSND1	DN
ENSSSCG00000010261	881.092	2.11899	0.104086	10.7507	5.88381e-27	2.21923e-25	2.11899	14	73132682	73168144	PPA1	UP
ENSSSCG00000010312	24184.9	2.02309	0.088534	11.5559	6.89014e-31	2.87431e-29	2.02309	14	76629275	76635894	PLAU	UP
ENSSSCG00000010330	1439.07	1.45155	0.103615	4.35801	1.31253e-05	0.000179092	1.45155	14	81667266	81681781	PPIF	UP
ENSSSCG00000010429	343.999	1.91303	0.149406	6.11108	9.89615e-10	1.90579e-08	1.91303	14	97558535	98793356	PRKG1	UP
ENSSSCG00000010438	5001.31	2.08856	0.10448	10.4189	2.03351e-25	7.29209e-24	2.08856	14	99812050	99886058	ATAD1	UP
ENSSSCG00000010444	158.792	2.55938	0.2064	7.55516	4.18346e-14	9.93589e-13	2.55938	14	100726473	100748300	LIPM	UP
ENSSSCG00000010445	521.062	-1.42097	0.141299	-2.97926	0.00288945	0.0297087	1.42097	14	100747953	100772386	ANKRD22	DN
ENSSSCG00000010446	142.399	-1.83803	0.208036	-4.02826	5.61901e-05	0.000715568	1.83803	14	100797827	100859567	STAMBPL1	DN
ENSSSCG00000010448	507.849	2.99784	0.13738	14.5424	6.52411e-48	3.89281e-46	2.99784	14	100927112	100954882	FAS	UP
ENSSSCG00000010451	53811.8	6.81936	0.107173	54.2988	0	0	6.81936	14	101193078	101206684	IFIT2	UP
ENSSSCG00000010452	82499.7	6.57465	0.108909	51.1864	0	0	6.57465	14	101213979	101251108	IFIT1	UP
ENSSSCG00000010454	16901.2	3.47365	0.100894	24.5173	9.65532e-133	1.63456e-130	3.47365	14	101254658	101267659	IFIT5	UP
ENSSSCG00000010461	504.589	1.62212	0.160054	3.88695	0.000101513	0.00125996	1.62212	14	102591057	102613145	ANKRD1	UP
ENSSSCG00000010468	76.3652	2.2784	0.262944	4.86187	1.1628e-06	1.79334e-05	2.2784	14	103675175	103871221	CPEB3	UP
ENSSSCG00000010475	207.273	1.89266	0.173522	5.14437	2.68418e-07	4.35664e-06	1.89266	14	104563195	104567722	CYP26A1	UP
ENSSSCG00000010491	111.312	3.94528	0.279844	10.5247	6.64635e-26	2.42517e-24	3.94528	14	106693255	106713440	n.a.	UP
ENSSSCG00000010494	1192.78	-1.75584	0.157224	-4.80743	1.52884e-06	2.33316e-05	1.75584	14	106895765	107137767	n.a.	DN
ENSSSCG00000010502	479.013	1.82402	0.179916	4.58001	4.64954e-06	6.64957e-05	1.82402	14	107521684	107566267	CCNJ	UP
ENSSSCG00000010513	8153.9	1.46518	0.112495	4.13508	3.54836e-05	0.000463323	1.46518	14	108303948	108436982	LCOR	UP
ENSSSCG00000010531	2054.25	1.50766	0.0980243	5.17893	2.23168e-07	3.65067e-06	1.50766	14	109484152	109569340	R3HCC1L	UP
ENSSSCG00000010540	21723.3	1.5511	0.0812945	6.779	1.21006e-11	2.57187e-10	1.5511	14	110827900	110877943	ENTPD7	UP
ENSSSCG00000010554	11460.9	-1.39757	0.0895753	-4.43835	9.06508e-06	0.000126416	1.39757	14	111461157	111478031	SCD	DN
ENSSSCG00000010570	83.1931	-2.09826	0.254743	-4.31123	1.62349e-05	0.000219262	2.09826	14	112857063	112876439	KCNIP2	DN
ENSSSCG00000010580	981.442	1.99467	0.108953	9.12934	6.8921e-20	2.04363e-18	1.99467	14	113405991	113414326	NFKB2	UP
ENSSSCG00000010605	1947.75	2.09111	0.0972159	11.2236	3.12468e-29	1.26017e-27	2.09111	14	114808841	114851357	STN1	UP
ENSSSCG00000010655	973.685	-2.7491	0.110805	-15.7853	3.92738e-56	2.72279e-54	2.7491	14	126277875	126499830	GFRA1	DN
ENSSSCG00000010706	433.133	1.57938	0.19251	3.00962	0.00261577	0.0271054	1.57938	6	48018184	48045767	n.a.	UP
ENSSSCG00000010723	530.144	-1.5936	0.138153	-4.29666	1.7339e-05	0.000233524	1.5936	14	132563224	132607699	ACADSB	DN
ENSSSCG00000010798	727.307	-1.58838	0.12318	-4.77658	1.78305e-06	2.69569e-05	1.58838	3	22695373	22734263	GGA2	DN
ENSSSCG00000010831	2294.31	2.44685	0.0968835	14.9339	1.98346e-50	1.2667e-48	2.44685	10	10866448	10921056	DUSP10	UP
ENSSSCG00000010911	2230.69	1.67121	0.0897092	7.4821	7.31434e-14	1.71205e-12	1.67121	10	23036146	23038758	ZNF281	UP
ENSSSCG00000011000	993.577	1.46891	0.114897	4.08117	4.48092e-05	0.000578862	1.46891	10	33430985	33445584	DNAJA1	UP
ENSSSCG00000011004	2509.31	1.76051	0.104488	7.27839	3.37823e-13	7.67296e-12	1.76051	10	33866433	33879141	TOPORS	UP
ENSSSCG00000011010	1424.61	1.50462	0.109576	4.60517	4.12129e-06	5.95256e-05	1.50462	10	38389216	38415901	C9orf72	UP
ENSSSCG00000011014	135.926	-2.16248	0.2427	-4.78976	1.66981e-06	2.53765e-05	2.16248	10	40053341	40060319	BAMBI	DN
ENSSSCG00000011020	82.3982	4.74393	0.389122	9.62149	6.4882e-22	2.08065e-20	4.74393	10	40910548	40998561	JCAD	UP
ENSSSCG00000011071	700.617	-2.55575	0.120034	-12.961	2.03672e-38	1.0155e-36	2.55575	10	50286073	50310775	THNSL1	DN
ENSSSCG00000011090	213.646	-3.09385	0.19351	-10.8204	2.75538e-27	1.05567e-25	3.09385	10	53603019	53958285	NEBL	DN
ENSSSCG00000011102	105.361	-1.74071	0.224416	-3.3006	0.000964767	0.0106248	1.74071	10	56244105	56430811	NRP1	DN
ENSSSCG00000011106	762.754	2.95616	0.137726	14.2033	8.73785e-46	5.00844e-44	2.95616	10	57829543	57895765	CREM	UP
ENSSSCG00000011133	4622.79	1.81715	0.105292	7.76082	8.43808e-15	2.06471e-13	1.81715	10	64776318	64859050	PFKFB3	UP
ENSSSCG00000011145	430.226	1.61147	0.126633	4.82869	1.37433e-06	2.10398e-05	1.61147	10	65275467	65303072	ASB13	UP
ENSSSCG00000011239	6542.72	4.13794	0.104363	30.0676	1.28389e-198	3.22278e-196	4.13794	13	21941586	22021791	TRANK1	UP
ENSSSCG00000011240	3552.75	1.4822	0.0882991	5.46096	4.73561e-08	8.15925e-07	1.4822	13	21938934	21942369	n.a.	UP
ENSSSCG00000011251	1402.42	1.44615	0.133865	3.33287	0.000859565	0.00950613	1.44615	13	22974344	22981204	MYD88	UP
ENSSSCG00000011295	7225.77	3.72769	0.0947353	28.7927	2.64509e-182	6.01717e-180	3.72769	13	26604033	26724458	SNRK	UP
ENSSSCG00000011298	6358.92	1.68257	0.136366	5.00543	5.57386e-07	8.83023e-06	1.68257	13	28257417	28319243	CDCP1	UP
ENSSSCG00000011357	2748.39	1.47966	0.106661	4.49711	6.88845e-06	9.70852e-05	1.47966	13	31180825	31205072	SHISA5	UP
ENSSSCG00000011358	858.318	2.6451	0.112219	14.6597	1.1679e-48	7.14434e-47	2.6451	13	31179291	31180751	TREX1	UP
ENSSSCG00000011369	2888.03	-1.54807	0.0960009	-5.709	1.13644e-08	2.06046e-07	1.54807	13	31627274	31653380	WDR6	DN
ENSSSCG00000011390	4255.23	1.55123	0.0923967	5.96588	2.43324e-09	4.5888e-08	1.55123	13	32253525	32319941	IP6K1	UP
ENSSSCG00000011393	226.057	7.54356	0.528625	12.3785	3.41811e-35	1.56491e-33	7.54356	13	32322032	32341301	UBA7	UP
ENSSSCG00000011400	413.068	-2.06655	0.143598	-7.4273	1.10837e-13	2.56954e-12	2.06655	13	32740381	32753286	SEMA3B	DN
ENSSSCG00000011404	392.533	-1.74661	0.132764	-5.62361	1.8701e-08	3.34072e-07	1.74661	13	32793565	32800793	HYAL1	DN
ENSSSCG00000011407	2092.19	1.59647	0.0953165	6.25782	3.9039e-10	7.64964e-09	1.59647	13	32815356	32825226	RASSF1	UP
ENSSSCG00000011465	2679.08	2.76856	0.0984233	17.9689	3.412e-72	2.95686e-70	2.76856	13	39395533	39435110	PDE12	UP
ENSSSCG00000011474	108.563	1.91273	0.218373	4.17967	2.91938e-05	0.000383603	1.91273	13	40079619	40161872	PXK	UP
ENSSSCG00000011495	11539.7	2.52387	0.0791599	19.2505	1.39753e-82	1.36555e-80	2.52387	13	45620368	45789113	PRICKLE2	UP
ENSSSCG00000011496	1699.49	1.46316	0.143733	3.22234	0.0012715	0.0138354	1.46316	13	46033758	46207006	ADAMTS9	UP
ENSSSCG00000011570	615.8	5.08833	0.173294	23.5919	4.66282e-123	7.14589e-121	5.08833	13	66350606	66416831	IRAK2	UP
ENSSSCG00000011576	479.896	2.32828	0.12674	10.4804	1.06268e-25	3.84863e-24	2.32828	13	67209260	67411314	HRH1	UP
ENSSSCG00000011599	970.595	-1.49173	0.107338	-4.58117	4.62385e-06	6.61933e-05	1.49173	13	69949593	70088719	GRIP2	DN
ENSSSCG00000011600	3010.75	-1.93813	0.0899409	-10.4306	1.7982e-25	6.46418e-24	1.93813	13	70094077	70173565	SLC6A6	DN
ENSSSCG00000011628	2567.66	1.60275	0.0882295	6.83159	8.39803e-12	1.80601e-10	1.60275	13	73573926	73710844	DNAJC13	UP
ENSSSCG00000011643	2547.4	1.50663	0.122502	4.13569	3.53886e-05	0.000462498	1.50663	13	75490959	75509420	AMOTL2	UP
ENSSSCG00000011664	298.433	-1.46528	0.145755	-3.19217	0.00141208	0.0152059	1.46528	13	80381040	80407425	n.a.	DN
ENSSSCG00000011680	2497.04	-2.34089	0.119723	-11.2	4.07916e-29	1.63155e-27	2.34089	13	83290040	83437047	PLS1	DN
ENSSSCG00000011690	274.796	1.89985	0.156931	5.73405	9.8059e-09	1.78232e-07	1.89985	13	86542284	86574156	PLSCR4	UP
ENSSSCG00000011699	330.192	-1.92645	0.155455	-5.95965	2.52783e-09	4.74873e-08	1.92645	13	89360025	89413607	HPS3	DN
ENSSSCG00000011714	161.881	1.98106	0.200158	4.90144	9.51358e-07	1.48137e-05	1.98106	13	91271539	91603394	MED12L	UP
ENSSSCG00000011720	26744.4	2.42167	0.0921364	15.43	1.02828e-53	6.9309e-52	2.42167	13	92491808	92697422	MBNL1	UP
ENSSSCG00000011750	1402.41	-2.19683	0.107346	-11.1493	7.21784e-29	2.85556e-27	2.19683	13	110087051	110376822	PLD1	DN
ENSSSCG00000011755	1502.24	1.90556	0.0962147	9.41185	4.87476e-21	1.51326e-19	1.90556	13	111145399	111248140	NCEH1	UP
ENSSSCG00000011765	814.201	-1.95716	0.108207	-8.84562	9.10237e-19	2.57323e-17	1.95716	13	117700075	117826950	USP13	DN
ENSSSCG00000011782	628.726	-1.46007	0.120076	-3.83146	0.000127386	0.00156507	1.46007	13	121868611	122059398	ABCC5	DN
ENSSSCG00000011810	3646.32	1.88063	0.0930482	9.46424	2.95691e-21	9.258e-20	1.88063	13	125377250	125428606	BCL6	UP
ENSSSCG00000011825	6742.52	1.59117	0.0897784	6.58477	4.55601e-11	9.44885e-10	1.59117	13	131391799	131493623	ATP13A3	UP
ENSSSCG00000011850	1798.71	1.41363	0.113134	3.65607	0.000256111	0.00302655	1.41363	13	134192534	134248023	n.a.	UP
ENSSSCG00000011853	1491.82	2.47003	0.0988961	14.8644	5.61002e-50	3.55114e-48	2.47003	13	134299209	134363695	RUBCN	UP
ENSSSCG00000011864	2707.48	1.28108	0.0938514	2.99491	0.00274525	0.028326	1.28108	13	135611861	135650636	UMPS	UP
ENSSSCG00000011874	14319.9	3.69722	0.0906239	29.7628	1.18553e-194	2.87669e-192	3.69722	13	137809503	137865762	PARP14	UP
ENSSSCG00000011876	6025.94	2.87583	0.0927817	20.2177	6.83815e-91	7.54217e-89	2.87583	13	137952520	137961372	DTX3L	UP
ENSSSCG00000011877	1691.36	3.22808	0.106073	21.0052	5.87999e-98	6.79419e-96	3.22808	13	138427532	138504306	CD86	UP
ENSSSCG00000011895	583.811	4.02615	0.144242	20.9796	1.00677e-97	1.15413e-95	4.02615	13	140636946	140666004	PLA1A	UP
ENSSSCG00000011899	446.781	3.50158	0.164764	15.1828	4.60053e-52	3.00355e-50	3.50158	13	140693432	140731247	CD80	UP
ENSSSCG00000011904	665.335	1.52151	0.114785	4.5434	5.53554e-06	7.8703e-05	1.52151	13	141013953	141026368	UPK1B	UP
ENSSSCG00000011912	1701.21	1.31362	0.100721	3.11372	0.00184742	0.0195897	1.31362	13	145853376	145880880	QTRT2	UP
ENSSSCG00000011950	2769.27	2.33693	0.103069	12.9713	1.78057e-38	8.90837e-37	2.33693	13	157298823	157337888	NXPE3	UP
ENSSSCG00000011965	598.067	-1.91917	0.122758	-7.4877	7.00884e-14	1.64583e-12	1.91917	13	158415324	158515083	TMEM45A	DN
ENSSSCG00000011972	6059.42	2.87734	0.0992951	18.9067	1.00485e-79	9.43844e-78	2.87734	13	158889988	159191761	FILIP1L	UP
ENSSSCG00000011978	2944.59	-1.82606	0.115582	-7.14696	8.87229e-13	1.99339e-11	1.82606	13	160332312	160348232	CPOX	DN
ENSSSCG00000012001	2520.19	-1.34301	0.0943724	-3.63469	0.000278317	0.00326776	1.34301	13	175980910	176479481	ROBO1	DN
ENSSSCG00000012034	278.322	2.32177	0.158419	8.34354	7.20966e-17	1.89468e-15	2.32177	13	194745850	195235488	TIAM1	UP
ENSSSCG00000012050	14732.5	2.07315	0.115678	9.27708	1.74193e-20	5.30561e-19	2.07315	13	198106257	198205629	RCAN1	UP
ENSSSCG00000012055	11964.2	2.53961	0.0891687	17.2663	8.44223e-67	6.90508e-65	2.53961	13	199997254	200039459	MORC3	UP
ENSSSCG00000012061	133.089	-1.80182	0.215764	-3.7162	0.000202239	0.00242337	1.80182	13	200686666	200695578	PIGP	DN
ENSSSCG00000012062	2372.97	-2.39812	0.0995297	-14.0473	8.00147e-45	4.46335e-43	2.39812	13	200694616	200821912	TTC3	DN
ENSSSCG00000012076	27540.9	9.10524	0.127331	63.6549	0	0	9.10524	13	204798302	204831975	MX2	UP
ENSSSCG00000012077	10664.1	5.98164	0.110109	45.2428	0	0	5.98164	13	204847561	204868477	MX1	UP
ENSSSCG00000012132	575.127	4.99674	0.179295	22.2914	4.47786e-110	5.92665e-108	4.99674	X	11800550	11827979	ASB9	UP
ENSSSCG00000012173	9206.07	1.45507	0.0960225	4.73915	2.14615e-06	3.21459e-05	1.45507	X	19907806	19914178	SAT1	UP
ENSSSCG00000012181	277.008	-1.68266	0.157761	-4.32717	1.51037e-05	0.000205126	1.68266	X	20366404	20595842	PDK3	DN
ENSSSCG00000012238	436.954	-1.85183	0.130726	-6.51616	7.2132e-11	1.47496e-09	1.85183	X	34522909	34661005	n.a.	DN
ENSSSCG00000012258	2747.96	2.36678	0.0950723	14.3763	7.29304e-47	4.23025e-45	2.36678	X	39726079	39737626	FUNDC1	UP
ENSSSCG00000012277	457.368	2.01512	0.161754	6.27566	3.48156e-10	6.8405e-09	2.01512	X	42102211	42106415	TIMP1	UP
ENSSSCG00000012309	2412.06	2.6521	0.09567	17.2687	8.09105e-67	6.65523e-65	2.6521	X	44302232	44543983	SHROOM4	UP
ENSSSCG00000012318	1263.97	-1.82029	0.115166	-7.12268	1.05849e-12	2.36722e-11	1.82029	X	45258781	45330462	MAGED1	DN
ENSSSCG00000012324	94.9761	1.72488	0.258263	2.80675	0.00500441	0.0494296	1.72488	X	46011388	46094817	IQSEC2	UP
ENSSSCG00000012394	88.932	-2.99463	0.286501	-6.96205	3.35368e-12	7.32028e-11	2.99463	X	57242045	57249885	GJB1	DN
ENSSSCG00000012462	127.591	-5.35175	0.404423	-10.7604	5.29526e-27	2.00765e-25	5.35175	X	68503179	68579893	POF1B	DN
ENSSSCG00000012482	80.8447	3.47066	0.299008	8.26283	1.42262e-16	3.69198e-15	3.47066	X	82336744	82363867	SRPX2	UP
ENSSSCG00000012517	236.422	-1.76947	0.17328	-4.44061	8.97055e-06	0.000125458	1.76947	X	84815571	84818686	n.a.	DN
ENSSSCG00000012521	74.1136	-1.82859	0.2632	-3.14816	0.00164304	0.0175246	1.82859	X	83811743	83892474	GPRASP2	DN
ENSSSCG00000012548	2234.35	1.77139	0.0985381	7.82836	4.94272e-15	1.21968e-13	1.77139	X	86788430	86814622	MUM1L1	UP
ENSSSCG00000012569	122.5	3.22079	0.235653	9.42399	4.34273e-21	1.35098e-19	3.22079	X	88543972	88635465	ATG4A	UP
ENSSSCG00000012620	978.881	1.35181	0.116584	3.01767	0.00254727	0.026452	1.35181	X	98008180	98025428	NKRF	UP
ENSSSCG00000012621	2421.74	1.4976	0.0924801	5.38063	7.42254e-08	1.2595e-06	1.4976	X	97997917	98007551	n.a.	UP
ENSSSCG00000012623	6139.72	2.00679	0.0898403	11.2064	3.79173e-29	1.52076e-27	2.00679	X	97919295	97922310	SLC25A5	UP
ENSSSCG00000012657	821.224	1.71604	0.119139	6.01013	1.85376e-09	3.51418e-08	1.71604	X	106670520	106708317	AIFM1	UP
ENSSSCG00000012773	139.536	-3.60817	0.246752	-10.57	4.10554e-26	1.50561e-24	3.60817	X	124425869	124430098	PNCK	DN
ENSSSCG00000012774	645.629	-2.64899	0.123725	-13.3279	1.59315e-40	8.22504e-39	2.64899	X	124410074	124414309	DUSP9	DN
ENSSSCG00000012816	234.441	-1.94283	0.163288	-5.77405	7.73873e-09	1.41899e-07	1.94283	X	125372932	125383352	MTCP1	DN
ENSSSCG00000012890	1787.95	2.99086	0.114118	17.4457	3.70967e-68	3.10397e-66	2.99086	2	4844634	4860548	TCIRG1	UP
ENSSSCG00000012893	2175.28	2.47199	0.110053	13.3753	8.43485e-41	4.38582e-39	2.47199	2	4898016	4911025	UNC93B1	UP
ENSSSCG00000012915	550.386	1.37901	0.123744	3.06283	0.00219254	0.0229648	1.37901	2	5144340	5153482	CLCF1	UP
ENSSSCG00000012967	543.89	2.29608	0.154787	8.37332	5.60188e-17	1.48018e-15	2.29608	2	6430153	6439029	FOSL1	UP
ENSSSCG00000012996	472.54	1.68986	0.135485	5.09177	3.5473e-07	5.71929e-06	1.68986	2	6897499	6903600	CDC42EP2	UP
ENSSSCG00000013017	1819.5	1.93706	0.143368	6.53606	6.31622e-11	1.29884e-09	1.93706	2	7298672	7323016	EHD1	UP
ENSSSCG00000013034	1614.91	1.35503	0.101404	3.50111	0.00046332	0.00527402	1.35503	2	7845342	7860081	PLCB3	UP
ENSSSCG00000013079	138.923	-2.77599	0.225765	-7.86652	3.64634e-15	9.0284e-14	2.77599	2	9800577	9863968	DAGLA	DN
ENSSSCG00000013114	332.585	2.76572	0.154001	11.4656	1.96314e-30	8.07383e-29	2.76572	2	10799676	10814388	SLC15A3	UP
ENSSSCG00000013181	392.09	7.53597	0.411576	15.8803	8.67129e-57	6.09881e-55	7.53597	2	13322843	13338996	SERPING1	UP
ENSSSCG00000013244	279.682	-2.86417	0.167061	-11.1586	6.49864e-29	2.57803e-27	2.86417	2	15381374	15389881	PACSIN3	DN
ENSSSCG00000013286	79.9427	3.11612	0.284871	7.42833	1.09974e-13	2.55362e-12	3.11612	2	21458998	21633681	LRRC4C	UP
ENSSSCG00000013292	421.191	1.80576	0.128461	6.27241	3.55505e-10	6.97547e-09	1.80576	2	24646868	24812436	PRR5L	UP
ENSSSCG00000013300	1845.88	2.59379	0.0986592	16.1545	1.05645e-58	7.53967e-57	2.59379	2	26290116	26340312	EHF	UP
ENSSSCG00000013303	2300.61	1.78495	0.113496	6.91608	4.64317e-12	1.01046e-10	1.78495	2	26579332	26784067	ABTB2	UP
ENSSSCG00000013307	576.841	5.56996	0.194879	23.4503	1.31292e-121	1.99112e-119	5.56996	2	27044855	27054648	LMO2	UP
ENSSSCG00000013313	10547.4	1.32637	0.102676	3.17867	0.00147953	0.0158821	1.32637	2	28061601	28081341	PRRG4	UP
ENSSSCG00000013316	412.91	2.41672	0.141717	9.99683	1.57359e-23	5.32787e-22	2.41672	2	28411450	28456019	WT1	UP
ENSSSCG00000013337	99.1573	-1.91305	0.248473	-3.67463	0.000238197	0.00283327	1.91305	2	33225438	33295787	BBOX1	DN
ENSSSCG00000013382	1671.1	1.55765	0.115378	4.83326	1.34314e-06	2.0584e-05	1.55765	2	42081768	42312689	PLEKHA7	UP
ENSSSCG00000013418	1033.16	-1.5426	0.115582	-4.69449	2.67268e-06	3.94641e-05	1.5426	2	77509860	77512207	CFD	DN
ENSSSCG00000013425	641.85	1.59952	0.129872	4.61628	3.90685e-06	5.64844e-05	1.59952	2	77607187	77628605	MISP	UP
ENSSSCG00000013433	89.627	-1.83668	0.246807	-3.39003	0.000698838	0.00779647	1.83668	2	76966739	76975544	ADAMTSL5	DN
ENSSSCG00000013491	866.913	-2.56864	0.116648	-13.4477	3.17795e-41	1.67031e-39	2.56864	2	74936613	74971531	TJP3	DN
ENSSSCG00000013551	1284.29	4.66055	0.14768	24.787	1.23699e-135	2.19627e-133	4.66055	2	72431163	72471564	C3	UP
ENSSSCG00000013554	302.614	1.38931	0.136537	2.85134	0.00435352	0.0434427	1.38931	2	72404600	72416169	TRIP10	UP
ENSSSCG00000013639	121.681	-2.18545	0.212572	-5.57672	2.45092e-08	4.33045e-07	2.18545	2	69364949	69399079	SLC44A2	DN
ENSSSCG00000013655	11332.7	4.43088	0.103536	33.1372	8.67193e-241	3.60728e-238	4.43088	2	69097009	69108205	ICAM1	UP
ENSSSCG00000013664	166.227	2.6302	0.193203	8.43775	3.23494e-17	8.62592e-16	2.6302	2	68941674	68950408	C19orf66	UP
ENSSSCG00000013853	243.509	4.05024	0.207062	14.731	4.07458e-49	2.53512e-47	4.05024	2	61413544	61430778	HSH2D	UP
ENSSSCG00000013885	272.126	-3.03225	0.17617	-11.5357	8.71493e-31	3.61483e-29	3.03225	2	59958124	59990490	FCHO1	DN
ENSSSCG00000013888	339.802	-3.35994	0.174325	-13.5376	9.38605e-42	5.00555e-40	3.35994	2	59905450	59928248	JAK3	DN
ENSSSCG00000013901	722.314	1.861	0.112434	7.65782	1.89111e-14	4.56594e-13	1.861	2	59629766	59633733	IFI30	UP
ENSSSCG00000014013	1575.97	-1.32508	0.0935715	-3.47416	0.000512457	0.0057971	1.32508	2	78515424	78670013	n.a.	DN
ENSSSCG00000014039	567.564	-4.18392	0.163878	-19.4286	4.41973e-84	4.43771e-82	4.18392	2	80571409	80590669	RGS14	DN
ENSSSCG00000014119	338.475	-2.20207	0.18403	-6.53193	6.49259e-11	1.33322e-09	2.20207	2	88843020	88961132	SERINC5	DN
ENSSSCG00000014141	123.088	-1.70408	0.201254	-3.49844	0.000467989	0.00531408	1.70408	2	102243472	102254255	RFESD	DN
ENSSSCG00000014156	20514.3	2.23444	0.100378	12.2978	9.30437e-35	4.19388e-33	2.23444	2	98430457	98444661	ARRDC3	UP
ENSSSCG00000014171	1750.17	1.52553	0.0904102	5.81272	6.1465e-09	1.13706e-07	1.52553	2	103380001	103408759	ERAP1	UP
ENSSSCG00000014213	666.171	3.65579	0.160571	16.5397	1.90047e-61	1.44864e-59	3.65579	2	118728899	118882297	KCNN2	UP
ENSSSCG00000014217	8005.51	1.9315	0.0909439	10.2425	1.27827e-24	4.48442e-23	1.9315	2	119699598	119722902	FEM1C	UP
ENSSSCG00000014232	440.44	-2.1369	0.147888	-7.6876	1.49923e-14	3.63184e-13	2.1369	2	125591789	125607594	LOX	DN
ENSSSCG00000014242	1349.92	1.48069	0.108282	4.43929	9.02549e-06	0.000125985	1.48069	2	128048247	128154895	ZNF608	UP
ENSSSCG00000014255	7892	-1.749	0.0930437	-8.04998	8.28066e-16	2.09302e-14	1.749	2	131016430	131109303	SLC12A2	DN
ENSSSCG00000014277	5665.56	4.03519	0.0960109	31.613	2.44808e-219	8.28875e-217	4.03519	2	134776124	134783819	IRF1	UP
ENSSSCG00000014406	1488.11	-3.2884	0.105992	-21.5904	2.21223e-103	2.66181e-101	3.2884	2	147109586	147191803	PRELID2	DN
ENSSSCG00000014436	374.247	-1.41834	0.137946	-3.03261	0.00242453	0.0252314	1.41834	2	150678941	150738081	ARHGEF37	DN
ENSSSCG00000014565	1797.3	4.01404	0.104966	28.7143	2.52692e-181	5.65991e-179	4.01404	2	123430	154982	n.a.	UP
ENSSSCG00000014618	1820.99	8.23608	0.24993	28.9525	2.61093e-184	6.13106e-182	8.23608	9	3018431	3069911	n.a.	UP
ENSSSCG00000014670	9187.3	7.65989	0.123783	53.803	0	0	7.65989	9	4155973	4170345	TRIM5	UP
ENSSSCG00000014780	2036.13	3.31378	0.0958787	24.1324	1.14387e-128	1.83006e-126	3.31378	9	5783322	5789812	TRIM21	UP
ENSSSCG00000014812	524.125	-1.60308	0.146233	-4.12413	3.72144e-05	0.00048462	1.60308	9	6785303	6790463	FOLR2	DN
ENSSSCG00000014820	1126.87	2.38417	0.137305	10.0809	6.70791e-24	2.31423e-22	2.38417	9	7366522	7619926	FCHSD2	UP
ENSSSCG00000014835	1749.69	2.17431	0.129611	9.06024	1.30164e-19	3.82069e-18	2.17431	9	8394152	8512639	C2CD3	UP
ENSSSCG00000014853	664.354	1.48771	0.133258	3.65991	0.000252308	0.00298404	1.48771	9	9653741	9745348	GDPD5	UP
ENSSSCG00000014909	18508	-1.28664	0.0791498	-3.62148	0.000292927	0.00343099	1.28664	9	19615317	19734700	n.a.	DN
ENSSSCG00000014952	348.908	7.36732	0.409261	15.5581	1.40219e-54	9.62947e-53	7.36732	9	26514818	26525123	IZUMO1R	UP
ENSSSCG00000014956	1722.74	1.28412	0.0907293	3.13152	0.00173902	0.0184941	1.28412	9	26633996	26642512	ANKRD49	UP
ENSSSCG00000014960	2198.69	-1.63255	0.107929	-5.86082	4.60596e-09	8.57521e-08	1.63255	9	26811455	26978914	AMOTL1	DN
ENSSSCG00000014976	3956.9	1.3178	0.0830491	3.82667	0.000129886	0.00159176	1.3178	9	31721350	31997616	ARHGAP42	UP
ENSSSCG00000014985	221.716	4.28743	0.232656	14.13	2.48027e-45	1.40507e-43	4.28743	9	33410143	33454194	MMP3	UP
ENSSSCG00000014988	9525.79	2.12512	0.0918074	12.2552	1.57496e-34	7.05532e-33	2.12512	9	33548952	33561602	MMP13	UP
ENSSSCG00000014997	7374.72	4.26604	0.0940936	34.7106	5.46053e-264	2.48437e-261	4.26604	9	35167569	35185804	CASP4	UP
ENSSSCG00000015002	295.484	-2.01922	0.158426	-6.43341	1.2477e-10	2.52295e-09	2.01922	9	36141881	36209063	ELMOD1	DN
ENSSSCG00000015014	9403.17	2.93399	0.0985684	19.6208	1.0272e-85	1.05317e-83	2.93399	9	38133467	38207027	ZC3H12C	UP
ENSSSCG00000015019	83.0562	-5.36071	0.477611	-9.13025	6.83403e-20	2.03054e-18	5.36071	9	39072595	39081486	COLCA2	DN
ENSSSCG00000015052	426.124	-1.60834	0.133491	-4.55713	5.18568e-06	7.38731e-05	1.60834	9	41417562	41480991	USP28	DN
ENSSSCG00000015083	432.807	-2.19648	0.189061	-6.32855	2.47482e-10	4.91554e-09	2.19648	9	45182400	45217783	FXYD6	DN
ENSSSCG00000015085	164.863	1.7582	0.177242	4.27777	1.88773e-05	0.000253538	1.7582	9	45310530	45325168	IL10RA	UP
ENSSSCG00000015120	288.063	-2.40375	0.158543	-8.85407	8.4388e-19	2.39028e-17	2.40375	9	46563482	46590392	USP2	DN
ENSSSCG00000015125	933.68	-1.95167	0.164499	-5.7853	7.23832e-09	1.33396e-07	1.95167	9	46823555	46891569	NECTIN1	DN
ENSSSCG00000015175	1814.28	4.20609	0.129599	24.7385	4.12464e-135	7.14889e-133	4.20609	9	51017995	51111209	VWA5A	UP
ENSSSCG00000015235	8353.94	1.91689	0.0909279	10.0838	6.51895e-24	2.25438e-22	1.91689	9	55377266	55512247	ETS1	UP
ENSSSCG00000015266	359.643	1.59335	0.135066	4.39301	1.11792e-05	0.00015369	1.59335	9	63908868	63934982	FMO4	UP
ENSSSCG00000015273	5500.9	2.32218	0.148668	8.89351	5.9206e-19	1.68685e-17	2.32218	9	64336349	64445666	ATP2B4	UP
ENSSSCG00000015276	90.0068	-2.17321	0.252096	-4.65381	3.25862e-06	4.7585e-05	2.17321	9	64785567	64806904	ETNK2	DN
ENSSSCG00000015281	1409.75	1.54195	0.135301	4.00555	6.18745e-05	0.000783331	1.54195	9	64869927	64912581	PLEKHA6	UP
ENSSSCG00000015282	9497.09	1.30621	0.0836277	3.66153	0.000250717	0.00296763	1.30621	9	65056390	65066928	PPP1R15B	UP
ENSSSCG00000015322	1006.51	2.91051	0.112107	17.0418	4.02297e-65	3.22132e-63	2.91051	9	73684237	73689134	TFPI2	UP
ENSSSCG00000015324	304.139	7.64366	0.476717	13.9363	3.81309e-44	2.0949e-42	7.64366	9	73721322	73726240	GNG11	UP
ENSSSCG00000015329	1173.4	-1.66252	0.0990187	-6.69089	2.21815e-11	4.66003e-10	1.66252	9	74634986	74938758	PPP1R9A	DN
ENSSSCG00000015332	108.338	-2.0263	0.219116	-4.68381	2.81598e-06	4.14538e-05	2.0263	9	74926048	74974827	PON1	DN
ENSSSCG00000015340	4207.68	1.55679	0.103457	5.38184	7.3729e-08	1.25253e-06	1.55679	9	77318341	77336290	ASNS	UP
ENSSSCG00000015350	78.3499	3.23015	0.293234	7.60537	2.84089e-14	6.79156e-13	3.23015	9	81076091	81518344	THSD7A	UP
ENSSSCG00000015375	7228.94	1.96274	0.0888224	10.8389	2.25199e-27	8.65084e-26	1.96274	9	89341141	89450696	ITGB8	UP
ENSSSCG00000015398	800.17	4.17015	0.139147	22.7827	6.80997e-115	9.62587e-113	4.17015	9	96066121	96385774	SEMA3A	UP
ENSSSCG00000015399	1367.94	-2.13672	0.117552	-9.66993	4.04671e-22	1.31803e-20	2.13672	9	96682090	96942685	SEMA3E	DN
ENSSSCG00000015411	6975.09	2.53484	0.123057	12.4726	1.0532e-35	4.8524e-34	2.53484	9	102480918	102564148	PTPN12	UP
ENSSSCG00000015435	6155.14	1.40497	0.0898149	4.5089	6.51637e-06	9.22878e-05	1.40497	9	106119911	106162792	NAMPT	UP
ENSSSCG00000015487	316.909	2.22097	0.158604	7.69822	1.37978e-14	3.34804e-13	2.22097	9	115451092	115463072	TNFSF18	UP
ENSSSCG00000015525	4195.84	2.41204	0.0972036	14.5266	8.21802e-48	4.88351e-46	2.41204	9	120860104	120885919	TOR3A	UP
ENSSSCG00000015549	9440.35	2.23646	0.0963021	12.8394	9.86448e-38	4.75553e-36	2.23646	9	123892115	123910814	RNASEL	UP
ENSSSCG00000015563	67.7951	2.14594	0.280708	4.08232	4.45882e-05	0.000576619	2.14594	9	124848358	125144253	RGL1	UP
ENSSSCG00000015565	1154.68	-1.3352	0.103425	-3.24098	0.0011912	0.0130103	1.3352	9	125613077	125846000	C1orf21	DN
ENSSSCG00000015589	754.011	1.66239	0.113199	5.85162	4.86817e-09	9.04026e-08	1.66239	9	130473857	130511278	VASH2	UP
ENSSSCG00000015590	3665.43	2.25441	0.0917435	13.673	1.47147e-42	7.90523e-41	2.25441	9	130541635	130570702	FLVCR1	UP
ENSSSCG00000015595	8524.4	2.90582	0.0888945	21.4391	5.7695e-102	6.8851e-100	2.90582	9	130772262	130785599	ATF3	UP
ENSSSCG00000015644	1069.66	1.48608	0.0998345	4.86886	1.12244e-06	1.73478e-05	1.48608	9	67123265	67147989	IKBKE	UP
ENSSSCG00000015653	925.513	3.79927	0.156695	17.8645	2.2296e-71	1.90946e-69	3.79927	9	67469350	67479662	IL19	UP
ENSSSCG00000015654	90.7188	3.98739	0.309914	9.6394	5.45063e-22	1.75178e-20	3.98739	9	67498813	67501564	IL20	UP
ENSSSCG00000015782	923.938	2.46432	0.113669	12.8823	5.66429e-38	2.74888e-36	2.46432	15	45546783	45656928	IRF2	UP
ENSSSCG00000015789	665.169	1.50853	0.108762	4.6756	2.93098e-06	4.30597e-05	1.50853	15	46266762	46388329	SNX25	UP
ENSSSCG00000015793	890.148	-1.61128	0.108728	-5.6221	1.88651e-08	3.3659e-07	1.61128	15	46445309	46471226	UFSP2	DN
ENSSSCG00000015802	1171.69	-2.61403	0.11456	-14.089	4.43957e-45	2.50526e-43	2.61403	15	47013063	47038190	FAM149A	DN
ENSSSCG00000015839	317.486	2.95393	0.16406	11.9098	1.0518e-32	4.55171e-31	2.95393	15	52630687	52839027	NRG1	UP
ENSSSCG00000015850	9634.2	2.39814	0.0795891	17.567	4.40769e-69	3.70934e-67	2.39814	15	55490468	55508455	DUSP4	UP
ENSSSCG00000015864	875.244	-1.56959	0.139857	-4.07266	4.64788e-05	0.000598836	1.56959	15	59709944	59802964	MYO7B	DN
ENSSSCG00000015886	1538.26	1.73354	0.114322	6.41645	1.39489e-10	2.80114e-09	1.73354	15	67041519	67175254	ITGB6	UP
ENSSSCG00000015897	9568.65	4.62995	0.08576	42.3268	0	0	4.62995	15	68928254	68985492	IFIH1	UP
ENSSSCG00000015949	806.032	1.57234	0.121321	4.71758	2.38667e-06	3.5602e-05	1.57234	15	77896281	78098303	SLC25A12	UP
ENSSSCG00000015953	410.435	3.12567	0.153771	13.8236	1.83641e-43	1.00136e-41	3.12567	15	78185790	78191297	DLX1	UP
ENSSSCG00000016008	1518.24	1.43853	0.0961548	4.56068	5.09877e-06	7.27062e-05	1.43853	15	85542295	85605901	CWC22	UP
ENSSSCG00000016050	861.318	1.73014	0.118651	6.15364	7.57249e-10	1.46606e-08	1.73014	15	94956530	94987364	INPP1	UP
ENSSSCG00000016053	939.381	2.37399	0.106408	12.9125	3.82903e-38	1.86444e-36	2.37399	15	95111134	95140498	n.a.	UP
ENSSSCG00000016057	20321.4	3.42969	0.0893205	27.2019	6.16527e-163	1.24667e-160	3.42969	15	95593185	95646293	STAT1	UP
ENSSSCG00000016059	198.277	5.1135	0.282691	14.5512	5.73477e-48	3.46442e-46	5.1135	15	95656077	95763523	STAT4	UP
ENSSSCG00000016090	1867.56	1.36602	0.0956728	3.82571	0.000130397	0.00159533	1.36602	15	103878732	104060524	SPATS2L	UP
ENSSSCG00000016098	2487.99	1.38117	0.0977089	3.90112	9.57505e-05	0.0011925	1.38117	15	104610357	104656553	ORC2	UP
ENSSSCG00000016101	4404.81	2.30731	0.0918532	14.2326	5.75414e-46	3.31125e-44	2.30731	15	104781528	104862664	CFLAR	UP
ENSSSCG00000016140	1845.28	1.52216	0.118555	4.40437	1.0609e-05	0.000146683	1.52216	15	110916008	110921353	FZD5	UP
ENSSSCG00000016151	1201.27	-2.02305	0.102207	-10.0096	1.38358e-23	4.70642e-22	2.02305	15	112156590	112463028	MAP2	DN
ENSSSCG00000016158	561.764	-1.5438	0.134163	-4.0533	5.04995e-05	0.000646634	1.5438	15	113111368	113149061	LANCL1	DN
ENSSSCG00000016186	2897.03	1.3799	0.0880157	4.31633	1.58643e-05	0.000214855	1.3799	15	120348736	120365017	TMBIM1	UP
ENSSSCG00000016220	1201.52	1.46993	0.103227	4.55244	5.30261e-06	7.5465e-05	1.46993	15	121387337	121404164	DNPEP	UP
ENSSSCG00000016243	1264.74	2.12797	0.105527	10.6889	1.14702e-26	4.27097e-25	2.12797	15	128345853	128498950	RHBDD1	UP
ENSSSCG00000016247	10498.4	1.31048	0.110385	2.81272	0.00491241	0.0486198	1.31048	15	128802447	128814227	TM4SF20	UP
ENSSSCG00000016254	167.267	5.63412	0.349648	13.2536	4.29799e-40	2.18792e-38	5.63412	15	129172242	129176613	CCL20	UP
ENSSSCG00000016261	911.644	2.57591	0.123046	12.8075	1.48831e-37	7.10434e-36	2.57591	15	131169917	131226714	SP110	UP
ENSSSCG00000016262	2242.75	2.73521	0.0970523	17.8791	1.71626e-71	1.47852e-69	2.73521	15	131226454	131291822	SP140	UP
ENSSSCG00000016263	997.981	2.52616	0.104664	14.5815	3.68217e-48	2.2337e-46	2.52616	15	131299862	131343135	n.a.	UP
ENSSSCG00000016270	120.67	-2.54866	0.245483	-6.30861	2.81547e-10	5.56935e-09	2.54866	15	131787212	131795555	C2orf72	DN
ENSSSCG00000016322	997.354	-2.6014	0.120477	-13.2921	2.57152e-40	1.31827e-38	2.6014	15	136370530	136382552	ACKR3	DN
ENSSSCG00000016342	385.484	-1.71825	0.131872	-5.44654	5.13596e-08	8.81774e-07	1.71825	15	137785761	137787694	HES6	DN
ENSSSCG00000016364	465.243	-1.7878	0.141319	-5.57463	2.48057e-08	4.37597e-07	1.7878	15	139457653	139487725	GPC1	DN
ENSSSCG00000016416	128.786	-3.16717	0.235978	-9.18377	4.16245e-20	1.24951e-18	3.16717	18	2545718	2558517	SHH	DN
ENSSSCG00000016420	2577.57	-2.22208	0.0943664	-12.9503	2.3394e-38	1.16243e-36	2.22208	18	2885494	2898914	INSIG1	DN
ENSSSCG00000016438	2815.88	2.39206	0.0888504	15.6674	2.52672e-55	1.74343e-53	2.39206	18	5899568	5928952	NUB1	UP
ENSSSCG00000016453	2900.41	1.45673	0.0901038	5.06894	4.00027e-07	6.40706e-06	1.45673	18	6475398	6623197	TCAF1	UP
ENSSSCG00000016459	2523.91	1.55698	0.09236	6.03058	1.63372e-09	3.10919e-08	1.55698	18	6843135	6862568	EPHA1	UP
ENSSSCG00000016461	345.955	1.69267	0.19182	3.61106	0.000304946	0.0035689	1.69267	18	6861287	6870582	ZYX	UP
ENSSSCG00000016487	147.081	1.55392	0.194349	2.85013	0.00437015	0.0435787	1.55392	18	7767991	7863078	MGAM2	UP
ENSSSCG00000016502	2883.82	4.40031	0.102915	33.04	2.16822e-239	8.76863e-237	4.40031	18	9674944	9716743	PARP12	UP
ENSSSCG00000016512	3486.92	2.12099	0.0849077	13.2025	8.49128e-40	4.30747e-38	2.12099	18	10509535	10588832	ZC3HAV1	UP
ENSSSCG00000016519	190.799	-1.83349	0.176806	-4.71417	2.42699e-06	3.60557e-05	1.83349	18	11416064	11462137	AKR1D1	DN
ENSSSCG00000016620	1007.01	-1.99769	0.14275	-6.98906	2.76739e-12	6.04962e-11	1.99769	18	26046598	26115018	TSPAN12	DN
ENSSSCG00000016635	6100.94	-1.392	0.115758	-3.38634	0.000708318	0.00789617	1.392	18	29697188	29707277	CAV2	DN
ENSSSCG00000016646	1953.03	1.40979	0.0928602	4.41298	1.01958e-05	0.000141372	1.40979	18	33198006	33221001	IFRD1	UP
ENSSSCG00000016684	410.975	-1.60988	0.151413	-4.02794	5.62683e-05	0.000715568	1.60988	18	42924617	42987924	SCRN1	DN
ENSSSCG00000016686	164.448	-3.32838	0.21894	-10.6348	2.05282e-26	7.54723e-25	3.32838	18	43181289	43184465	PRR15	DN
ENSSSCG00000016690	312.896	1.65315	0.197309	3.31026	0.000932086	0.0102805	1.65315	18	43844933	44264439	CREB5	UP
ENSSSCG00000016715	333.222	-2.25994	0.156125	-8.07007	7.02564e-16	1.78822e-14	2.25994	18	47298300	47491238	OSBPL3	DN
ENSSSCG00000016742	83.8673	3.86606	0.324248	8.83908	9.65124e-19	2.72311e-17	3.86606	18	50466450	50483518	MYO1G	UP
ENSSSCG00000016782	143.137	-2.00002	0.208981	-4.78521	1.70811e-06	2.59316e-05	2.00002	16	3954244	4000667	FAM105A	DN
ENSSSCG00000016824	4494.04	1.70078	0.0993374	7.05449	1.73229e-12	3.82708e-11	1.70078	16	20373752	20434125	RAI14	UP
ENSSSCG00000016851	843.497	1.66934	0.111264	6.01582	1.78982e-09	3.39739e-08	1.66934	16	24041345	24102177	OSMR	UP
ENSSSCG00000016853	4608.97	1.78155	0.0935543	8.35402	6.59777e-17	1.73701e-15	1.78155	16	24109947	24311162	RICTOR	UP
ENSSSCG00000016872	6038.27	-1.68224	0.0974167	-7.00333	2.49948e-12	5.48042e-11	1.68224	16	27936229	27957227	HMGCS1	DN
ENSSSCG00000016877	1983.58	-1.30409	0.103416	-2.94048	0.00327705	0.0332478	1.30409	16	28157280	28249540	NNT	DN
ENSSSCG00000016882	1139.05	1.83935	0.0990885	8.47076	2.43797e-17	6.54878e-16	1.83935	16	30304868	30486410	PARP8	UP
ENSSSCG00000016884	3200.78	1.62043	0.098109	6.32383	2.55154e-10	5.06101e-09	1.62043	16	32142034	32143482	PELO	UP
ENSSSCG00000016885	209.74	2.55611	0.171577	9.06948	1.19584e-19	3.52434e-18	2.55611	16	32185484	32295491	ITGA1	UP
ENSSSCG00000016887	1563.94	1.57306	0.154583	3.70711	0.000209634	0.0025058	1.57306	16	32336414	32433371	ITGA2	UP
ENSSSCG00000016900	1550.39	4.36837	0.13148	25.6189	9.40664e-145	1.80199e-142	4.36837	16	34184256	34193269	ESM1	UP
ENSSSCG00000016922	5097.59	1.82746	0.0875973	9.44621	3.51314e-21	1.09759e-19	1.82746	16	36217248	36299629	GPBP1	UP
ENSSSCG00000016959	6405.42	-1.45471	0.0834797	-5.447	5.12275e-08	8.80544e-07	1.45471	16	47530054	47563022	MARVELD2	DN
ENSSSCG00000016986	954.206	1.9751	0.107179	9.09788	9.21154e-20	2.7203e-18	1.9751	16	51146042	51260684	CREBRF	UP
ENSSSCG00000016991	3575.45	1.48848	0.0882276	5.53662	3.08363e-08	5.38951e-07	1.48848	16	51458262	51463541	DUSP1	UP
ENSSSCG00000016999	166.634	2.78278	0.206546	8.63141	6.06016e-18	1.66158e-16	2.78278	16	52824369	52826464	TLX3	UP
ENSSSCG00000017084	1176.82	-2.89128	0.113705	-16.6333	4.0011e-62	3.08212e-60	2.89128	16	71469847	71530501	FAT2	DN
ENSSSCG00000017087	4340.77	3.35215	0.0979717	24.0085	2.26666e-127	3.58698e-125	3.35215	16	71740319	71754975	GM2A	UP
ENSSSCG00000017091	4375.62	2.91452	0.087901	21.7804	3.55696e-105	4.42614e-103	2.91452	16	71920093	71983527	TNIP1	UP
ENSSSCG00000017103	528.481	-1.88067	0.125627	-7.01025	2.37892e-12	5.22394e-11	1.88067	16	75312166	75336043	n.a.	DN
ENSSSCG00000017137	242.201	-2.13586	0.193934	-5.85695	4.71453e-09	8.76613e-08	2.13586	12	228630	241080	METRNL	DN
ENSSSCG00000017146	27756.9	4.58149	0.143511	24.9562	1.82751e-137	3.36794e-135	4.58149	12	2087484	2212102	RNF213	UP
ENSSSCG00000017160	894.32	1.63048	0.115498	5.45881	4.79328e-08	8.24886e-07	1.63048	12	2521027	2527243	CBX4	UP
ENSSSCG00000017192	301.806	-1.83549	0.194422	-4.29732	1.72878e-05	0.00023305	1.83549	12	5409668	5429606	EVPL	DN
ENSSSCG00000017218	729.412	-1.6805	0.108278	-6.28474	3.28394e-10	6.47844e-09	1.6805	12	6270567	6291497	CDR2L	DN
ENSSSCG00000017226	558.669	-1.73268	0.119943	-6.10855	1.0054e-09	1.93364e-08	1.73268	12	6353669	6368983	FADS6	DN
ENSSSCG00000017254	101.304	-2.84865	0.253077	-7.30469	2.77911e-13	6.3488e-12	2.84865	12	10897104	11018943	MAP2K6	DN
ENSSSCG00000017255	395.337	-1.79171	0.13277	-5.963	2.4765e-09	4.65832e-08	1.79171	12	11018687	11152913	ABCA5	DN
ENSSSCG00000017298	392.916	2.4138	0.164125	8.61417	7.04477e-18	1.92791e-16	2.4138	12	15454242	15813847	TANC2	UP
ENSSSCG00000017325	713.678	2.31849	0.308793	4.2698	1.95645e-05	0.000261802	2.31849	12	17984164	18035375	PLEKHM1	UP
ENSSSCG00000017343	314.063	-2.46175	0.161318	-9.06131	1.28897e-19	3.79113e-18	2.46175	12	18455952	18466680	GFAP	DN
ENSSSCG00000017402	461.162	1.58383	0.136279	4.28407	1.83504e-05	0.000246688	1.58383	12	20472037	20499166	STAT5A	UP
ENSSSCG00000017403	1536.65	1.32379	0.102052	3.17275	0.00151001	0.0161887	1.32379	12	20407189	20472993	STAT3	UP
ENSSSCG00000017416	2487.36	6.56986	0.145608	38.2524	0	0	6.56986	12	20647691	20658777	DHX58	UP
ENSSSCG00000017420	5357.77	2.93313	0.102738	18.8161	5.57296e-79	5.10294e-77	2.93313	12	20754183	20766478	CNP	UP
ENSSSCG00000017446	95.0737	-1.62153	0.221673	-2.8038	0.00505043	0.0497828	1.62153	12	21083545	21088677	n.a.	DN
ENSSSCG00000017448	6167.41	-2.77811	0.0943778	-18.8403	3.52634e-79	3.27007e-77	2.77811	12	21024314	21119396	KRT14	DN
ENSSSCG00000017466	369.258	2.70315	0.156152	10.907	1.06755e-27	4.13365e-26	2.70315	12	21857286	21871767	CCR7	UP
ENSSSCG00000017472	583.084	3.64536	0.137728	19.2072	3.22295e-82	3.12819e-80	3.64536	12	21962639	21980945	IGFBP4	UP
ENSSSCG00000017497	422.145	-1.96969	0.132751	-7.30454	2.78215e-13	6.3488e-12	1.96969	12	22591621	22621332	ERBB2	DN
ENSSSCG00000017498	915.124	4.60587	0.151809	23.7527	1.03047e-124	1.59602e-122	4.60587	12	22681041	22690612	PPP1R1B	UP
ENSSSCG00000017502	153.611	-1.6123	0.2004	-3.05538	0.00224776	0.0234589	1.6123	12	22630519	22648823	PGAP3	DN
ENSSSCG00000017506	962.702	1.74425	0.132334	5.62406	1.86517e-08	3.33599e-07	1.74425	12	22874161	22967342	FBXL20	UP
ENSSSCG00000017511	74.7953	2.39898	0.275234	5.08289	3.71737e-07	5.98024e-06	2.39898	12	23072742	23143923	PLXDC1	UP
ENSSSCG00000017525	7588.38	1.33629	0.0962801	3.49281	0.000477959	0.00541104	1.33629	12	24303394	24316764	NFE2L1	UP
ENSSSCG00000017538	564.222	-1.62142	0.123893	-5.01574	5.2831e-07	8.37872e-06	1.62142	12	24860114	24865326	HOXB7	DN
ENSSSCG00000017552	171.807	-1.6025	0.18368	-3.28018	0.00103741	0.011399	1.6025	12	25769554	25774733	NXPH3	DN
ENSSSCG00000017565	178.071	-2.16647	0.185854	-6.27626	3.46813e-10	6.82332e-09	2.16647	12	26828698	26841918	SPATA20	DN
ENSSSCG00000017578	5686.49	1.8315	0.10655	7.80382	6.00613e-15	1.47708e-13	1.8315	12	26235324	26271561	ITGA3	UP
ENSSSCG00000017614	2573.72	2.0499	0.097865	10.728	7.51721e-27	2.8207e-25	2.0499	12	33187342	33212339	TRIM25	UP
ENSSSCG00000017618	2025.18	1.83892	0.104839	8.00203	1.22382e-15	3.07732e-14	1.83892	12	33323282	33324133	n.a.	UP
ENSSSCG00000017640	274.793	-1.55641	0.148101	-3.75694	0.000172004	0.0020799	1.55641	12	34631674	34694784	RNF43	DN
ENSSSCG00000017672	10466.9	1.69653	0.080692	8.63198	6.03008e-18	1.65645e-16	1.69653	12	36333191	36429291	MED13	UP
ENSSSCG00000017693	272.433	1.60382	0.180536	3.34457	0.000824092	0.00913782	1.60382	12	38461807	38563539	AATF	UP
ENSSSCG00000017705	10619	6.58892	0.104609	53.427	0	0	6.58892	12	39648598	39659121	CCL5	UP
ENSSSCG00000017723	4426.82	8.96653	0.348886	22.8342	2.09926e-115	2.99639e-113	8.96653	12	40798116	40800026	CCL2	UP
ENSSSCG00000017734	73.5943	-2.24977	0.268168	-4.6604	3.15597e-06	4.61323e-05	2.24977	12	42630706	42676244	RHBDL3	DN
ENSSSCG00000017754	2280.18	2.04724	0.124015	8.44449	3.05385e-17	8.15799e-16	2.04724	12	44140505	44173633	n.a.	UP
ENSSSCG00000017755	81.7397	1.94752	0.24249	3.90748	9.3264e-05	0.00116452	1.94752	12	44173377	44327111	NOS2	UP
ENSSSCG00000017759	838.924	-1.41763	0.115111	-3.6281	0.000285514	0.00334956	1.41763	12	44823014	44848483	ALDOC	DN
ENSSSCG00000017794	291.302	-2.17516	0.151232	-7.77057	7.81328e-15	1.91504e-13	2.17516	12	46013635	46204433	EFCAB5	DN
ENSSSCG00000017877	3959.17	1.43395	0.0878642	4.93886	7.8582e-07	1.23417e-05	1.43395	12	50167960	50251790	ANKFY1	UP
ENSSSCG00000017885	75.9441	-2.30704	0.267965	-4.87765	1.07357e-06	1.66102e-05	2.30704	12	50581126	50603145	SMTNL2	DN
ENSSSCG00000017886	2179.8	7.36973	0.181873	35.023	1.00343e-268	4.71255e-266	7.36973	12	50635905	50659642	FBXO39	UP
ENSSSCG00000017893	93.4099	-1.96525	0.248682	-3.88147	0.000103826	0.00128646	1.96525	12	50897434	50903195	PIMREG	DN
ENSSSCG00000017924	1490.2	2.00753	0.141072	7.14195	9.2015e-13	2.06417e-11	2.00753	12	52177243	52229370	PELP1	UP
ENSSSCG00000017968	125.941	-1.71671	0.201702	-3.55331	0.000380409	0.00439205	1.71671	12	53181980	53201259	CNTROB	DN
ENSSSCG00000018050	119.167	-2.90897	0.250893	-7.60868	2.76912e-14	6.63086e-13	2.90897	12	60261555	60281885	n.a.	DN
ENSSSCG00000020666	7014.31	1.33468	0.0946119	3.53736	0.000404142	0.00463664	1.33468	1	129374547	129460222	EHD4	UP
ENSSSCG00000020694	68.4768	-2.51746	0.294102	-5.15962	2.47447e-07	4.03877e-06	2.51746	6	115236870	115276729	DSG1	DN
ENSSSCG00000020725	3652.31	-1.93449	0.0918462	-10.1745	2.57683e-24	8.99666e-23	1.93449	5	21474625	21496279	ERBB3	DN
ENSSSCG00000020846	115.704	-1.68344	0.212582	-3.21495	0.00130465	0.0141538	1.68344	14	11367438	11403169	SCARA3	DN
ENSSSCG00000020906	35358.4	2.04256	0.111404	9.3583	8.10288e-21	2.49936e-19	2.04256	13	111021958	111103065	TNFSF10	UP
ENSSSCG00000020927	372.607	-4.15275	0.19198	-16.4222	1.3259e-60	9.70037e-59	4.15275	13	109587549	109623787	SLC2A2	DN
ENSSSCG00000020963	306.652	-1.45481	0.151328	-3.00548	0.00265163	0.0274574	1.45481	9	108418041	108447172	EPDR1	DN
ENSSSCG00000020970	3141.96	4.07245	0.0988308	31.088	3.4979e-212	1.01852e-209	4.07245	9	91506340	91511491	IL6	UP
ENSSSCG00000021059	257.179	-1.58333	0.156074	-3.73755	0.000185823	0.00223772	1.58333	9	113835357	113875895	ADORA1	DN
ENSSSCG00000021106	221.539	1.56609	0.15502	3.65169	0.000260517	0.00306867	1.56609	X	43043618	43070669	GRIPAP1	UP
ENSSSCG00000021173	1622.31	1.64892	0.0951817	6.81765	9.25439e-12	1.98724e-10	1.64892	1	253975973	254003162	BSPRY	UP
ENSSSCG00000021204	576.438	-1.78608	0.120788	-6.50789	7.6214e-11	1.55406e-09	1.78608	18	45393945	45402617	HOXA10	DN
ENSSSCG00000021206	5475.51	2.46382	0.0942432	15.5324	2.09387e-54	1.41789e-52	2.46382	13	127933596	128075570	IL1RAP	UP
ENSSSCG00000021208	2662.66	-2.84958	0.120412	-15.3604	3.01708e-53	2.01494e-51	2.84958	16	27537884	27590024	SELENOP	DN
ENSSSCG00000021354	623.664	1.53125	0.124211	4.27701	1.89423e-05	0.000254176	1.53125	18	13821546	14006761	CNOT4	UP
ENSSSCG00000021361	1032.49	1.345	0.117546	2.93501	0.00333535	0.0338034	1.345	7	55482387	55654699	ZNF710	UP
ENSSSCG00000021386	599.436	-1.48587	0.120928	-4.01783	5.87373e-05	0.00074621	1.48587	1	252372015	252452971	PTGR1	DN
ENSSSCG00000021443	7194.36	2.12852	0.0851299	13.2565	4.13951e-40	2.11464e-38	2.12852	1	29625957	29753666	SGK1	UP
ENSSSCG00000021464	1369.21	2.13985	0.108528	10.5029	8.38091e-26	3.05044e-24	2.13985	9	121044921	121113678	SOAT1	UP
ENSSSCG00000021515	1146.14	3.52924	0.116259	21.7552	6.1738e-105	7.61731e-103	3.52924	8	7389780	7423229	HS3ST1	UP
ENSSSCG00000021573	13461.2	2.7145	0.086999	19.7071	1.8737e-86	1.96253e-84	2.7145	9	55836701	55864941	KCNJ5	UP
ENSSSCG00000021576	228.657	4.22294	0.216772	14.8679	5.32595e-50	3.38605e-48	4.22294	7	10359211	10387002	CD83	UP
ENSSSCG00000021586	183.679	2.53167	0.496826	3.08292	0.00204981	0.021563	2.53167	4	16389143	16391644	ZHX2	UP
ENSSSCG00000021597	2553.56	1.4883	0.136494	3.57746	0.000346951	0.00403228	1.4883	2	2057680	2058694	PHLDA2	UP
ENSSSCG00000021712	8241.01	4.46198	0.0875566	39.5399	0	0	4.46198	8	130594937	130665145	HERC6	UP
ENSSSCG00000021731	3036.48	1.45274	0.0858921	5.27098	1.35698e-07	2.26044e-06	1.45274	15	44615713	44802789	WWC2	UP
ENSSSCG00000021815	653.99	4.17321	0.141178	22.4766	7.03813e-112	9.40075e-110	4.17321	10	65022536	65056207	n.a.	UP
ENSSSCG00000021822	3703.01	1.68318	0.0936239	7.29706	2.94132e-13	6.70151e-12	1.68318	9	9069816	9173899	RNF169	UP
ENSSSCG00000021828	856.321	1.55836	0.104231	5.35689	8.46664e-08	1.43332e-06	1.55836	8	11364042	11415663	TAPT1	UP
ENSSSCG00000021891	474.326	-1.71462	0.15414	-4.63615	3.54962e-06	5.15243e-05	1.71462	2	5874518	5883519	ZDHHC24	DN
ENSSSCG00000021902	5846.47	3.90999	0.0911622	31.9211	1.36238e-223	5.21969e-221	3.90999	16	53203887	53229189	GABRP	UP
ENSSSCG00000022005	98.9823	-3.45394	0.280732	-8.74122	2.30614e-18	6.40746e-17	3.45394	14	112110263	112119162	SFXN3	DN
ENSSSCG00000022011	2127.55	3.55577	0.103145	24.7784	1.53235e-135	2.68788e-133	3.55577	15	941193	966709	NMI	UP
ENSSSCG00000022031	166.859	1.69775	0.184166	3.78872	0.000151423	0.0018402	1.69775	13	83820112	83821909	CHST2	UP
ENSSSCG00000022089	105.01	-4.25853	0.326218	-9.9888	1.70642e-23	5.76421e-22	4.25853	7	42403964	42430700	ADGRF4	DN
ENSSSCG00000022101	4575.78	1.86546	0.0968339	8.93753	3.9798e-19	1.14059e-17	1.86546	12	19787858	19853505	BRCA1	UP
ENSSSCG00000022128	1778.5	-1.85531	0.0964517	-8.86771	7.46631e-19	2.11895e-17	1.85531	14	120603191	120722627	MXI1	DN
ENSSSCG00000022140	145.055	2.15329	0.210025	5.49121	3.99187e-08	6.92701e-07	2.15329	8	65969359	66014515	TMPRSS11E	UP
ENSSSCG00000022162	957.853	1.35924	0.122403	2.93491	0.00333646	0.0338034	1.35924	3	69657712	69699542	RAB11FIP5	UP
ENSSSCG00000022246	112.574	-2.07414	0.218261	-4.92137	8.59388e-07	1.34391e-05	2.07414	13	207103418	207115909	n.a.	DN
ENSSSCG00000022247	465.597	-1.56732	0.126183	-4.49598	6.92489e-06	9.75043e-05	1.56732	10	59681505	60077310	PROSER2	DN
ENSSSCG00000022289	481.733	-2.07021	0.169653	-6.30823	2.82244e-10	5.57557e-09	2.07021	2	143475942	143506105	PCDH1	DN
ENSSSCG00000022303	680.84	-1.3965	0.134118	-2.95633	0.00311321	0.0318295	1.3965	14	71612206	71651107	SLC25A16	DN
ENSSSCG00000022370	2999.27	2.02473	0.0976231	10.4968	8.9403e-26	3.24593e-24	2.02473	2	72577586	72582678	TNFSF9	UP
ENSSSCG00000022387	229.367	1.53014	0.155146	3.41706	0.000633003	0.00710554	1.53014	1	29899850	29936744	TBPL1	UP
ENSSSCG00000022398	9237.7	-1.46863	0.0812644	-5.76675	8.08124e-09	1.47993e-07	1.46863	9	66398117	66435585	NUCKS1	DN
ENSSSCG00000022404	1885.08	1.3353	0.109384	3.06531	0.00217446	0.0228248	1.3353	2	8892245	8899248	SLC3A2	UP
ENSSSCG00000022478	1739.82	1.51479	0.0981919	5.24274	1.58212e-07	2.61454e-06	1.51479	16	52003736	52166161	STK10	UP
ENSSSCG00000022521	183.107	-1.8619	0.176359	-4.8872	1.02282e-06	1.58755e-05	1.8619	6	42335467	42414835	DPY19L3	DN
ENSSSCG00000022525	4485.88	1.33899	0.0993041	3.4137	0.000640881	0.00718844	1.33899	9	113365597	113394436	ARHGEF5	UP
ENSSSCG00000022592	653.064	-1.47788	0.123481	-3.87009	0.000108794	0.00134573	1.47788	2	33330458	33331093	FIBIN	DN
ENSSSCG00000022672	233.31	-2.40803	0.169138	-8.32474	8.45113e-17	2.21694e-15	2.40803	6	54342508	54377555	TRPM4	DN
ENSSSCG00000022689	716.18	1.82544	0.125502	6.57712	4.79653e-11	9.93352e-10	1.82544	2	76106916	76111479	GADD45B	UP
ENSSSCG00000022705	322.056	-2.5765	0.163338	-9.65175	4.83255e-22	1.56003e-20	2.5765	7	77638836	77653376	SALL2	DN
ENSSSCG00000022714	2170.24	1.77826	0.101879	7.63907	2.18789e-14	5.26504e-13	1.77826	17	46673561	46686129	OSER1	UP
ENSSSCG00000022797	307.762	-2.94417	0.165883	-11.7202	1.00463e-31	4.27672e-30	2.94417	15	56002439	56013471	PPP1R3B	DN
ENSSSCG00000022912	720.703	1.81973	0.122997	6.66461	2.65364e-11	5.55091e-10	1.81973	18	40440885	40511373	n.a.	UP
ENSSSCG00000022961	331.544	3.77647	0.170891	16.247	2.34616e-59	1.69939e-57	3.77647	9	49989988	50093373	CLMP	UP
ENSSSCG00000023026	659.341	-1.80099	0.116985	-6.847	7.54128e-12	1.62657e-10	1.80099	X	43613605	43811909	CLCN5	DN
ENSSSCG00000023165	2373.29	3.15025	0.0975731	22.0373	1.26343e-107	1.61353e-105	3.15025	7	59094971	59120257	SEMA7A	UP
ENSSSCG00000023177	419.88	1.49753	0.129344	3.84652	0.000119809	0.00147322	1.49753	13	34067517	34075430	RRP9	UP
ENSSSCG00000023178	2797.57	3.89608	0.117606	24.6253	6.77119e-134	1.15978e-131	3.89608	2	7180259	7188989	BATF2	UP
ENSSSCG00000023187	1320.62	-2.36695	0.114924	-11.8944	1.2659e-32	5.45272e-31	2.36695	4	112075070	112202822	n.a.	DN
ENSSSCG00000023229	476.701	1.62548	0.121778	5.13626	2.8026e-07	4.54378e-06	1.62548	13	123873348	123930339	ETV5	UP
ENSSSCG00000023247	1273.42	1.76863	0.108457	7.08694	1.37108e-12	3.04293e-11	1.76863	10	48530845	48582917	OPTN	UP
ENSSSCG00000023273	614.957	-2.24483	0.121227	-10.2685	9.76623e-25	3.45113e-23	2.24483	3	132684872	132730999	SH3YL1	DN
ENSSSCG00000023320	4478.78	1.63357	0.0864917	7.3252	2.38539e-13	5.46051e-12	1.63357	3	6615343	6892457	CYP3A29	UP
ENSSSCG00000023379	4428.91	4.6702	0.104751	35.0372	6.09889e-269	2.95979e-266	4.6702	2	13353854	13369332	UBE2L6	UP
ENSSSCG00000023400	461.431	1.85454	0.190748	4.47992	7.46719e-06	0.000105039	1.85454	3	39962944	39972053	ZNF598	UP
ENSSSCG00000023445	2081	-1.50542	0.0906672	-5.57448	2.48269e-08	4.37597e-07	1.50542	18	40656660	40739172	AVL9	DN
ENSSSCG00000023467	816.252	1.62762	0.12188	5.1495	2.61183e-07	4.25343e-06	1.62762	7	46606301	46631020	n.a.	UP
ENSSSCG00000023478	117.695	-2.08516	0.213402	-5.08504	3.67545e-07	5.91934e-06	2.08516	12	44679067	44686237	SLC46A1	DN
ENSSSCG00000023503	1109.78	1.69196	0.119274	5.80142	6.57542e-09	1.21487e-07	1.69196	13	35290264	35323356	PRKCD	UP
ENSSSCG00000023522	3525.33	1.36464	0.128026	2.84814	0.00439755	0.043822	1.36464	17	41185878	41221710	TGM2	UP
ENSSSCG00000023603	93.1528	2.02242	0.251729	4.06159	4.87398e-05	0.000625752	2.02242	3	37753280	37758870	n.a.	UP
ENSSSCG00000023627	95.1211	-2.27072	0.241482	-5.26218	1.42357e-07	2.36866e-06	2.27072	15	2579624	2696565	LYPD6	DN
ENSSSCG00000023630	713.044	-2.1358	0.139252	-8.15645	3.45019e-16	8.85913e-15	2.1358	5	33168646	33264846	CPM	DN
ENSSSCG00000023710	134.832	-3.68461	0.260423	-10.3086	6.44017e-25	2.28689e-23	3.68461	3	58435510	58558934	n.a.	DN
ENSSSCG00000023732	80.8096	-1.76643	0.246411	-3.11039	0.0018684	0.0197689	1.76643	6	77023865	77027234	KLHDC7A	DN
ENSSSCG00000023738	4299.03	1.79867	0.0853756	9.35476	8.37925e-21	2.5737e-19	1.79867	11	21759180	21872781	COG3	UP
ENSSSCG00000023749	182.971	1.80242	0.226448	3.54349	0.000394868	0.00454816	1.80242	5	244434	255567	MIOX	UP
ENSSSCG00000023775	566.703	1.35588	0.12194	2.91847	0.0035175	0.0355141	1.35588	10	19027223	19046191	TFB2M	UP
ENSSSCG00000023788	1075.36	-1.38579	0.109137	-3.5349	0.000407936	0.00467649	1.38579	5	29205704	29300445	TBC1D30	DN
ENSSSCG00000023807	725.915	1.93222	0.14575	6.39598	1.59519e-10	3.19455e-09	1.93222	10	33934630	34001944	ACO1	UP
ENSSSCG00000023912	5081.83	2.40178	0.0947493	14.7946	1.58779e-49	9.96405e-48	2.40178	3	9784078	9796760	ORAI2	UP
ENSSSCG00000023955	138.298	-1.97805	0.19693	-4.96651	6.81676e-07	1.07408e-05	1.97805	12	34975979	35019019	RAD51C	DN
ENSSSCG00000023972	167.235	1.813	0.177902	4.56993	4.87898e-06	6.96403e-05	1.813	5	82290378	82326150	DRAM1	UP
ENSSSCG00000024009	1416.46	1.3036	0.106773	2.84341	0.00446334	0.0444168	1.3036	6	78730206	78733740	n.a.	UP
ENSSSCG00000024015	3113.01	-1.42153	0.0881854	-4.78002	1.75279e-06	2.65821e-05	1.42153	2	9735273	9750506	FADS1	DN
ENSSSCG00000024045	260.099	-1.66769	0.189713	-3.51946	0.000432427	0.00494556	1.66769	3	11956300	12039913	n.a.	DN
ENSSSCG00000024065	119.706	2.06589	0.220287	4.83863	1.30735e-06	2.00778e-05	2.06589	5	98697938	98926844	TMTC2	UP
ENSSSCG00000024096	1962.74	1.62556	0.0945672	6.61497	3.71621e-11	7.72919e-10	1.62556	4	47026055	47075138	RIPK2	UP
ENSSSCG00000024109	251.693	-1.68609	0.161948	-4.2365	2.27028e-05	0.000300755	1.68609	13	132606023	132647268	BDH1	DN
ENSSSCG00000024132	2460.43	2.35095	0.113052	11.9498	6.51105e-33	2.82968e-31	2.35095	X	30584046	30615239	TMEM47	UP
ENSSSCG00000024152	1919.73	1.63818	0.121971	5.23226	1.6745e-07	2.75469e-06	1.63818	5	60394656	60776762	ETV6	UP
ENSSSCG00000024166	1037.03	7.34519	0.251673	25.212	2.95621e-140	5.51789e-138	7.34519	1	273067274	273075440	SLC2A6	UP
ENSSSCG00000024219	981.369	3.52818	0.122507	20.6371	1.27471e-94	1.43865e-92	3.52818	5	66043228	66067484	TIGAR	UP
ENSSSCG00000024329	83.7227	-1.96319	0.24894	-3.86916	0.000109211	0.00134975	1.96319	14	40884585	40899050	C12orf43	DN
ENSSSCG00000024388	4806.78	-1.89417	0.0831082	-10.7591	5.37009e-27	2.03073e-25	1.89417	14	140362124	140367892	BNIP3	DN
ENSSSCG00000024393	4257.13	1.86202	0.104319	8.26328	1.41724e-16	3.68457e-15	1.86202	13	121206550	121229894	B3GNT5	UP
ENSSSCG00000024417	402.783	2.74056	0.141967	12.2603	1.47989e-34	6.64993e-33	2.74056	13	37388477	38367662	ERC2	UP
ENSSSCG00000024476	103.629	-1.91903	0.227309	-4.0431	5.27501e-05	0.000674265	1.91903	6	27627759	27637508	CES3	DN
ENSSSCG00000024591	1378.71	1.49921	0.106335	4.69475	2.66938e-06	3.94553e-05	1.49921	9	83322821	83419227	ETV1	UP
ENSSSCG00000024592	3261.77	1.37865	0.0873271	4.33601	1.45093e-05	0.000197422	1.37865	8	69361213	69531286	ANKRD17	UP
ENSSSCG00000024596	3084.68	1.86409	0.105125	8.2196	2.04189e-16	5.28025e-15	1.86409	8	87885414	87909655	NOCT	UP
ENSSSCG00000024614	901.508	2.22553	0.113783	10.7707	4.73206e-27	1.7988e-25	2.22553	13	197248981	197481159	ITSN1	UP
ENSSSCG00000024671	315.281	3.39655	0.187608	12.7742	2.28378e-37	1.08305e-35	3.39655	2	51102239	51128362	WNT9A	UP
ENSSSCG00000024674	10307.8	3.35077	0.100564	23.3759	7.5213e-121	1.11737e-118	3.35077	9	120894825	120985119	ABL2	UP
ENSSSCG00000024678	613.653	-1.99586	0.135177	-7.36713	1.74345e-13	4.01628e-12	1.99586	6	65053927	65141497	MEGF6	DN
ENSSSCG00000024692	3700.65	1.43029	0.0970919	4.4318	9.34502e-06	0.000130071	1.43029	17	26050887	26120305	n.a.	UP
ENSSSCG00000024696	8668.99	1.71879	0.0890958	8.06762	7.16825e-16	1.81816e-14	1.71879	15	110874181	110910877	n.a.	UP
ENSSSCG00000024771	486.099	1.72956	0.143685	5.07753	3.82379e-07	6.14466e-06	1.72956	2	74004323	74021596	TICAM1	UP
ENSSSCG00000024788	191.34	5.52432	0.314327	14.3937	5.66821e-47	3.3142e-45	5.52432	13	127808599	127830717	CLDN16	UP
ENSSSCG00000024818	234.178	-1.45364	0.154732	-2.93177	0.00337037	0.0340995	1.45364	6	82186310	82226131	RCAN3	DN
ENSSSCG00000024867	1824.76	2.36496	0.0935321	14.5935	3.08807e-48	1.88114e-46	2.36496	1	191183504	191195477	ISG20	UP
ENSSSCG00000024938	369.995	-2.33214	0.142127	-9.37292	7.0556e-21	2.18559e-19	2.33214	13	2503766	2586184	SH3BP5	DN
ENSSSCG00000024966	659.638	1.55921	0.121674	4.59602	4.30639e-06	6.20759e-05	1.55921	9	23080378	23087916	TRIM77	UP
ENSSSCG00000024970	6312.61	2.80319	0.0976178	18.472	3.47149e-76	3.11984e-74	2.80319	4	92964941	92979103	ETV3	UP
ENSSSCG00000024973	17438.2	5.90727	0.0992348	49.4511	0	0	5.90727	4	127289856	127442565	n.a.	UP
ENSSSCG00000024998	169.463	-1.81303	0.186424	-4.36117	1.29368e-05	0.000176685	1.81303	2	142533601	142547107	PCDHA11	DN
ENSSSCG00000025005	1810.45	1.49899	0.101739	4.90461	9.36136e-07	1.45923e-05	1.49899	6	115526395	115592213	B4GALT6	UP
ENSSSCG00000025021	345.32	-1.58028	0.140067	-4.14289	3.42951e-05	0.00044861	1.58028	3	46280336	46315694	MALL	DN
ENSSSCG00000025027	996.449	1.50461	0.101424	4.97529	6.5151e-07	1.02878e-05	1.50461	5	23059003	23063031	METTL1	UP
ENSSSCG00000025087	1789.44	-1.32535	0.091673	-3.54908	0.000386579	0.00445622	1.32535	4	71903359	72107045	ASPH	DN
ENSSSCG00000025114	193.677	1.57244	0.178873	3.20024	0.00137312	0.0148193	1.57244	5	15592666	15646060	FMNL3	UP
ENSSSCG00000025182	2780.5	2.61596	0.126696	12.7546	2.93935e-37	1.38942e-35	2.61596	9	66297338	66316374	ELK4	UP
ENSSSCG00000025206	3534.4	3.68195	0.110795	24.2065	1.89914e-129	3.07218e-127	3.68195	6	89224379	89257057	RNF19B	UP
ENSSSCG00000025326	4298.37	2.8248	0.0866701	21.0545	2.07835e-98	2.4207e-96	2.8248	9	93393690	93419741	TMEM243	UP
ENSSSCG00000025344	4657.06	1.52335	0.0843958	6.20116	5.60479e-10	1.09237e-08	1.52335	6	89574035	89685278	PHC2	UP
ENSSSCG00000025393	135.417	-2.05882	0.212414	-4.98471	6.20537e-07	9.80934e-06	2.05882	14	49673711	49683738	SUSD2	DN
ENSSSCG00000025417	399.196	-1.38779	0.131304	-2.95335	0.00314349	0.0320716	1.38779	6	18542387	18575514	BBS2	DN
ENSSSCG00000025423	4271.61	2.33181	0.101506	13.1205	2.51218e-39	1.26557e-37	2.33181	7	34615259	34656739	KCNK5	UP
ENSSSCG00000025455	4442.62	1.64167	0.0973219	6.59331	4.30126e-11	8.93324e-10	1.64167	15	31064172	31114456	RALB	UP
ENSSSCG00000025463	985.633	-1.33611	0.119437	-2.81409	0.00489154	0.0484462	1.33611	13	165914997	165995755	PROS1	DN
ENSSSCG00000025545	1357.2	1.90563	0.102943	8.79739	1.40037e-18	3.92832e-17	1.90563	X	42917386	42941887	HDAC6	UP
ENSSSCG00000025588	522.892	1.72497	0.153243	4.73086	2.23576e-06	3.34193e-05	1.72497	2	25421594	25422907	FJX1	UP
ENSSSCG00000025593	1779.48	3.52119	0.111007	22.7119	3.41468e-114	4.7347e-112	3.52119	7	25045174	25056863	n.a.	UP
ENSSSCG00000025618	5610.72	4.47103	0.0967286	35.8842	5.38126e-282	2.79807e-279	4.47103	7	25062771	25072038	TAP1	UP
ENSSSCG00000025638	1684.24	1.33358	0.0997672	3.34362	0.000826921	0.00916221	1.33358	12	25122195	25142919	UBE2Z	UP
ENSSSCG00000025667	1605.44	-1.49955	0.0959043	-5.20885	1.90012e-07	3.11882e-06	1.49955	6	71740302	71749434	FBXO2	DN
ENSSSCG00000025711	83.3297	-2.21846	0.253377	-4.80891	1.51759e-06	2.31843e-05	2.21846	3	40092530	40133171	MEIOB	DN
ENSSSCG00000025729	982.362	2.59574	0.159021	10.0347	1.07236e-23	3.66492e-22	2.59574	15	128245383	128308352	IRS1	UP
ENSSSCG00000025770	889.528	-1.94038	0.10714	-8.7771	1.67742e-18	4.66952e-17	1.94038	13	124699730	124837843	ST6GAL1	DN
ENSSSCG00000025836	149.215	5.16197	0.321421	12.9486	2.39162e-38	1.18434e-36	5.16197	3	47761850	47777174	SULT1C4	UP
ENSSSCG00000025856	355.315	3.39901	0.170622	14.0604	6.65519e-45	3.72665e-43	3.39901	12	19745774	19755532	TMEM106A	UP
ENSSSCG00000025881	991.089	-1.70542	0.113346	-6.22359	4.85903e-10	9.48293e-09	1.70542	13	40157394	40167611	PDHB	DN
ENSSSCG00000026082	985.996	1.51063	0.104505	4.88613	1.02839e-06	1.5945e-05	1.51063	11	65230143	65299082	DNAJC3	UP
ENSSSCG00000026153	887.572	-1.37261	0.118104	-3.15495	0.00160528	0.0171595	1.37261	9	36525261	36545633	ACAT1	DN
ENSSSCG00000026169	3473.09	1.56531	0.0916533	6.16792	6.91925e-10	1.34138e-08	1.56531	2	75107529	75120705	MFSD12	UP
ENSSSCG00000026383	2640.65	3.46111	0.129996	18.9322	6.19591e-80	5.85755e-78	3.46111	15	108974684	109093525	NRP2	UP
ENSSSCG00000026407	468.706	3.98519	0.179789	16.6038	6.53905e-62	5.01064e-60	3.98519	6	47926785	47930101	NCCRP1	UP
ENSSSCG00000026454	8828.49	3.92224	0.103235	28.3067	2.85706e-176	6.0284e-174	3.92224	1	161182890	161188164	n.a.	UP
ENSSSCG00000026502	1120.35	1.74651	0.119535	6.24512	4.23462e-10	8.28653e-09	1.74651	4	99384288	99404891	LIX1L	UP
ENSSSCG00000026506	540.19	-1.45761	0.159544	-2.86824	0.00412768	0.0413308	1.45761	17	28394827	28679538	RALGAPA2	DN
ENSSSCG00000026527	141.959	4.63358	0.293922	12.3624	4.17624e-35	1.90601e-33	4.63358	16	29439264	29809748	HCN1	UP
ENSSSCG00000026552	3516.26	3.08647	0.113465	18.3887	1.61804e-75	1.43641e-73	3.08647	10	38834133	38889457	MFSD14B	UP
ENSSSCG00000026571	2786.46	1.78784	0.0995883	7.91097	2.55386e-15	6.36673e-14	1.78784	1	108764304	108840218	RAB8B	UP
ENSSSCG00000026602	77.6789	4.4267	0.366735	9.34382	9.29231e-21	2.84814e-19	4.4267	6	52522731	52527608	PTGIR	UP
ENSSSCG00000026724	168.538	-3.53098	0.230963	-10.9584	6.0587e-28	2.35223e-26	3.53098	5	57780929	58022058	PLBD1	DN
ENSSSCG00000026731	881.552	-2.70219	0.124528	-13.6691	1.55331e-42	8.31421e-41	2.70219	6	83651009	83686441	CEP85	DN
ENSSSCG00000026741	996.778	1.77791	0.105495	7.37394	1.65653e-13	3.82815e-12	1.77791	7	37822764	37823994	TBCC	UP
ENSSSCG00000026806	4723.64	1.39217	0.0962944	4.07267	4.64782e-05	0.000598836	1.39217	9	124141933	124186961	DHX9	UP
ENSSSCG00000026931	2476.49	2.44889	0.0970203	14.9339	1.98371e-50	1.2667e-48	2.44889	6	48698849	48702400	SERTAD1	UP
ENSSSCG00000026939	644.27	1.68684	0.111702	6.1488	7.80728e-10	1.50951e-08	1.68684	3	56878940	56906543	LMAN2L	UP
ENSSSCG00000026940	6097.7	1.42401	0.0894136	4.74214	2.11472e-06	3.17404e-05	1.42401	15	104858101	104894921	CASP10	UP
ENSSSCG00000026951	762.617	2.23062	0.124199	9.90847	3.82465e-23	1.28302e-21	2.23062	7	25053132	25073046	PSMB8	UP
ENSSSCG00000026978	388.454	-1.6364	0.136262	-4.67039	3.00624e-06	4.40763e-05	1.6364	1	44409509	44534874	ROS1	DN
ENSSSCG00000026996	1686.33	-1.66239	0.0924577	-7.16422	7.82296e-13	1.76581e-11	1.66239	11	64086662	64309389	ABCC4	DN
ENSSSCG00000027019	120.211	-2.71375	0.229611	-7.4637	8.41279e-14	1.96285e-12	2.71375	13	36221920	37022885	CACNA2D3	DN
ENSSSCG00000027157	4318.3	-1.63583	0.121313	-5.24125	1.59489e-07	2.62966e-06	1.63583	15	94115562	94161781	SLC40A1	DN
ENSSSCG00000027331	355.084	2.13827	0.141485	8.04519	8.61137e-16	2.17284e-14	2.13827	15	137011430	137104085	COL6A3	UP
ENSSSCG00000027340	4445.74	2.22378	0.0872442	14.0271	1.06425e-44	5.89141e-43	2.22378	8	19201352	19244627	n.a.	UP
ENSSSCG00000027525	1210.34	-1.8961	0.126055	-7.10881	1.17046e-12	2.60163e-11	1.8961	6	157483688	157556951	DHCR24	DN
ENSSSCG00000027529	40375.3	3.23208	0.091572	24.3751	3.13923e-131	5.19363e-129	3.23208	9	33003017	33063418	BIRC3	UP
ENSSSCG00000027550	94.7725	-2.00019	0.236798	-4.22382	2.402e-05	0.000317627	2.00019	13	22851854	22872843	PLCD1	DN
ENSSSCG00000027557	740.256	-1.33868	0.106045	-3.19371	0.00140457	0.0151363	1.33868	10	25471937	25590018	CDC14B	DN
ENSSSCG00000027564	681.079	1.53661	0.132422	4.05228	5.07218e-05	0.00064891	1.53661	7	97382342	97491672	LIN52	UP
ENSSSCG00000027660	6259.29	4.52427	0.0971659	36.2706	4.69995e-288	2.53432e-285	4.52427	6	134100934	134680050	IFI44L	UP
ENSSSCG00000027709	5513.14	2.49904	0.0910528	16.4635	6.71571e-61	5.0399e-59	2.49904	13	137961043	138001674	PARP9	UP
ENSSSCG00000027710	822.1	-1.72488	0.118438	-6.1203	9.33971e-10	1.80102e-08	1.72488	9	46401474	46411823	PDZD3	DN
ENSSSCG00000027777	4804.06	2.8156	0.090341	20.0972	7.80439e-90	8.47941e-88	2.8156	X	33090783	33232555	n.a.	UP
ENSSSCG00000027786	288.417	1.78377	0.188592	4.15592	3.23986e-05	0.000424182	1.78377	13	205349805	205353008	ZBTB21	UP
ENSSSCG00000027806	7426.68	4.56618	0.0892578	39.9537	0	0	4.56618	17	40117360	40171904	SAMHD1	UP
ENSSSCG00000027860	1489.94	4.73999	0.130351	28.6916	4.85261e-181	1.07044e-178	4.73999	2	103510717	103564435	ERAP2	UP
ENSSSCG00000027865	227.732	-1.51055	0.166921	-3.05865	0.00222339	0.0232546	1.51055	7	109894470	109961714	GALC	DN
ENSSSCG00000027877	273.088	-3.66703	0.189574	-14.0686	5.92616e-45	3.33124e-43	3.66703	8	30124628	30134858	TLR10	DN
ENSSSCG00000027882	1033.04	3.79629	0.129204	21.6424	7.17102e-104	8.70024e-102	3.79629	10	10115927	10127714	C1orf115	UP
ENSSSCG00000027894	2637.67	2.35484	0.0936753	14.4632	2.06986e-47	1.22004e-45	2.35484	6	84879984	84912714	FAM76A	UP
ENSSSCG00000028033	1249.1	1.39857	0.0998152	3.99305	6.52295e-05	0.000823657	1.39857	14	912015	955974	SECISBP2	UP
ENSSSCG00000028056	674.409	1.72364	0.175244	4.12935	3.63798e-05	0.0004746	1.72364	6	48052137	48066259	ZFP36	UP
ENSSSCG00000028097	4972.73	1.36575	0.0847039	4.31801	1.57443e-05	0.000213427	1.36575	6	165705570	165762415	n.a.	UP
ENSSSCG00000028148	750.014	1.43843	0.109399	4.00762	6.13347e-05	0.000777174	1.43843	X	27028233	29012837	DMD	UP
ENSSSCG00000028182	201.396	1.45863	0.160831	2.85161	0.00434987	0.0434361	1.45863	5	87241479	87280348	CDK17	UP
ENSSSCG00000028282	1027.83	1.96518	0.131352	7.34801	2.01179e-13	4.62712e-12	1.96518	3	76938109	76970515	SLC1A4	UP
ENSSSCG00000028327	526.665	-2.60827	0.132038	-12.1803	3.95625e-34	1.75607e-32	2.60827	14	64326461	64465282	RHOBTB1	DN
ENSSSCG00000028492	83.9901	-1.68426	0.238998	-2.86303	0.00419606	0.0419866	1.68426	8	47606564	47608570	C4orf46	DN
ENSSSCG00000028512	9436.24	1.48941	0.127754	3.83088	0.000127686	0.00156744	1.48941	2	69828332	69864819	LDLR	UP
ENSSSCG00000028536	272.777	-2.12291	0.166427	-6.74714	1.50784e-11	3.19078e-10	2.12291	2	87322280	87498733	LHFPL2	DN
ENSSSCG00000028559	743.973	1.9854	0.117114	8.41406	3.96072e-17	1.04844e-15	1.9854	14	4343498	4404203	LZTS1	UP
ENSSSCG00000028585	2147.47	1.78916	0.121353	6.503	7.87355e-11	1.60323e-09	1.78916	9	107455186	107475390	CBLL1	UP
ENSSSCG00000028620	1057.65	-1.47367	0.102269	-4.6316	3.62849e-06	5.26167e-05	1.47367	4	122837525	122953257	ABCD3	DN
ENSSSCG00000028725	189.523	-1.52077	0.175524	-2.96693	0.00300786	0.0308607	1.52077	12	52739688	52741322	TMEM102	DN
ENSSSCG00000028875	68.8832	2.47332	0.275175	5.35414	8.59639e-08	1.4536e-06	2.47332	16	66139474	66160538	HAVCR2	UP
ENSSSCG00000029030	5212.69	2.36125	0.0827793	16.4444	9.20305e-61	6.82976e-59	2.36125	6	103808904	103986144	SMCHD1	UP
ENSSSCG00000029066	1215.92	-1.36062	0.0987848	-3.65054	0.000261687	0.00307995	1.36062	10	68534517	68539280	n.a.	DN
ENSSSCG00000029080	130.649	-3.21647	0.25243	-8.78052	1.6272e-18	4.54711e-17	3.21647	13	101023652	101031272	SPTSSB	DN
ENSSSCG00000029174	3216.78	2.70001	0.1175	14.4682	1.92545e-47	1.13954e-45	2.70001	9	92372064	92419237	CCDC126	UP
ENSSSCG00000029189	298.203	-3.6877	0.188544	-14.255	4.1732e-46	2.41101e-44	3.6877	9	3113451	3134365	DCHS1	DN
ENSSSCG00000029200	686.581	-1.52703	0.112976	-4.66498	3.08648e-06	4.51618e-05	1.52703	8	75770347	75963092	TRIM2	DN
ENSSSCG00000029249	2073.19	2.27236	0.101448	12.5419	4.40177e-36	2.04746e-34	2.27236	5	103013806	103367627	NAV3	UP
ENSSSCG00000029281	225.515	-1.6107	0.15838	-3.85594	0.000115287	0.00142122	1.6107	2	142472588	142688089	PCDHAC2	DN
ENSSSCG00000029347	1750.77	1.32772	0.108125	3.03092	0.00243814	0.0253549	1.32772	2	66394261	66453357	n.a.	UP
ENSSSCG00000029367	1693.69	1.92259	0.128832	7.16124	7.99503e-13	1.80185e-11	1.92259	16	25810435	25816947	CARD6	UP
ENSSSCG00000029388	309.444	-1.7303	0.146119	-4.99798	5.79348e-07	9.16818e-06	1.7303	9	7133061	7227964	PDE2A	DN
ENSSSCG00000029430	497.203	1.64786	0.133801	4.84193	1.28584e-06	1.97682e-05	1.64786	6	167325282	167347694	IPO13	UP
ENSSSCG00000029438	1340.39	3.62549	0.154058	17.0422	3.992e-65	3.22132e-63	3.62549	6	85327651	85350793	SESN2	UP
ENSSSCG00000029456	2263.24	1.91752	0.148255	6.18882	6.06177e-10	1.17986e-08	1.91752	11	6538055	6604793	SLC7A1	UP
ENSSSCG00000029592	1397.27	2.48189	0.152068	9.74495	1.93874e-22	6.41503e-21	2.48189	5	59565408	59587289	GPRC5A	UP
ENSSSCG00000029649	418.53	-1.5153	0.138038	-3.73302	0.0001892	0.00227462	1.5153	9	45844619	45861923	IFT46	DN
ENSSSCG00000029708	937.644	2.44495	0.117351	12.3131	7.70486e-35	3.49455e-33	2.44495	13	24030582	24048175	SLC25A38	UP
ENSSSCG00000029756	998.54	-1.37965	0.118381	-3.207	0.00134127	0.0144971	1.37965	X	15370223	15518680	ADGRG2	DN
ENSSSCG00000029763	1161.79	2.22925	0.10226	12.0208	2.76362e-33	1.21557e-31	2.22925	12	19879514	19891123	IFI35	UP
ENSSSCG00000029813	729.061	2.79123	0.128614	13.9272	4.33217e-44	2.37113e-42	2.79123	8	121657325	121843241	TSPAN5	UP
ENSSSCG00000030015	888.656	1.31682	0.109505	2.89324	0.0038129	0.03839	1.31682	6	80012212	80017669	n.a.	UP
ENSSSCG00000030044	3091.2	1.70604	0.0945931	7.46394	8.39704e-14	1.96232e-12	1.70604	8	81112845	81140489	TMEM184C	UP
ENSSSCG00000030108	37786.1	4.39977	0.0797696	42.6198	0	0	4.39977	17	50925791	50958705	ZNFX1	UP
ENSSSCG00000030150	2982.78	-1.3139	0.0920222	-3.41115	0.000646886	0.0072502	1.3139	8	30725289	30759350	UGDH	DN
ENSSSCG00000030165	765.803	1.81114	0.134459	6.03264	1.61305e-09	3.07388e-08	1.81114	5	9683657	9695934	MAFF	UP
ENSSSCG00000030183	1533.85	2.06514	0.0947077	11.2466	2.4059e-29	9.72986e-28	2.06514	12	17768104	17789348	n.a.	UP
ENSSSCG00000030309	650.62	-1.9163	0.11618	-7.88689	3.09804e-15	7.69698e-14	1.9163	7	78111731	78121233	NDRG2	DN
ENSSSCG00000030408	34128.1	8.15407	0.130321	54.8958	0	0	8.15407	10	33866114	33967141	DDX58	UP
ENSSSCG00000030415	1363.45	1.61112	0.0950421	6.43002	1.27588e-10	2.57278e-09	1.61112	2	5907252	5946734	DPP3	UP
ENSSSCG00000030460	278.571	5.70956	0.292245	16.1151	1.99841e-58	1.41926e-56	5.70956	X	111796496	111917185	ARHGEF6	UP
ENSSSCG00000030467	2013.8	1.51844	0.117774	4.40201	1.07252e-05	0.000148148	1.51844	13	108795364	108913621	PHC3	UP
ENSSSCG00000030513	185.369	-2.76422	0.197923	-8.91368	4.93662e-19	1.40926e-17	2.76422	6	63976346	64026663	CFAP74	DN
ENSSSCG00000030548	7768.63	5.20774	0.0900859	46.7081	0	0	5.20774	8	130529324	130590841	HERC5	UP
ENSSSCG00000030655	1693.74	3.76851	0.120719	22.9335	2.15208e-116	3.10219e-114	3.76851	1	223384827	223548420	MAMDC2	UP
ENSSSCG00000030801	567.349	7.27951	0.315241	19.9197	2.74735e-88	2.94108e-86	7.27951	4	127156735	127267369	n.a.	UP
ENSSSCG00000030957	1975.85	2.08572	0.0970185	11.1909	4.51893e-29	1.79757e-27	2.08572	8	118390630	118507052	NFKB1	UP
ENSSSCG00000031011	94.7748	-1.81473	0.231518	-3.51909	0.000433023	0.0049485	1.81473	X	110159912	110170350	CCDC160	DN
ENSSSCG00000031102	186.27	-1.77805	0.172943	-4.49888	6.83118e-06	9.63713e-05	1.77805	6	65323756	65333894	C1orf174	DN
ENSSSCG00000031109	587.169	1.62221	0.175756	3.54019	0.000399845	0.00459822	1.62221	18	19944930	19947057	HILPDA	UP
ENSSSCG00000031118	122.469	4.39722	0.311631	10.9014	1.13469e-27	4.38194e-26	4.39722	17	50353929	50550250	PREX1	UP
ENSSSCG00000031142	291.549	-1.5524	0.145863	-3.78711	0.000152412	0.00185015	1.5524	13	80431413	80556790	n.a.	DN
ENSSSCG00000031170	8255.07	1.50916	0.0926343	5.49643	3.87555e-08	6.74124e-07	1.50916	9	33084824	33160311	TMEM123	UP
ENSSSCG00000031262	51519.1	2.09897	0.0904461	12.1506	5.69672e-34	2.52093e-32	2.09897	4	99348851	99356209	TXNIP	UP
ENSSSCG00000031367	102.668	-3.28716	0.304823	-7.50326	6.22507e-14	1.46652e-12	3.28716	13	92017547	92042943	AADAC	DN
ENSSSCG00000031380	299.673	2.48145	0.207624	7.13527	9.6594e-13	2.16356e-11	2.48145	6	88786175	88787568	n.a.	UP
ENSSSCG00000031441	80.8106	-1.90169	0.252351	-3.57317	0.00035269	0.00408823	1.90169	5	2873428	2947785	GRAMD4	DN
ENSSSCG00000031442	1204.1	1.58748	0.116217	5.05502	4.3034e-07	6.86235e-06	1.58748	2	13277665	13285642	CLP1	UP
ENSSSCG00000031456	3766.45	2.39044	0.101002	13.7664	4.06057e-43	2.18955e-41	2.39044	10	55675138	55700324	ARL5B	UP
ENSSSCG00000031465	245.976	-1.77103	0.165793	-4.65058	3.31004e-06	4.82874e-05	1.77103	1	271462997	271479772	n.a.	DN
ENSSSCG00000031518	602.858	-1.70716	0.123118	-5.74378	9.25866e-09	1.68707e-07	1.70716	2	116234587	116257041	STARD4	DN
ENSSSCG00000031701	3212.29	-1.70962	0.0874756	-8.11224	4.96955e-16	1.27156e-14	1.70962	5	73358768	73408313	GXYLT1	DN
ENSSSCG00000031708	735.921	7.34824	0.28845	22.0081	2.40839e-107	3.03896e-105	7.34824	8	71491306	71499725	n.a.	UP
ENSSSCG00000031781	1242.17	2.19594	0.100999	11.8411	2.3934e-32	1.02789e-30	2.19594	6	28540808	28548152	PSMB10	UP
ENSSSCG00000031799	561.969	-1.49451	0.123278	-4.01137	6.03673e-05	0.00076625	1.49451	18	6967036	6974114	TMEM139	DN
ENSSSCG00000031866	8415.06	2.55661	0.104041	14.9614	1.31244e-50	8.49239e-49	2.55661	5	12185819	12242604	TIMP3	UP
ENSSSCG00000031924	236.497	4.99051	0.252692	15.792	3.53277e-56	2.46093e-54	4.99051	14	7781354	7786956	NKX3-1	UP
ENSSSCG00000031954	4080.97	-1.31898	0.0988812	-3.22589	0.00125583	0.0136853	1.31898	15	99584613	99724613	SLC39A10	DN
ENSSSCG00000031959	78.2901	-1.78484	0.261388	-3.0026	0.00267687	0.027699	1.78484	16	21337130	21356686	CAPSL	DN
ENSSSCG00000031979	1505.6	-2.22187	0.0977791	-12.4962	7.83138e-36	3.63112e-34	2.22187	9	12442414	12451687	n.a.	DN
ENSSSCG00000032015	5540.91	2.56205	0.0949479	16.4516	8.16489e-61	6.09603e-59	2.56205	1	86417486	86481523	SH3BGRL2	UP
ENSSSCG00000032116	310.342	-1.47913	0.147546	-3.24735	0.00116487	0.0127418	1.47913	12	677141	692849	OGFOD3	DN
ENSSSCG00000032145	425.528	-1.39549	0.125537	-3.15038	0.00163059	0.0174173	1.39549	6	30511894	30514609	IRX5	DN
ENSSSCG00000032149	2435.77	-2.89869	0.113028	-16.7984	2.50677e-63	1.96216e-61	2.89869	9	39936372	39949709	PLET1	DN
ENSSSCG00000032157	240.676	-1.74971	0.157123	-4.77146	1.82895e-06	2.7622e-05	1.74971	9	10566782	10572435	n.a.	DN
ENSSSCG00000032221	1425.75	-1.90005	0.109581	-8.21358	2.14681e-16	5.53192e-15	1.90005	3	132811566	132819553	FAM110C	DN
ENSSSCG00000032225	192.228	1.52626	0.173962	3.02514	0.00248518	0.0258256	1.52626	13	108517310	108550382	LRRC31	UP
ENSSSCG00000032269	6100.21	1.30002	0.101287	2.96207	0.00305582	0.0312867	1.30002	5	16071925	16177130	LIMA1	UP
ENSSSCG00000032284	716.961	1.81215	0.118166	6.87297	6.28785e-12	1.36025e-10	1.81215	7	37088204	37095027	CCND3	UP
ENSSSCG00000032320	6508.35	2.65273	0.0855731	19.3137	4.12116e-83	4.05406e-81	2.65273	17	9441482	9443050	C8orf4	UP
ENSSSCG00000032321	1961.77	-1.34363	0.10121	-3.39524	0.000685684	0.00766145	1.34363	5	96180970	96191375	MGAT4C	DN
ENSSSCG00000032360	1389.84	2.67496	0.0996841	16.8026	2.33417e-63	1.83693e-61	2.67496	9	26443652	26491004	PANX1	UP
ENSSSCG00000032372	1096.93	1.33214	0.103006	3.22447	0.00126205	0.0137428	1.33214	6	18312936	18335962	ZFP90	UP
ENSSSCG00000032398	352.096	-1.53077	0.141149	-3.76034	0.000169681	0.00205352	1.53077	13	168790019	168836814	VGLL3	DN
ENSSSCG00000032408	1032.38	2.30564	0.154269	8.46341	2.59666e-17	6.94941e-16	2.30564	14	124017702	124051764	CASP7	UP
ENSSSCG00000032422	354.87	2.59613	0.164938	9.67711	3.77222e-22	1.23138e-20	2.59613	18	6632983	6719123	n.a.	UP
ENSSSCG00000032434	4858.57	2.41211	0.0891638	15.8373	1.72106e-56	1.20466e-54	2.41211	6	50485313	50505318	PLAUR	UP
ENSSSCG00000032436	984.218	9.08442	0.429331	18.8303	4.26463e-79	3.92967e-77	9.08442	2	133824	135764	n.a.	UP
ENSSSCG00000032469	2074.47	1.35755	0.0913311	3.91491	9.04375e-05	0.00113117	1.35755	12	52857336	52868271	n.a.	UP
ENSSSCG00000032474	15871.5	10.042	0.733579	12.3258	6.57723e-35	2.99243e-33	10.042	8	71690758	71696162	CXCL10	UP
ENSSSCG00000032475	455.387	1.81196	0.144897	5.60371	2.09813e-08	3.72975e-07	1.81196	14	15875790	15896341	CEP44	UP
ENSSSCG00000032527	7722.4	-2.0053	0.0884345	-11.3677	6.05709e-30	2.47711e-28	2.0053	3	110819947	110842850	FOSL2	DN
ENSSSCG00000032580	453.538	-1.85956	0.127557	-6.73859	1.59932e-11	3.37947e-10	1.85956	5	56259457	56283842	MGST1	DN
ENSSSCG00000032613	255.76	2.81394	0.18	10.0775	6.95033e-24	2.3922e-22	2.81394	17	51546393	51554226	SNAI1	UP
ENSSSCG00000032620	274.917	-2.33516	0.157712	-8.46577	2.54472e-17	6.82295e-16	2.33516	13	148033701	148087744	PLCXD2	DN
ENSSSCG00000032647	205.895	-1.73866	0.164102	-4.50125	6.75554e-06	9.54892e-05	1.73866	7	88645652	88648251	n.a.	DN
ENSSSCG00000032674	144.91	-3.03269	0.219555	-9.25823	2.07857e-20	6.29147e-19	3.03269	6	81268514	81304581	TCEA3	DN
ENSSSCG00000032684	79.5914	-2.49172	0.275478	-5.41502	6.12825e-08	1.0472e-06	2.49172	15	140171129	140186481	BOK	DN
ENSSSCG00000032749	168.811	3.69739	0.239324	11.2709	1.82769e-29	7.41208e-28	3.69739	8	89321532	89338060	PCDH18	UP
ENSSSCG00000032835	481.232	1.9148	0.133902	6.83187	8.38147e-12	1.80512e-10	1.9148	1	255168695	255196251	TMEM268	UP
ENSSSCG00000032932	1498.13	1.3198	0.101329	3.15602	0.00159938	0.0171091	1.3198	3	40017161	40147930	MSRB1	UP
ENSSSCG00000032938	149.493	-1.88985	0.199339	-4.46399	8.04465e-06	0.000112834	1.88985	12	53906513	53908671	MFSD6L	DN
ENSSSCG00000032957	1040.55	1.75918	0.144879	5.24012	1.60472e-07	2.64288e-06	1.75918	13	30190777	30252978	PTPN23	UP
ENSSSCG00000032977	470.318	-1.78059	0.126387	-6.17622	6.56527e-10	1.27445e-08	1.78059	7	75776720	75782706	PPP1R3E	DN
ENSSSCG00000033000	425.974	-3.62742	0.162232	-16.1955	5.42921e-59	3.89379e-57	3.62742	13	68179806	68213261	TIMP4	DN
ENSSSCG00000033015	108.888	2.30597	0.274514	4.7574	1.96099e-06	2.95549e-05	2.30597	15	132127395	132135625	B3GNT7	UP
ENSSSCG00000033025	7553.07	1.65117	0.114232	5.70042	1.19512e-08	2.16414e-07	1.65117	13	182374587	182409472	C21orf91	UP
ENSSSCG00000033089	1064.24	9.08542	0.414252	19.5181	7.70323e-85	7.78829e-83	9.08542	9	2931482	2981019	n.a.	UP
ENSSSCG00000033113	3687.46	2.42996	0.0869586	16.4441	9.24145e-61	6.82976e-59	2.42996	14	7389791	7405751	CHMP7	UP
ENSSSCG00000033117	234.782	-3.53213	0.199746	-12.6767	7.95829e-37	3.73757e-35	3.53213	17	435182	476274	n.a.	DN
ENSSSCG00000033180	1590.38	2.0294	0.108589	9.47978	2.54821e-21	7.99556e-20	2.0294	X	88536446	88548688	PSMD10	UP
ENSSSCG00000033196	208.522	-1.82642	0.167843	-4.92377	8.48906e-07	1.32895e-05	1.82642	10	32436344	32443967	KIAA1161	DN
ENSSSCG00000033260	115.401	-1.80978	0.216547	-3.7395	0.000184386	0.00222225	1.80978	2	1251527	1254226	TNNI2	DN
ENSSSCG00000033262	1920.19	6.37888	0.169082	31.8122	4.38677e-222	1.55773e-219	6.37888	2	151399969	151433844	CD74	UP
ENSSSCG00000033358	351.073	-2.21316	0.147037	-8.2507	1.5747e-16	4.07937e-15	2.21316	3	10947351	10954779	VPS37D	DN
ENSSSCG00000033410	277.544	4.67413	0.224914	16.3358	5.49518e-60	4.00022e-58	4.67413	13	32329825	32335917	FAM212A	UP
ENSSSCG00000033453	4795.36	3.69789	0.0947686	28.4682	2.90229e-178	6.21388e-176	3.69789	2	60305256	60309728	BST2	UP
ENSSSCG00000033479	150.294	2.00771	0.196312	5.1332	2.84855e-07	4.61314e-06	2.00771	8	110201161	110201979	NEUROG2	UP
ENSSSCG00000033490	242.804	-1.70294	0.160129	-4.38982	1.13444e-05	0.000155814	1.70294	8	137595925	137596515	n.a.	DN
ENSSSCG00000033539	161.277	-3.80812	0.242679	-11.5714	5.75609e-31	2.40813e-29	3.80812	6	83727063	83746807	CRYBG2	DN
ENSSSCG00000033613	2234.58	4.86461	0.122499	31.5482	1.89654e-218	6.27538e-216	4.86461	17	35523413	35537506	FOXS1	UP
ENSSSCG00000033657	13229.9	3.11679	0.0871275	24.2953	2.19875e-130	3.5968e-128	3.11679	1	136617105	136629292	GREM1	UP
ENSSSCG00000033768	191.484	3.86746	0.230444	12.4432	1.52203e-35	6.99028e-34	3.86746	9	64460739	64475179	LAX1	UP
ENSSSCG00000033786	2001.43	1.60214	0.106378	5.66034	1.51076e-08	2.71545e-07	1.60214	2	44890124	44960999	n.a.	UP
ENSSSCG00000033787	285.263	2.40304	0.165533	8.47592	2.33236e-17	6.27668e-16	2.40304	14	51624286	51644457	n.a.	UP
ENSSSCG00000033791	3328.36	1.61554	0.106833	5.76171	8.32651e-09	1.52294e-07	1.61554	4	54937064	54968674	IMPA1	UP
ENSSSCG00000033843	328.783	2.72091	0.158031	10.8897	1.29016e-27	4.96917e-26	2.72091	5	48549468	48555577	ETFRF1	UP
ENSSSCG00000033860	6906.78	1.75182	0.0996601	7.54388	4.56174e-14	1.08167e-12	1.75182	13	117113277	117147607	ZMAT3	UP
ENSSSCG00000033879	682.96	2.10232	0.114749	9.60632	7.51873e-22	2.40583e-20	2.10232	14	48861289	48877223	ZNF280B	UP
ENSSSCG00000033880	304.92	-2.6118	0.154107	-10.4589	1.33346e-25	4.81732e-24	2.6118	2	1585017	1602896	TSPAN32	DN
ENSSSCG00000033909	660.698	7.63732	0.326375	20.3365	6.1162e-92	6.84968e-90	7.63732	18	6373056	6386988	n.a.	UP
ENSSSCG00000034012	8200.72	2.05084	0.0861657	12.1956	3.28022e-34	1.46045e-32	2.05084	15	45742756	45763754	CASP3	UP
ENSSSCG00000034087	19426.6	4.05434	0.0982741	31.0798	4.51756e-212	1.28963e-209	4.05434	1	255326132	255349566	TNFSF15	UP
ENSSSCG00000034114	357.403	-2.2062	0.141726	-8.51083	1.72697e-17	4.6734e-16	2.2062	7	112885163	112904246	GPR68	DN
ENSSSCG00000034207	1316.13	2.02693	0.123902	8.2882	1.14978e-16	2.99457e-15	2.02693	17	51722426	51724298	CEBPB	UP
ENSSSCG00000034213	263.607	1.82982	0.148938	5.57156	2.52468e-08	4.4446e-07	1.82982	1	203387488	203415184	ACER2	UP
ENSSSCG00000034216	2893.34	1.77276	0.117566	6.57297	4.93206e-11	1.01997e-09	1.77276	17	62065516	62074520	OGFR	UP
ENSSSCG00000034260	203.629	1.83314	0.177228	4.70096	2.58944e-06	3.83126e-05	1.83314	2	59408450	59411379	GDF15	UP
ENSSSCG00000034262	207.382	2.13345	0.174552	6.49346	8.38872e-11	1.70099e-09	2.13345	15	70262091	70393957	FIGN	UP
ENSSSCG00000034347	2712.82	2.88771	0.0941844	20.0426	2.33996e-89	2.52352e-87	2.88771	3	8834274	8839415	TRIM56	UP
ENSSSCG00000034358	300.748	-3.49955	0.17632	-14.1762	1.28566e-45	7.34034e-44	3.49955	12	10393179	10448536	KCNJ16	DN
ENSSSCG00000034379	895.215	1.50059	0.135786	3.68659	0.000227279	0.00271003	1.50059	12	61376916	61421579	MAP2K3	UP
ENSSSCG00000034395	2870.06	1.421	0.0964027	4.36709	1.25914e-05	0.000172292	1.421	15	110705580	110772401	CREB1	UP
ENSSSCG00000034407	202.186	-1.77974	0.166376	-4.68658	2.77805e-06	4.09369e-05	1.77974	5	42518642	42567943	AMN1	DN
ENSSSCG00000034476	313.346	2.57213	0.150434	10.4506	1.45555e-25	5.2454e-24	2.57213	4	45965977	45969286	n.a.	UP
ENSSSCG00000034570	5498.87	6.79551	0.123112	47.0753	0	0	6.79551	6	84852773	84857979	IFI6	UP
ENSSSCG00000034621	144.037	2.42424	0.213396	6.67414	2.48688e-11	5.20956e-10	2.42424	9	5257295	5258719	n.a.	UP
ENSSSCG00000034639	662.271	2.49885	0.126977	11.8041	3.71653e-32	1.59144e-30	2.49885	18	7871052	7974664	MGAM	UP
ENSSSCG00000034645	10849.9	1.60779	0.0896413	6.78023	1.19983e-11	2.55385e-10	1.60779	13	167790021	167803758	C3orf38	UP
ENSSSCG00000034727	117.575	2.77644	0.256925	6.91425	4.70349e-12	1.02206e-10	2.77644	6	167297784	167305499	CCDC24	UP
ENSSSCG00000034754	87.4123	5.13329	0.410756	10.0627	8.07864e-24	2.77398e-22	5.13329	14	124072756	124106802	PLEKHS1	UP
ENSSSCG00000034802	9897.55	4.06648	0.0981132	31.2546	1.93608e-214	5.99732e-212	4.06648	13	125098764	125106729	n.a.	UP
ENSSSCG00000034879	1176.68	1.86838	0.148485	5.84824	4.96796e-09	9.21382e-08	1.86838	9	27901597	28371503	MAML2	UP
ENSSSCG00000034980	90.2395	7.21453	0.748206	8.30591	9.90599e-17	2.58925e-15	7.21453	6	3041417	3060685	IRF8	UP
ENSSSCG00000035020	135.909	-2.63397	0.2358	-6.92947	4.22417e-12	9.20654e-11	2.63397	8	5056495	5418299	STK32B	DN
ENSSSCG00000035053	78.9155	-2.26618	0.273435	-4.63066	3.64499e-06	5.28034e-05	2.26618	17	47521928	47546190	n.a.	DN
ENSSSCG00000035057	1226.1	1.68491	0.102344	6.69225	2.1977e-11	4.62375e-10	1.68491	12	19899226	19908901	RUNDC1	UP
ENSSSCG00000035067	757.238	3.03439	0.122054	16.668	2.23792e-62	1.73308e-60	3.03439	5	93255052	93304083	n.a.	UP
ENSSSCG00000035077	1638.12	5.42905	0.142451	31.0918	3.10683e-212	9.23108e-210	5.42905	18	52884631	52905213	INHBA	UP
ENSSSCG00000035078	2024.43	3.25358	0.100226	22.4851	5.81075e-112	7.83321e-110	3.25358	17	48285722	48302502	CD40	UP
ENSSSCG00000035124	505.245	2.10169	0.139738	7.88397	3.17134e-15	7.86567e-14	2.10169	4	84056730	84117122	ILDR2	UP
ENSSSCG00000035153	1865.46	2.28507	0.102056	12.5918	2.34216e-36	1.09645e-34	2.28507	7	20682082	20698670	TRIM38	UP
ENSSSCG00000035181	677.698	2.68134	0.137483	12.2294	2.16438e-34	9.66603e-33	2.68134	17	31765269	31794881	RNF24	UP
ENSSSCG00000035195	258.548	-2.26423	0.16777	-7.53547	4.86581e-14	1.15189e-12	2.26423	15	13730458	13768645	HNMT	DN
ENSSSCG00000035196	417.552	-1.65464	0.134205	-4.87789	1.07225e-06	1.66073e-05	1.65464	4	124813397	124950422	n.a.	DN
ENSSSCG00000035211	1078.46	1.4117	0.102163	4.02986	5.58093e-05	0.000711495	1.4117	18	20701697	20708051	GCC1	UP
ENSSSCG00000035243	128.606	-2.68584	0.225158	-7.48737	7.0269e-14	1.64742e-12	2.68584	1	104241571	104418719	RAB27B	DN
ENSSSCG00000035262	98.3738	-1.97461	0.228091	-4.2729	1.92948e-05	0.000258668	1.97461	17	34103297	34103994	TMEM74B	DN
ENSSSCG00000035284	1644.45	-1.29427	0.0945221	-3.11325	0.00185039	0.019604	1.29427	1	131178307	131215389	BMF	DN
ENSSSCG00000035297	2922.28	5.24877	0.114765	37.0215	5.15836e-300	2.88849e-297	5.24877	7	115356203	115365452	ISG12(A)	UP
ENSSSCG00000035397	2439.54	1.64687	0.0990931	6.52787	6.67134e-11	1.368e-09	1.64687	1	246086229	246086837	n.a.	UP
ENSSSCG00000035400	3733.73	1.50346	0.0957434	5.25839	1.45318e-07	2.41264e-06	1.50346	12	35573363	35644194	YPEL2	UP
ENSSSCG00000035414	364.207	-1.58694	0.144149	-4.07175	4.66622e-05	0.000600668	1.58694	13	132066907	132269982	XXYLT1	DN
ENSSSCG00000035420	11318.4	4.95206	0.09804	40.3107	0	0	4.95206	6	63351598	63356478	HES4	UP
ENSSSCG00000035489	847.984	1.35765	0.115372	3.09994	0.00193561	0.0204503	1.35765	2	24475714	24551763	C11orf74	UP
ENSSSCG00000035497	279.769	-1.4406	0.153433	-2.87163	0.00408367	0.0409182	1.4406	X	69756054	69757992	n.a.	DN
ENSSSCG00000035582	2529.55	1.26057	0.0927977	2.80797	0.00498549	0.0493096	1.26057	6	135133305	135217787	GIPC2	UP
ENSSSCG00000035598	1385.91	4.4242	0.137794	24.8502	2.57507e-136	4.6863e-134	4.4242	7	8752093	8760212	EDN1	UP
ENSSSCG00000035600	182.941	-3.01134	0.213068	-9.43991	3.73109e-21	1.16319e-19	3.01134	14	71001889	71050285	DNAJC12	DN
ENSSSCG00000035634	2878.4	1.96519	0.100804	9.57497	1.01889e-21	3.23183e-20	1.96519	13	86649586	86869574	n.a.	UP
ENSSSCG00000035774	2989.76	3.28987	0.128356	17.8401	3.45193e-71	2.93898e-69	3.28987	6	68667656	68694086	ERRFI1	UP
ENSSSCG00000035859	746.123	1.90622	0.151369	5.9868	2.14005e-09	4.05163e-08	1.90622	13	37344680	37366942	WNT5A	UP
ENSSSCG00000035883	298.187	-1.44971	0.147019	-3.05889	0.00222155	0.023252	1.44971	13	108748089	108790585	GPR160	DN
ENSSSCG00000035895	351.364	1.91593	0.142561	6.42481	1.32038e-10	2.65884e-09	1.91593	7	98574198	98616474	JDP2	UP
ENSSSCG00000035908	437.599	-2.08498	0.138003	-7.86204	3.7794e-15	9.34198e-14	2.08498	X	122592959	122599486	n.a.	DN
ENSSSCG00000035940	1150.42	2.13337	0.10513	10.7806	4.25194e-27	1.62053e-25	2.13337	6	69720806	69789567	SPSB1	UP
ENSSSCG00000035960	109.182	2.11338	0.225204	4.94386	7.65913e-07	1.2042e-05	2.11338	12	6566656	6587046	n.a.	UP
ENSSSCG00000036005	999.807	1.49139	0.108467	4.53031	5.88964e-06	8.35744e-05	1.49139	6	34775447	34788308	CNEP1R1	UP
ENSSSCG00000036091	240.198	-1.88285	0.168229	-5.24791	1.53831e-07	2.54792e-06	1.88285	X	87369319	87427370	MORC4	DN
ENSSSCG00000036096	425.672	1.40598	0.131483	3.08766	0.00201738	0.0212526	1.40598	3	39261903	39264019	n.a.	UP
ENSSSCG00000036113	621.692	1.67082	0.116485	5.75886	8.46861e-09	1.54698e-07	1.67082	9	102779516	102784280	n.a.	UP
ENSSSCG00000036125	114.946	2.278	0.23255	5.49558	3.89435e-08	6.76584e-07	2.278	8	93002562	93045472	n.a.	UP
ENSSSCG00000036129	7281.33	1.72269	0.0858713	8.41593	3.89777e-17	1.03366e-15	1.72269	17	51513641	51531057	RNF114	UP
ENSSSCG00000036155	180.086	2.61762	0.18539	8.7255	2.65019e-18	7.34934e-17	2.61762	8	99149641	99310519	FAT4	UP
ENSSSCG00000036206	391.073	-1.4799	0.134158	-3.57712	0.000347396	0.00403228	1.4799	13	84634710	84656112	C3orf58	DN
ENSSSCG00000036307	103.225	1.7627	0.217945	3.49952	0.000466103	0.00529742	1.7627	9	47345446	47362989	OAF	UP
ENSSSCG00000036340	722.246	2.67565	0.12161	13.7788	3.41741e-43	1.84959e-41	2.67565	1	238153168	238177461	ZBTB5	UP
ENSSSCG00000036363	68.9959	-1.9919	0.27356	-3.62592	0.000287937	0.00337526	1.9919	2	59578460	59601363	PDE4C	DN
ENSSSCG00000036383	3925.99	5.08786	0.128479	31.8172	3.74299e-222	1.36235e-219	5.08786	12	3212470	3222850	LGALS3BP	UP
ENSSSCG00000036402	136.873	2.33243	0.27565	4.83377	1.33973e-06	2.05534e-05	2.33243	17	39788171	39799143	MYL9	UP
ENSSSCG00000036439	130.484	7.15805	0.613819	10.0324	1.09868e-23	3.74606e-22	7.15805	17	51484658	51485233	IL29	UP
ENSSSCG00000036472	276.625	1.90856	0.158006	5.75017	8.91551e-09	1.62658e-07	1.90856	14	50365057	50368634	HIC2	UP
ENSSSCG00000036556	2196.61	2.03727	0.108575	9.55345	1.25452e-21	3.95337e-20	2.03727	13	196766082	196884929	IL10RB	UP
ENSSSCG00000036572	71.6797	-1.93547	0.27134	-3.4476	0.000565597	0.00637347	1.93547	6	7008689	7053147	BCO1	DN
ENSSSCG00000036603	573.358	1.78759	0.138342	5.6931	1.2475e-08	2.24782e-07	1.78759	3	18434223	18453628	n.a.	UP
ENSSSCG00000036618	1643.3	4.90653	0.126263	30.9397	3.5004e-210	9.43748e-208	4.90653	4	88947557	88960377	n.a.	UP
ENSSSCG00000036622	112.847	2.07375	0.241418	4.4477	8.67966e-06	0.000121507	2.07375	4	92712599	92741208	n.a.	UP
ENSSSCG00000036679	3206.77	-2.42795	0.0869345	-16.4255	1.2558e-60	9.23394e-59	2.42795	15	46585602	46910679	SORBS2	DN
ENSSSCG00000036693	597.996	2.69575	0.135734	12.4931	8.13765e-36	3.76114e-34	2.69575	10	38797315	38818862	ZNF658	UP
ENSSSCG00000036742	71.9185	2.60672	0.283937	5.65871	1.52514e-08	2.73792e-07	2.60672	7	53877818	53890568	KLF15	UP
ENSSSCG00000036758	120.047	-1.96976	0.211929	-4.57586	4.74257e-06	6.77596e-05	1.96976	14	126860650	127037257	HSPA12A	DN
ENSSSCG00000036790	1017.94	2.80699	0.111533	16.2014	4.92936e-59	3.5528e-57	2.80699	1	32221061	32362001	AKAP7	UP
ENSSSCG00000036824	1676.29	1.47059	0.0932115	5.04864	4.4496e-07	7.07997e-06	1.47059	14	109041715	109052376	AVPI1	UP
ENSSSCG00000036831	254.955	-3.16232	0.19511	-11.0826	1.52454e-28	5.9666e-27	3.16232	4	94729173	94735484	EFNA4	DN
ENSSSCG00000036832	417.126	1.47927	0.160001	2.99545	0.0027404	0.0282961	1.47927	6	92410292	92484336	STK40	UP
ENSSSCG00000036854	191.753	-1.55402	0.173758	-3.18844	0.00143043	0.0153808	1.55402	1	190656086	190656952	n.a.	DN
ENSSSCG00000036868	205.59	-1.65271	0.169478	-3.85126	0.000117512	0.0014462	1.65271	6	70184935	70241489	CTNNBIP1	DN
ENSSSCG00000036893	790.728	3.39559	0.133239	17.9796	2.81488e-72	2.46879e-70	3.39559	5	45750838	45765496	PTHLH	UP
ENSSSCG00000037065	1357.29	-1.66312	0.108832	-6.09302	1.108e-09	2.12815e-08	1.66312	3	32450510	32493247	EMP2	DN
ENSSSCG00000037158	322.626	-1.98343	0.145588	-6.75487	1.42962e-11	3.03409e-10	1.98343	18	42767384	42802179	MTURN	DN
ENSSSCG00000037185	682.485	-1.44377	0.109313	-4.05965	4.91463e-05	0.000630415	1.44377	14	108666231	108739054	n.a.	DN
ENSSSCG00000037234	164.681	-2.81883	0.211975	-8.58041	9.45391e-18	2.57752e-16	2.81883	X	87352488	87356443	CLDN2	DN
ENSSSCG00000037288	156.671	-2.43054	0.20236	-7.06927	1.55751e-12	3.44617e-11	2.43054	14	50190736	50208727	YPEL1	DN
ENSSSCG00000037358	931.795	3.15905	0.141948	15.2102	3.0261e-52	1.99353e-50	3.15905	2	41020698	41027785	n.a.	UP
ENSSSCG00000037416	82.9083	2.35317	0.257701	5.25094	1.51328e-07	2.50932e-06	2.35317	7	40684989	40863857	CLIC5	UP
ENSSSCG00000037449	2258.68	6.76805	0.180667	31.9263	1.15107e-223	4.52931e-221	6.76805	4	110176300	110198663	CSF1	UP
ENSSSCG00000037530	150.932	-3.4399	0.235726	-10.3506	4.16084e-25	1.4884e-23	3.4399	14	131621319	131749925	n.a.	DN
ENSSSCG00000037535	97.2652	-5.46539	0.460067	-9.70597	2.84359e-22	9.30334e-21	5.46539	2	80548232	80563321	SLC34A1	DN
ENSSSCG00000037536	3159.84	3.01244	0.0885187	22.7346	2.03806e-114	2.85308e-112	3.01244	14	110793193	110805485	SLC25A28	UP
ENSSSCG00000037572	1194.44	5.51139	0.146449	30.8052	2.23469e-208	5.91544e-206	5.51139	11	24116986	24216215	EPSTI1	UP
ENSSSCG00000037582	127.507	-1.7757	0.211225	-3.6724	0.000240282	0.0028534	1.7757	2	85535662	85542145	F2RL2	DN
ENSSSCG00000037583	1021.11	2.58766	0.117624	13.4978	1.61183e-41	8.50239e-40	2.58766	13	117444978	117523305	GNB4	UP
ENSSSCG00000037598	3864.68	1.929	0.0999537	9.29426	1.48227e-20	4.52419e-19	1.929	18	46061611	46143002	SNX10	UP
ENSSSCG00000037697	505.777	-2.30069	0.138775	-9.37265	7.07321e-21	2.18639e-19	2.30069	5	57664914	57670632	MGP	DN
ENSSSCG00000037733	861.524	-1.86629	0.127614	-6.78839	1.13392e-11	2.41709e-10	1.86629	4	43707843	43793341	TRIQK	DN
ENSSSCG00000037735	3050.54	5.63143	0.118325	39.1417	0	0	5.63143	14	30117074	30119292	n.a.	UP
ENSSSCG00000037791	127.982	-2.74673	0.246923	-7.07399	1.5054e-12	3.33593e-11	2.74673	16	79399139	79420313	NKD2	DN
ENSSSCG00000037910	4510.08	3.05095	0.0858989	23.8763	5.40023e-126	8.45398e-124	3.05095	5	93303519	93309678	DUSP6	UP
ENSSSCG00000038055	227.675	1.93252	0.166602	5.5973	2.1772e-08	3.86089e-07	1.93252	3	18336808	18347016	CORO1A	UP
ENSSSCG00000038056	194.473	2.00917	0.18561	5.43703	5.41759e-08	9.2903e-07	2.00917	13	203203677	203360435	B3GALT5	UP
ENSSSCG00000038082	2269.59	1.99031	0.106417	9.30595	1.32805e-20	4.06198e-19	1.99031	2	24602811	24628262	TRAF6	UP
ENSSSCG00000038141	182.438	2.63702	0.1865	8.77761	1.66988e-18	4.65742e-17	2.63702	2	119758633	119777774	n.a.	UP
ENSSSCG00000038185	6307.15	1.45011	0.0961675	4.68049	2.86186e-06	4.20866e-05	1.45011	8	70351313	70372534	EREG	UP
ENSSSCG00000038231	269.68	2.9329	0.196192	9.85208	6.71381e-23	2.24189e-21	2.9329	7	97563876	97585570	ABCD4	UP
ENSSSCG00000038305	1315.13	1.52894	0.0948316	5.57766	2.4377e-08	4.31233e-07	1.52894	15	31141088	31146652	TMEM185B	UP
ENSSSCG00000038320	308.897	1.6309	0.194997	3.23543	0.00121459	0.0132558	1.6309	3	10211187	10281833	POR	UP
ENSSSCG00000038362	923.876	1.47747	0.10145	4.70641	2.52113e-06	3.7416e-05	1.47747	13	18464104	18485450	CMTM6	UP
ENSSSCG00000038367	225.15	1.86952	0.187138	4.64643	3.37726e-06	4.92187e-05	1.86952	6	52053281	52069166	FBXO46	UP
ENSSSCG00000038410	2219.76	1.50737	0.121383	4.17992	2.91608e-05	0.000383516	1.50737	8	10401296	10472137	CPEB2	UP
ENSSSCG00000038469	665.558	-1.71501	0.120047	-5.95605	2.58411e-09	4.84821e-08	1.71501	9	91901884	91971695	n.a.	DN
ENSSSCG00000038471	1012.31	3.67439	0.12852	20.8092	3.5742e-96	4.06537e-94	3.67439	9	65978995	66001999	NUAK2	UP
ENSSSCG00000038475	103.108	-1.65874	0.222121	-2.96566	0.00302031	0.0309667	1.65874	6	128004528	128030296	n.a.	DN
ENSSSCG00000038491	84.5001	-1.99833	0.263757	-3.78504	0.000153682	0.00186299	1.99833	7	50745371	50751777	MEX3B	DN
ENSSSCG00000038505	1888.76	-2.84572	0.108306	-17.0417	4.02692e-65	3.22132e-63	2.84572	12	33536327	33975556	MSI2	DN
ENSSSCG00000038521	4228.77	4.48955	0.133813	26.0779	6.49782e-150	1.2784e-147	4.48955	1	130357291	130364053	CHAC1	UP
ENSSSCG00000038536	82.4633	-5.09828	0.450122	-9.10483	8.64049e-20	2.55685e-18	5.09828	10	49862312	50202453	GPR158	DN
ENSSSCG00000038562	2064.53	6.55846	0.164094	33.8737	1.62785e-251	6.97057e-249	6.55846	5	14911453	14936489	RND1	UP
ENSSSCG00000038594	13623.6	2.05792	0.0959367	11.0273	2.82302e-28	1.10189e-26	2.05792	17	47646933	47670461	SDC4	UP
ENSSSCG00000038610	92.3604	2.69329	0.273705	6.18655	6.14938e-10	1.19531e-08	2.69329	15	30996208	31003726	INHBB	UP
ENSSSCG00000038616	1401.05	-2.67833	0.101583	-16.5218	2.55602e-61	1.93819e-59	2.67833	8	65859658	65875032	n.a.	DN
ENSSSCG00000038757	731.638	-1.47368	0.113891	-4.15909	3.19519e-05	0.000418711	1.47368	1	66459980	66467850	n.a.	DN
ENSSSCG00000038801	2457.15	-1.5535	0.142911	-3.87305	0.00010748	0.00133061	1.5535	8	115779839	115861137	NPNT	DN
ENSSSCG00000038806	3338.97	1.49735	0.0922139	5.39344	6.91227e-08	1.17841e-06	1.49735	6	49245802	49277917	AXL	UP
ENSSSCG00000038831	78.3095	2.12906	0.26141	4.31912	1.5665e-05	0.000212551	2.12906	9	21734055	21781238	n.a.	UP
ENSSSCG00000038854	2177.11	2.30494	0.111894	11.6623	1.98554e-31	8.37896e-30	2.30494	17	34098991	34164748	PSMF1	UP
ENSSSCG00000038867	1350.64	2.90632	0.107981	17.6542	9.44986e-70	7.99887e-68	2.90632	8	130748242	130772930	PPM1K	UP
ENSSSCG00000038879	400.28	1.65938	0.154643	4.26386	2.00929e-05	0.000268133	1.65938	6	51444715	51480319	RELB	UP
ENSSSCG00000038912	5778.59	2.26125	0.0890885	14.1573	1.68333e-45	9.57328e-44	2.26125	2	125432	129890	IFITM3	UP
ENSSSCG00000038948	525.942	-1.50323	0.150996	-3.33275	0.00085992	0.00950613	1.50323	13	202464370	202484608	ETS2	DN
ENSSSCG00000038958	302.436	-1.50746	0.157511	-3.22175	0.00127409	0.0138532	1.50746	9	114262086	114805101	DNM3	DN
ENSSSCG00000039089	118.512	-1.6911	0.216784	-3.18795	0.00143286	0.0153955	1.6911	16	79887790	79935556	PLEKHG4B	DN
ENSSSCG00000039161	169.998	-1.85389	0.20075	-4.25348	2.10471e-05	0.000279584	1.85389	3	75482261	75624458	MEIS1	DN
ENSSSCG00000039185	657.178	-1.5879	0.110819	-5.30507	1.12633e-07	1.88268e-06	1.5879	15	31159217	31295897	EPB41L5	DN
ENSSSCG00000039307	290.745	-1.66518	0.152993	-4.34778	1.37525e-05	0.000187298	1.66518	5	57777176	57777565	H2AFJ	DN
ENSSSCG00000039317	167.882	-1.73183	0.179914	-4.06769	4.74817e-05	0.000610137	1.73183	7	63118381	63325773	SLC25A21	DN
ENSSSCG00000039327	1084.92	1.35258	0.10195	3.4584	0.000543392	0.00613751	1.35258	8	120646373	120701381	DAPP1	UP
ENSSSCG00000039336	8934.7	1.7235	0.0887135	8.15542	3.47957e-16	8.91885e-15	1.7235	12	11922572	11966747	GNA13	UP
ENSSSCG00000039421	832.82	-1.3971	0.108275	-3.66751	0.000244924	0.00290378	1.3971	7	65302897	65325869	SPTSSA	DN
ENSSSCG00000039443	318.338	-3.55791	0.218456	-11.709	1.14618e-31	4.86509e-30	3.55791	1	104157073	104170987	n.a.	DN
ENSSSCG00000039488	255.201	-1.70749	0.178087	-3.97272	7.1058e-05	0.000894152	1.70749	8	446993	450538	SPON2	DN
ENSSSCG00000039527	353.679	2.79559	0.150767	11.9097	1.05359e-32	4.55171e-31	2.79559	16	34172390	34176977	n.a.	UP
ENSSSCG00000039587	69.5369	-2.24509	0.283882	-4.38596	1.15476e-05	0.000158456	2.24509	5	17534559	17550094	n.a.	DN
ENSSSCG00000039609	272.433	2.10196	0.156477	7.04231	1.89075e-12	4.17082e-11	2.10196	16	149595	233810	ANKRD33B	UP
ENSSSCG00000039651	131.38	-2.86078	0.22254	-8.36157	6.18907e-17	1.63237e-15	2.86078	6	69507826	69535528	SLC2A5	DN
ENSSSCG00000039658	4018.95	-1.72433	0.129606	-5.5887	2.28771e-08	4.05191e-07	1.72433	10	47140774	47223385	n.a.	DN
ENSSSCG00000039701	2881.85	1.3098	0.085182	3.63689	0.000275953	0.00324524	1.3098	7	92715574	92813426	DCAF5	UP
ENSSSCG00000039704	69.5814	-2.86199	0.298259	-6.24286	4.29629e-10	8.39593e-09	2.86199	14	81095416	81114379	n.a.	DN
ENSSSCG00000039731	565.981	-1.87638	0.134002	-6.54009	6.14799e-11	1.26783e-09	1.87638	2	102424796	102437858	n.a.	DN
ENSSSCG00000039751	2697.85	4.35219	0.109904	30.501	2.52736e-204	6.57069e-202	4.35219	6	18932637	19036843	NLRC5	UP
ENSSSCG00000039761	271.852	-2.4753	0.161583	-9.1303	6.83076e-20	2.03054e-18	2.4753	6	95696089	95702648	MYCL	DN
ENSSSCG00000039780	528.859	-1.7545	0.126518	-5.96361	2.46732e-09	4.64705e-08	1.7545	12	48071263	48142707	RTN4RL1	DN
ENSSSCG00000039854	3273.67	-2.15685	0.09885	-11.703	1.22962e-31	5.20409e-30	2.15685	4	122232593	122308241	n.a.	DN
ENSSSCG00000039862	2449.17	2.71567	0.116737	14.6969	6.74759e-49	4.18035e-47	2.71567	17	34777324	34815987	TRIB3	UP
ENSSSCG00000039887	5444.06	1.29169	0.0891073	3.27348	0.00106232	0.0116551	1.29169	14	103871308	103927882	MARCH5	UP
ENSSSCG00000039894	1707.4	2.61462	0.119447	13.5174	1.23443e-41	6.55917e-40	2.61462	Y	5946965	5982865	CD99	UP
ENSSSCG00000039950	833.534	2.2546	0.122346	10.2545	1.12922e-24	3.98072e-23	2.2546	10	30952721	30954592	RMI1	UP
ENSSSCG00000040013	367.647	-1.94243	0.137528	-6.85264	7.24971e-12	1.566e-10	1.94243	17	5329746	5507225	MTUS1	DN
ENSSSCG00000040061	130.862	2.07661	0.205245	5.24549	1.5587e-07	2.57876e-06	2.07661	3	42654847	42673002	n.a.	UP
ENSSSCG00000040064	215.303	1.64461	0.158109	4.07698	4.56238e-05	0.000588862	1.64461	16	22170247	22170935	n.a.	UP
ENSSSCG00000040162	7338.7	5.01771	0.0977606	41.0975	0	0	5.01771	3	18402776	18404404	NUPR1	UP
ENSSSCG00000040178	1004.37	1.81488	0.108161	7.53396	4.92237e-14	1.16339e-12	1.81488	7	15793995	15870059	E2F3	UP
ENSSSCG00000040183	4522.66	1.39089	0.127534	3.06499	0.00217678	0.0228326	1.39089	9	72518100	72765558	CDK6	UP
ENSSSCG00000040275	572.26	-1.4817	0.12504	-3.85239	0.00011697	0.00144075	1.4817	5	59492817	59525563	HEBP1	DN
ENSSSCG00000040349	1386.5	-1.64859	0.118329	-5.4812	4.22453e-08	7.30462e-07	1.64859	15	81930961	81935529	HOXD8	DN
ENSSSCG00000040359	1462.21	4.47543	0.120059	28.9476	3.01064e-184	6.95743e-182	4.47543	14	109210779	109225932	GOLGA7B	UP
ENSSSCG00000040401	136.406	-2.01356	0.205799	-4.925	8.43605e-07	1.32207e-05	2.01356	17	62515417	62526190	EEF1A2	DN
ENSSSCG00000040445	15455.8	2.30372	0.0905998	14.3898	5.99413e-47	3.49074e-45	2.30372	15	1715230	1734414	RND3	UP
ENSSSCG00000040513	93.0904	-3.79621	0.311442	-8.97826	2.75083e-19	7.93057e-18	3.79621	10	33045247	33053995	AQP3	DN
ENSSSCG00000040524	388.08	-1.39558	0.129962	-3.04378	0.00233625	0.024365	1.39558	2	59363716	59367752	ISYNA1	DN
ENSSSCG00000040550	233.845	2.16581	0.162508	7.17388	7.29028e-13	1.64812e-11	2.16581	5	48555688	48651365	CASC1	UP
ENSSSCG00000040563	143.278	-4.12935	0.281925	-11.0999	1.25549e-28	4.94018e-27	4.12935	4	8055332	8055873	RPL17	DN
ENSSSCG00000040575	19241	5.14475	0.094404	43.9044	0	0	5.14475	6	63362889	63365398	ISG15	UP
ENSSSCG00000040581	185.34	2.39012	0.216935	6.40802	1.47419e-10	2.9563e-09	2.39012	13	33081637	33125598	CISH	UP
ENSSSCG00000040673	378.065	4.23464	0.179934	17.9769	2.95805e-72	2.57882e-70	4.23464	18	14133380	14148618	TMEM140	UP
ENSSSCG00000040735	401.878	-1.67382	0.166808	-4.03948	5.35708e-05	0.000684155	1.67382	4	130483878	130617536	DDAH1	DN
ENSSSCG00000040743	4442.14	1.47868	0.102487	4.67061	3.00312e-06	4.40751e-05	1.47868	5	62546201	62560672	M6PR	UP
ENSSSCG00000040751	498.739	2.34999	0.139663	9.66602	4.20425e-22	1.36325e-20	2.34999	5	22781192	22789825	DDIT3	UP
ENSSSCG00000040778	1950.31	1.27325	0.0945976	2.88852	0.00387059	0.0388634	1.27325	15	32208862	32260036	NIPA1	UP
ENSSSCG00000040815	7710.15	1.75674	0.078905	9.59057	8.75962e-22	2.79674e-20	1.75674	14	120906039	120921985	DUSP5	UP
ENSSSCG00000040838	173.249	-1.86054	0.194296	-4.42901	9.4666e-06	0.000131637	1.86054	2	14933197	14971412	AGBL2	DN
ENSSSCG00000040847	4425.48	1.89621	0.0923264	9.70697	2.81576e-22	9.23301e-21	1.89621	15	125561513	125636436	AP1S3	UP
ENSSSCG00000040910	252.181	1.78264	0.152537	5.13082	2.88487e-07	4.66675e-06	1.78264	12	12826786	12839175	APOH	UP
ENSSSCG00000040957	95.3045	-1.99214	0.232581	-4.2658	1.99189e-05	0.000266054	1.99214	6	83723715	83731360	CD52	DN

## Sheet: 1267 DEGs_TPM
Table S1B The TPMs of DEGs
Note: TPM, transcripts per million.
EnsID	C1	C2	C3	T1	T2	T3	TPM.AVG	BaseMean	log2(fold change)	absLFC
ENSSSCG00000035582	10.5702	11.2491	9.53194	22.4268	23.1851	19.6305	16.0989	2529.55	1.26057	1.26057
ENSSSCG00000007395	109.924	109.159	104.079	224.959	240.421	211.246	166.632	2008.2	1.26909	1.26909
ENSSSCG00000040778	13.2585	14.3722	12.0292	28.8237	27.8882	26.4078	20.4633	1950.31	1.27325	1.27325
ENSSSCG00000006214	366.253	379.837	348.732	756.206	851.922	701.859	567.468	1158.2	1.27995	1.27995
ENSSSCG00000011864	24.3002	24.3291	23.6433	52.5786	49.0006	50.7192	37.4285	2707.48	1.28108	1.28108
ENSSSCG00000014956	68.7906	73.0107	67.4457	145.815	150.761	145.395	108.536	1722.74	1.28412	1.28412
ENSSSCG00000014909	130.157	133.611	126.718	45.5474	48.1695	45.2545	88.2429	18508	-1.28664	1.28664
ENSSSCG00000039887	30.4349	36.8427	32.036	71.9722	68.9584	69.5348	51.6298	5444.06	1.29169	1.29169
ENSSSCG00000035284	38.0445	38.034	35.7661	13.7525	13.4067	12.4515	25.2426	1644.45	-1.29427	1.29427
ENSSSCG00000032269	20.6843	22.1159	16.7753	42.0071	45.802	39.5107	31.1492	6100.21	1.30002	1.30002
ENSSSCG00000024009	131.66	145.734	133.221	311.58	268.459	297.533	214.698	1416.46	1.3036	1.3036
ENSSSCG00000016877	17.4124	17.4543	19.4097	6.66154	6.11838	6.30878	12.2275	1983.58	-1.30409	1.30409
ENSSSCG00000008792	25.5754	28.9147	25.7789	9.05141	9.49517	9.6202	18.0726	1670.78	-1.30423	1.30423
ENSSSCG00000015282	291.547	315.663	314.641	639.422	676.905	660.999	483.196	9497.09	1.30621	1.30621
ENSSSCG00000039701	10.0001	10.3075	9.76313	21.5535	22.2109	20.934	15.7949	2881.85	1.3098	1.3098
ENSSSCG00000016247	310.868	277.634	318.653	699.307	595.008	659.234	476.784	10498.4	1.31048	1.31048
ENSSSCG00000007854	9.23296	9.12178	8.71424	19.9762	20.6087	17.7404	14.2324	1016.08	1.31081	1.31081
ENSSSCG00000011912	20.0507	20.7421	22.1895	45.1485	44.3789	46.2468	33.1261	1701.21	1.31362	1.31362
ENSSSCG00000030150	70.9656	81.0086	70.1665	27.6953	25.238	24.5189	49.9321	2982.78	-1.3139	1.3139
ENSSSCG00000030015	57.4762	52.613	55.4831	117.13	121.069	119.586	87.2261	888.656	1.31682	1.31682
ENSSSCG00000014976	4.60927	5.21987	4.751	10.9039	10.8576	9.78329	7.68749	3956.9	1.3178	1.3178
ENSSSCG00000001499	3.1351	4.10316	2.91857	7.29316	8.29746	6.37613	5.35393	4846.68	1.31808	1.31808
ENSSSCG00000031954	23.9726	24.413	25.4612	8.20002	8.35693	9.10244	16.5844	4080.97	-1.31898	1.31898
ENSSSCG00000032932	3.3896	4.16298	4.09726	8.55152	9.14042	7.58749	6.15488	1498.13	1.3198	1.3198
ENSSSCG00000017403	7.89803	8.61995	7.19476	17.8455	18.8259	14.9161	12.55	1536.65	1.32379	1.32379
ENSSSCG00000002867	134.972	153.064	143.469	292.016	334.124	310.804	228.075	4283.21	1.32383	1.32383
ENSSSCG00000000840	13.5905	14.744	14.7012	32.596	30.3314	30.5244	22.7479	2416.91	1.32409	1.32409
ENSSSCG00000014013	8.35459	8.67115	8.84598	2.94384	3.18319	2.84494	5.80728	1575.97	-1.32508	1.32508
ENSSSCG00000025087	7.19979	7.76864	7.34152	2.51774	2.61475	2.58986	5.00538	1789.44	-1.32535	1.32535
ENSSSCG00000013313	167.72	180.555	192.595	381.636	371.643	420.907	285.843	10547.4	1.32637	1.32637
ENSSSCG00000003670	11.3113	13.5872	9.66734	25.4286	27.0327	22.7165	18.2906	3197.97	1.32674	1.32674
ENSSSCG00000009755	5.3971	5.43605	5.7112	12.4929	12.5134	11.0548	8.76758	975.384	1.32683	1.32683
ENSSSCG00000029347	9.94594	9.51954	10.4703	21.8834	20.5774	22.6873	15.8473	1750.77	1.32772	1.32772
ENSSSCG00000032372	15.2538	17.2662	15.6045	34.6118	34.3209	36.0377	25.5158	1096.93	1.33214	1.33214
ENSSSCG00000025638	28.4866	28.5176	25.0379	64.0572	60.9253	54.5412	43.5943	1684.24	1.33358	1.33358
ENSSSCG00000020666	27.3055	25.9442	29.1659	60.1844	60.645	59.7871	43.8387	7014.31	1.33468	1.33468
ENSSSCG00000015565	4.31793	4.08811	4.18547	1.49726	1.44756	1.39195	2.82138	1154.68	-1.3352	1.3352
ENSSSCG00000022404	82.8201	96.7714	92.1281	183.115	238.564	175.115	144.752	1885.08	1.3353	1.3353
ENSSSCG00000025463	9.68542	9.68441	11.6269	3.33438	3.71744	3.61834	6.94447	985.633	-1.33611	1.33611
ENSSSCG00000017525	185.637	208.257	178.833	391.777	489.184	376.599	305.048	7588.38	1.33629	1.33629
ENSSSCG00000010046	17.1431	18.6588	18.1544	6.66375	6.43512	5.46289	12.0863	903.737	-1.33675	1.33675
ENSSSCG00000027557	5.21363	5.43132	5.31167	1.85922	1.90361	1.7167	3.57269	740.256	-1.33868	1.33868
ENSSSCG00000022525	51.0534	58.8447	46.9601	119.105	127.149	98.5704	83.6137	4485.88	1.33899	1.33899
ENSSSCG00000001516	54.9005	59.144	62.8521	136.149	127.556	125.065	94.2777	1439.44	1.34014	1.34014
ENSSSCG00000012001	4.06571	4.84063	4.00189	1.532	1.5668	1.31604	2.88718	2520.19	-1.34301	1.34301
ENSSSCG00000032321	157.82	158.707	163.42	50.2208	56.5865	57.3064	107.343	1961.77	-1.34363	1.34363
ENSSSCG00000021361	1.89545	2.1558	1.9687	4.82755	4.94768	3.53954	3.22245	1032.49	1.345	1.345
ENSSSCG00000000559	3.92658	4.56385	4.69639	9.61734	9.62213	9.8119	7.0397	1570.57	1.34519	1.34519
ENSSSCG00000000779	2.53121	2.797	2.77316	0.860766	0.959966	0.93448	1.80943	446.939	-1.3517	1.3517
ENSSSCG00000012620	17.2453	22.7531	16.9107	44.6818	44.3214	37.0448	30.4928	978.881	1.35181	1.35181
ENSSSCG00000000554	20.5956	21.8873	24.1269	48.8219	44.3554	53.9773	35.6274	2104.69	1.35224	1.35224
ENSSSCG00000039327	6.42048	6.49037	6.80092	14.0206	15.9771	13.749	10.5764	1084.92	1.35258	1.35258
ENSSSCG00000013034	32.2279	37.7575	39.4353	78.6646	88.9624	75.6831	58.7885	1614.91	1.35503	1.35503
ENSSSCG00000023775	9.53189	9.77976	10.4743	22.0029	21.2188	22.8737	15.9802	566.703	1.35588	1.35588
ENSSSCG00000032469	62.5216	62.6564	63.8812	138.916	143.429	138.165	101.595	2074.47	1.35755	1.35755
ENSSSCG00000035489	3.73231	3.61597	3.75893	8.30708	7.7488	8.60445	5.96126	847.984	1.35765	1.35765
ENSSSCG00000003722	0.849679	1.13007	0.863182	2.10384	2.34178	1.88555	1.52902	661.854	1.35806	1.35806
ENSSSCG00000022162	7.3897	8.08938	7.35183	20.0367	16.7866	14.0846	12.2898	957.853	1.35924	1.35924
ENSSSCG00000029066	212.791	222.132	217.438	74.5402	72.3838	73.5452	145.472	1215.92	-1.36062	1.36062
ENSSSCG00000023522	33.9099	34.6001	29.3013	74.9267	90.0708	54.9841	52.9655	3525.33	1.36464	1.36464
ENSSSCG00000028097	27.5424	29.7305	29.5966	66.2886	64.6219	63.3017	46.8469	4972.73	1.36575	1.36575
ENSSSCG00000016090	3.54687	3.49196	3.16238	7.94083	7.6973	7.18269	5.50367	1867.56	1.36602	1.36602
ENSSSCG00000004870	95.0191	93.0621	94.4745	215.688	210.231	207.661	152.689	5480.67	1.369	1.369
ENSSSCG00000001009	9.52284	10.018	8.69758	21.658	22.8499	18.8905	15.2728	1193.17	1.36991	1.36991
ENSSSCG00000009040	3.58606	3.46418	3.63688	8.0486	8.62594	7.34473	5.7844	863.816	1.37098	1.37098
ENSSSCG00000026153	38.1719	34.3639	38.8024	12.4603	12.1024	12.8017	24.7838	887.572	-1.37261	1.37261
ENSSSCG00000003471	45.4903	52.7074	46.5841	95.2353	134.821	96.3961	78.539	4408.22	1.37312	1.37312
ENSSSCG00000009397	5.91828	6.14768	4.61209	12.6167	14.7422	10.2671	9.05069	1124.41	1.37431	1.37431
ENSSSCG00000008826	1.27007	1.46748	1.23672	3.06753	3.1761	2.70724	2.15419	1202.53	1.37509	1.37509
ENSSSCG00000024592	6.08508	6.96363	5.89997	14.4346	14.4699	13.8009	10.2757	3261.77	1.37865	1.37865
ENSSSCG00000012915	17.5086	21.056	20.8654	42.5878	51.6672	40.2622	32.3245	550.386	1.37901	1.37901
ENSSSCG00000029756	5.37346	6.80338	5.14669	1.83695	2.22342	1.71279	3.84945	998.54	-1.37965	1.37965
ENSSSCG00000016186	59.187	58.7439	57.4451	132.701	134.207	129.239	95.2539	2897.03	1.3799	1.3799
ENSSSCG00000016098	16.7633	18.1103	18.1867	40.9641	37.9071	40.8779	28.8016	2487.99	1.38117	1.38117
ENSSSCG00000006981	12.9967	16.4311	16.9017	5.15576	4.62675	5.57684	10.2815	1936.56	-1.38257	1.38257
ENSSSCG00000023788	9.42557	9.68667	10.0168	3.12587	3.11534	3.42839	6.46644	1075.36	-1.38579	1.38579
ENSSSCG00000005425	19.4472	20.4433	20.6156	7.03709	6.4887	6.55656	13.4314	5006.95	-1.38632	1.38632
ENSSSCG00000025417	10.2701	10.0598	10.6231	3.33085	3.85118	3.09536	6.87174	399.196	-1.38779	1.38779
ENSSSCG00000001560	14.146	14.9572	14.6975	5.3008	4.55722	4.66853	9.72122	378.783	-1.38925	1.38925
ENSSSCG00000013554	8.40218	9.10499	8.17556	19.7177	19.7358	18.9051	14.0069	302.614	1.38931	1.38931
ENSSSCG00000040183	5.58581	7.6357	4.79588	13.2683	15.6303	12.0336	9.82494	4522.66	1.39089	1.39089
ENSSSCG00000016635	474.8	520.6	559.507	171.758	151.392	189.113	344.528	6100.94	-1.392	1.392
ENSSSCG00000026806	32.0361	39.6341	31.4025	74.2386	80.9065	78.9403	56.193	4723.64	1.39217	1.39217
ENSSSCG00000007788	6.65747	7.98046	7.04741	15.9716	17.4279	16.131	11.8693	368.746	1.39501	1.39501
ENSSSCG00000007435	21.1032	25.1184	22.2351	52.2427	58.2631	46.0424	37.5008	851.718	1.39518	1.39518
ENSSSCG00000032145	121.968	144.547	137.403	45.2739	46.99	41.0427	89.5375	425.528	-1.39549	1.39549
ENSSSCG00000040524	76.2674	84.4176	86.8006	26.4893	28.4741	26.7281	54.8628	388.08	-1.39558	1.39558
ENSSSCG00000003079	46.5793	52.5769	48.1713	105.82	125.717	105.25	80.6858	2941.06	1.39583	1.39583
ENSSSCG00000022303	13.3768	15.3122	16.3405	5.09974	4.28164	5.43945	9.97505	680.84	-1.3965	1.3965
ENSSSCG00000039421	30.269	32.8079	30.2704	9.95499	10.0715	10.7077	20.6802	832.82	-1.3971	1.3971
ENSSSCG00000010554	568.036	661.344	523.356	189.295	204.887	182.515	388.239	11460.9	-1.39757	1.39757
ENSSSCG00000028033	9.0072	9.13958	9.60416	21.9665	22.5266	19.1195	15.2273	1249.1	1.39857	1.39857
ENSSSCG00000008768	3.35451	3.51848	3.86206	7.99609	8.39865	8.26282	5.89877	3630.19	1.40392	1.40392
ENSSSCG00000015435	44.8836	49.8792	45.1123	109.794	102.419	108.478	76.761	6155.14	1.40497	1.40497
ENSSSCG00000009864	4.09272	5.00358	3.83558	9.70718	11.3062	8.72713	7.11206	4240.3	1.40513	1.40513
ENSSSCG00000036096	62.4757	61.2344	71.9179	159.41	151.448	139.496	107.664	425.672	1.40598	1.40598
ENSSSCG00000016646	24.7715	30.7076	27.1379	64.5432	65.3219	60.5218	45.5007	1953.03	1.40979	1.40979
ENSSSCG00000035211	55.9915	59.1961	49.7295	125.518	136.804	118.469	90.9513	1078.46	1.4117	1.4117
ENSSSCG00000009192	5.69663	6.62303	5.67095	13.7562	14.9762	12.8346	9.92627	4014.78	1.41245	1.41245
ENSSSCG00000011850	9.56475	12.7674	9.20831	24.7483	26.7414	21.3955	17.4043	1798.71	1.41363	1.41363
ENSSSCG00000003506	31.2068	27.7625	30.1644	10.1625	9.99414	8.91494	19.7009	809.231	-1.41551	1.41551
ENSSSCG00000017759	29.7949	29.0972	26.2238	10.1014	9.66049	7.93579	18.8023	838.924	-1.41763	1.41763
ENSSSCG00000004774	20.8281	18.4634	20.2896	7.08608	6.3671	5.94194	13.1627	380.315	-1.41769	1.41769
ENSSSCG00000009567	8.44641	9.29108	8.80971	2.87518	3.0789	2.67271	5.86233	789.814	-1.41789	1.41789
ENSSSCG00000014436	5.4788	5.72166	5.17318	1.98176	1.91753	1.42316	3.61602	374.247	-1.41834	1.41834
ENSSSCG00000004894	69.4506	72.9467	76.2138	21.8898	22.7295	26.1343	48.2275	2419.55	-1.4201	1.4201
ENSSSCG00000010445	17.2929	17.1113	20.6532	5.00745	6.65125	6.21027	12.1544	521.062	-1.42097	1.42097
ENSSSCG00000034395	12.9081	14.0061	14.558	32.1275	31.2374	32.8908	22.9546	2870.06	1.421	1.421
ENSSSCG00000024015	178.716	185.296	164.662	57.5355	58.3266	55.4079	116.657	3113.01	-1.42153	1.42153
ENSSSCG00000026940	54.1024	57.2292	48.5058	130.802	128.353	113.247	88.7066	6097.7	1.42401	1.42401
ENSSSCG00000007079	240.719	229.152	255.924	548.073	543.017	602.275	403.193	10540.8	1.42778	1.42778
ENSSSCG00000005975	7.76923	9.21203	7.47725	2.74436	3.07155	2.08738	5.39363	1620.86	-1.42814	1.42814
ENSSSCG00000024692	17.3822	18.1149	15.7869	38.3296	46.0549	35.8526	28.5869	3700.65	1.43029	1.43029
ENSSSCG00000007206	23.045	24.5462	24.5491	57.2073	61.6394	50.4387	40.2376	1440.06	1.43212	1.43212
ENSSSCG00000017877	15.0664	16.0737	14.2137	36.0229	38.6928	31.7959	25.3109	3959.17	1.43395	1.43395
ENSSSCG00000002003	23.012	26.1192	24.7078	58.1199	61.6752	53.5873	41.2036	1483.91	1.43463	1.43463
ENSSSCG00000003768	3.57112	4.12556	3.35729	7.63988	8.70153	9.51205	6.15124	737.579	1.43504	1.43504
ENSSSCG00000009211	108.891	113.656	122.354	38.1924	36.5172	35.9517	75.9271	324.717	-1.43754	1.43754
ENSSSCG00000028148	0.114285	0.132691	0.115019	0.284042	0.280604	0.285815	0.202076	750.014	1.43843	1.43843
ENSSSCG00000016008	7.58004	8.04583	7.2357	18.7408	17.6061	17.3791	12.7646	1518.24	1.43853	1.43853
ENSSSCG00000035497	128.737	120.73	124.329	41.5954	35.5271	42.5117	82.2384	279.769	-1.4406	1.4406
ENSSSCG00000037185	8.15124	8.39075	7.8001	2.6457	2.6904	2.4336	5.35197	682.485	-1.44377	1.44377
ENSSSCG00000011251	71.2269	74.7369	49.4506	155.846	174.313	132.454	109.671	1402.42	1.44615	1.44615
ENSSSCG00000035883	5.38299	6.30647	6.55274	1.88347	1.89419	2.0224	4.00704	298.187	-1.44971	1.44971
ENSSSCG00000038185	91.3371	107.16	85.0077	212.861	253.023	206.519	159.318	6307.15	1.45011	1.45011
ENSSSCG00000002681	25.5009	24.534	24.0231	8.13026	8.10208	7.29668	16.2645	671.348	-1.45143	1.45143
ENSSSCG00000010330	31.2073	29.7345	33.2364	72.001	77.0117	74.646	52.9728	1439.07	1.45155	1.45155
ENSSSCG00000021731	4.83575	5.59824	5.01067	11.9492	12.7434	11.9668	8.684	3036.48	1.45274	1.45274
ENSSSCG00000007004	7.09327	7.15672	7.82373	17.6074	19.2674	15.7059	12.4424	1059.24	1.45311	1.45311
ENSSSCG00000009959	1.07191	1.08939	1.03236	2.92611	2.30591	2.35157	1.79621	280.41	1.4534	1.4534
ENSSSCG00000024818	4.89836	5.58307	4.83003	1.56493	1.58918	1.69684	3.3604	234.178	-1.45364	1.45364
ENSSSCG00000009077	27.2902	30.462	30.7736	9.32691	8.60603	10.0295	19.4147	4367.87	-1.45379	1.45379
ENSSSCG00000000997	9.76118	10.6138	9.37777	3.16232	3.26427	2.9973	6.52944	1059.56	-1.45398	1.45398
ENSSSCG00000016959	168.062	177.228	160.564	52.406	58.4762	49.495	111.039	6405.42	-1.45471	1.45471
ENSSSCG00000020963	9.49881	8.25583	9.55907	2.72797	2.91964	3.0113	5.99544	306.652	-1.45481	1.45481
ENSSSCG00000012173	456.226	433.317	479.554	1079.55	1071.63	1107.76	771.34	9206.07	1.45507	1.45507
ENSSSCG00000016453	6.11645	6.14305	6.34581	15.0511	15.9723	13.4024	10.5052	2900.41	1.45673	1.45673
ENSSSCG00000026506	1.63424	2.08724	1.24531	0.475909	0.625912	0.464246	1.08881	540.19	-1.45761	1.45761
ENSSSCG00000028182	1.70057	1.6428	1.57694	3.73603	4.32424	3.65978	2.77339	201.396	1.45863	1.45863
ENSSSCG00000008789	2.29891	2.29617	2.20944	0.673937	0.754421	0.718469	1.49189	235	-1.45973	1.45973
ENSSSCG00000003694	76.9808	76.4871	70.5343	23.8134	24.3977	22.529	49.1237	4841.28	-1.45977	1.45977
ENSSSCG00000011782	3.03998	2.93156	2.60893	0.96491	0.904858	0.838808	1.88151	628.726	-1.46007	1.46007
ENSSSCG00000000293	35.9058	40.7184	35.2163	82.8799	101.861	82.9565	63.2564	3277.23	1.46214	1.46214
ENSSSCG00000006733	22.7147	24.5859	21.9696	56.8015	56.6407	52.2557	39.1614	4049.66	1.46294	1.46294
ENSSSCG00000011496	2.88766	4.01929	2.41861	7.60315	8.70809	6.0008	5.27293	1699.49	1.46316	1.46316
ENSSSCG00000009505	7.87005	8.62038	8.10325	19.2092	19.3952	20.1893	13.8979	4158.73	1.46454	1.46454
ENSSSCG00000010513	17.8918	23.9921	16.2729	46.0865	46.5527	45.9973	32.7989	8153.9	1.46518	1.46518
ENSSSCG00000011664	10.0453	9.22104	10.1734	3.03354	3.24268	2.98773	6.45062	298.433	-1.46528	1.46528
ENSSSCG00000003718	3.3009	3.29672	3.45343	7.69259	8.30213	8.10667	5.69207	1248.78	1.4665	1.4665
ENSSSCG00000008190	8.12237	8.36971	7.81883	2.36826	2.77815	2.48057	5.32298	436.332	-1.46781	1.46781
ENSSSCG00000022398	217.181	219.198	206.674	67.9472	69.4373	64.432	140.812	9237.7	-1.46863	1.46863
ENSSSCG00000005102	84.6397	82.8	78.0223	193.542	198.51	197.311	139.137	3743.38	1.46873	1.46873
ENSSSCG00000011000	20.5964	20.9434	22.5489	51.6145	48.0635	54.0384	36.3008	993.577	1.46891	1.46891
ENSSSCG00000016220	19.7564	23.4054	24.1165	55.8226	55.2384	50.8285	38.1946	1201.52	1.46993	1.46993
ENSSSCG00000036824	48.2028	52.3315	47.6306	121.25	117.578	117.142	84.0226	1676.29	1.47059	1.47059
ENSSSCG00000028620	7.52002	8.09486	8.24565	2.52433	2.47593	2.4583	5.21985	1057.65	-1.47367	1.47367
ENSSSCG00000038757	75.6724	79.596	87.35	25.353	26.3102	24.2509	53.0888	731.638	-1.47368	1.47368
ENSSSCG00000009794	1.53927	1.99801	1.18826	3.58381	4.46854	3.35725	2.68919	356.491	1.47569	1.47569
ENSSSCG00000038362	12.5381	14.1053	13.986	32.863	34.4844	30.9326	23.1516	923.876	1.47747	1.47747
ENSSSCG00000022592	877.65	827.212	977.743	271.002	299.771	266.956	586.722	653.064	-1.47788	1.47788
ENSSSCG00000040743	91.3094	93.3397	102.97	236.651	218.304	239.897	163.745	4442.14	1.47868	1.47868
ENSSSCG00000032116	15.5118	19.5241	16.7857	5.60505	6.18807	4.33935	11.3257	310.342	-1.47913	1.47913
ENSSSCG00000036832	1.78541	2.14021	1.3773	4.4629	5.07328	3.32205	3.02686	417.126	1.47927	1.47927
ENSSSCG00000005087	67.5456	71.7056	62.5661	162.326	174.875	151.361	115.063	1031.46	1.47963	1.47963
ENSSSCG00000011357	38.8333	36.8302	30.6181	87.5009	93.5812	76.6839	60.6746	2748.39	1.47966	1.47966
ENSSSCG00000036206	14.7762	17.2697	15.7517	4.88851	4.66001	5.31734	10.4439	391.073	-1.4799	1.4799
ENSSSCG00000014242	3.98002	4.43588	3.46821	9.16155	10.8755	8.76449	6.78093	1349.92	1.48069	1.48069
ENSSSCG00000040275	14.961	14.8597	15.8135	5.16789	4.35979	4.66991	9.97196	572.26	-1.4817	1.4817
ENSSSCG00000011240	312.791	359.436	297.81	783.424	838.758	729.378	553.6	3552.75	1.4822	1.4822
ENSSSCG00000002825	12.6187	11.7654	10.4522	3.81084	4.31193	2.72535	7.61407	431.453	-1.48238	1.48238
ENSSSCG00000004110	5.28797	5.65144	4.87766	11.8526	13.7295	12.749	9.02468	1323.96	1.48262	1.48262
ENSSSCG00000021386	6.46783	6.16029	6.71625	2.0833	1.95736	1.96215	4.22453	599.436	-1.48587	1.48587
ENSSSCG00000015644	13.2364	14.7419	12.5025	32.7665	35.0968	30.566	23.1517	1069.66	1.48608	1.48608
ENSSSCG00000000874	6.7864	8.04319	7.25731	2.28405	2.1183	2.43801	4.82121	356.734	-1.48619	1.48619
ENSSSCG00000000386	5.25638	6.79545	4.42162	13.8534	15.3342	10.9543	9.43587	342.387	1.48692	1.48692
ENSSSCG00000014853	2.03733	2.54395	2.20341	5.95387	6.34436	4.27681	3.89329	664.354	1.48771	1.48771
ENSSSCG00000021597	579.011	924.819	856.17	1827.91	2281.67	1641.37	1351.83	2553.56	1.4883	1.4883
ENSSSCG00000016991	203.53	212.074	216.404	519.514	559.582	463.597	362.45	3575.45	1.48848	1.48848
ENSSSCG00000028512	81.2194	96.4568	64.4005	209.651	224.014	157.118	138.81	9436.24	1.48941	1.48941
ENSSSCG00000036005	23.4805	27.905	21.2	58.3673	61.5261	57.0089	41.5813	999.807	1.49139	1.49139
ENSSSCG00000011599	5.92482	6.00674	6.33882	1.804	2.11054	1.73394	3.98648	970.595	-1.49173	1.49173
ENSSSCG00000003423	71.2418	73.7884	70.4464	22.9903	22.5506	20.9746	46.9987	1329.32	-1.49226	1.49226
ENSSSCG00000031799	72.3291	67.3646	68.0839	22.7781	20.528	20.7677	45.3086	561.969	-1.49451	1.49451
ENSSSCG00000038806	32.0838	34.5846	30.0272	79.5398	87.9002	69.9116	55.6745	3338.97	1.49735	1.49735
ENSSSCG00000023177	16.7065	18.2005	14.4904	40.3155	44.3371	36.4034	28.4089	419.88	1.49753	1.49753
ENSSSCG00000012621	77.4222	76.7296	79.1992	191.501	190.807	189.492	134.192	2421.74	1.4976	1.4976
ENSSSCG00000025005	7.7782	9.58828	8.20477	21.1251	20.0526	21.3698	14.6865	1810.45	1.49899	1.49899
ENSSSCG00000024591	3.96593	4.56388	4.74103	11.2438	10.3767	10.9068	7.63302	1378.71	1.49921	1.49921
ENSSSCG00000025667	154.202	152.606	154.145	45.6395	51.2803	44.7848	100.443	1605.44	-1.49955	1.49955
ENSSSCG00000034379	5.81826	7.56583	5.27652	14.4263	18.6463	12.8329	10.761	895.215	1.50059	1.50059
ENSSSCG00000006850	105.282	110.485	107.553	30.4886	35.539	33.0068	70.3924	9292.6	-1.503	1.503
ENSSSCG00000038948	22.4784	27.406	18.6419	7.57089	8.07997	5.33029	14.9179	525.942	-1.50323	1.50323
ENSSSCG00000035400	16.2486	17.5035	15.1214	39.6877	45.758	35.0956	28.2358	3733.73	1.50346	1.50346
ENSSSCG00000004024	12.1558	12.5182	12.0642	32.3352	31.8467	26.3916	21.2186	837.214	1.50427	1.50427
ENSSSCG00000025027	75.7754	75.9069	77.2656	191.754	190.414	181.582	132.116	996.449	1.50461	1.50461
ENSSSCG00000011010	15.3235	16.4183	17.6429	37.3002	41.2826	42.9128	28.4801	1424.61	1.50462	1.50462
ENSSSCG00000023445	21.0482	23.9731	21.3121	6.48542	7.09277	6.68057	14.432	2081	-1.50542	1.50542
ENSSSCG00000011643	39.5959	48.5754	39.7564	93.6187	132.646	90.1228	74.0526	2547.4	1.50663	1.50663
ENSSSCG00000038410	8.57139	12.3297	8.20481	24.6954	25.3627	21.5614	16.7876	2219.76	1.50737	1.50737
ENSSSCG00000038958	0.406948	0.604265	0.459294	0.163192	0.151967	0.133167	0.319806	302.436	-1.50746	1.50746
ENSSSCG00000010531	7.22673	7.59412	7.46187	17.2747	18.4823	19.1547	12.8657	2054.25	1.50766	1.50766
ENSSSCG00000003201	9.79877	14.1679	11.2022	26.6474	37.8019	22.8217	20.4066	243.474	1.50781	1.50781
ENSSSCG00000015789	1.62052	1.71763	1.71689	4.16675	4.31022	4.00778	2.9233	665.169	1.50853	1.50853
ENSSSCG00000031170	31.4371	33.8419	35.6782	81.349	82.3571	85.4131	58.3461	8255.07	1.50916	1.50916
ENSSSCG00000027865	2.74655	2.98045	3.16674	0.773691	0.895918	1.0401	1.93391	227.732	-1.51055	1.51055
ENSSSCG00000026082	3.92923	4.91514	4.36888	10.6732	11.9187	10.1195	7.6541	985.996	1.51063	1.51063
ENSSSCG00000004458	148.357	188.748	148.407	422.345	437.812	343.009	281.446	1608.36	1.51253	1.51253
ENSSSCG00000001396	22.7972	21.3307	22.3751	55.2161	55.9031	53.4797	38.517	443.023	1.5136	1.5136
ENSSSCG00000006936	0.506119	0.523276	0.527138	1.21745	1.41477	1.22962	0.903063	553.749	1.51467	1.51467
ENSSSCG00000022478	3.36334	3.51807	2.99292	7.98307	9.05146	7.47716	5.731	1739.82	1.51479	1.51479
ENSSSCG00000029649	20.3353	20.1206	23.0548	6.34358	6.14395	6.81638	13.8024	418.53	-1.5153	1.5153
ENSSSCG00000006191	2.16265	2.77018	3.44282	6.81413	5.98574	7.9687	4.85737	287.284	1.51634	1.51634
ENSSSCG00000030467	4.49349	6.61351	4.61566	13.1499	13.588	12.2295	9.11501	2013.8	1.51844	1.51844
ENSSSCG00000028725	90.8197	120.658	94.7493	33.2392	28.1945	31.1956	66.476	189.523	-1.52077	1.52077
ENSSSCG00000011904	17.434	16.7438	15.0667	41.4914	44.2036	37.0001	28.6566	665.335	1.52151	1.52151
ENSSSCG00000016140	106.449	124.173	86.9952	256.924	303.189	232.097	184.971	1845.28	1.52216	1.52216
ENSSSCG00000025344	11.8022	13.818	12.8058	31.8587	34.5872	29.4805	22.3921	4657.06	1.52335	1.52335
ENSSSCG00000005979	132.357	125.576	131.929	39.4778	39.5969	38.7028	84.6064	8958.14	-1.5243	1.5243
ENSSSCG00000014171	17.892	19.0273	18.8149	47.4739	47.6194	44.2095	32.5062	1750.17	1.52553	1.52553
ENSSSCG00000032225	1.64595	1.60661	2.06106	4.13159	4.56174	4.58804	3.09916	192.228	1.52626	1.52626
ENSSSCG00000000261	103.583	106.577	102.317	33.846	36.9643	23.5391	67.8043	480.014	-1.52666	1.52666
ENSSSCG00000029200	2.93849	3.22581	3.23489	0.907649	1.06114	0.864113	2.03868	686.581	-1.52703	1.52703
ENSSSCG00000006552	36.0831	31.9141	34.7891	89.0481	79.9962	87.4135	59.874	298.707	1.52752	1.52752
ENSSSCG00000038305	69.2989	74.1349	72.6499	183.619	182.796	174.705	126.201	1315.13	1.52894	1.52894
ENSSSCG00000022387	1.84429	1.9834	1.86186	4.71083	5.40649	4.16094	3.32797	229.367	1.53014	1.53014
ENSSSCG00000009408	0.526461	0.67008	0.371391	1.30206	1.65901	0.979277	0.918046	374.129	1.53018	1.53018
ENSSSCG00000032398	5.70551	7.25101	6.94442	1.88149	2.27193	1.82394	4.31305	352.096	-1.53077	1.53077
ENSSSCG00000004421	1.04044	1.11939	0.916139	0.290798	0.367226	0.264779	0.666462	262.952	-1.53098	1.53098
ENSSSCG00000021354	0.927185	1.18274	0.969981	2.75648	2.82357	2.16331	1.80388	623.664	1.53125	1.53125
ENSSSCG00000001539	1.02205	1.24163	0.889392	2.67475	3.12673	2.13671	1.84854	260.01	1.53311	1.53311
ENSSSCG00000004484	1.38496	1.86183	1.43727	3.19905	4.63085	3.93843	2.74206	659.414	1.53409	1.53409
ENSSSCG00000006703	141.397	143.927	156.568	38.4929	45.4068	48.3578	95.6915	2749.54	-1.53474	1.53474
ENSSSCG00000009412	1.37564	1.42227	1.0691	2.93926	3.9881	2.81132	2.26761	255.143	1.53649	1.53649
ENSSSCG00000027564	1.94416	1.66262	2.05405	4.89982	4.42221	4.91717	3.31667	681.079	1.53661	1.53661
ENSSSCG00000007692	44.3666	60.4996	36.3388	123.808	128.689	103.387	82.8484	4515.29	1.54183	1.54183
ENSSSCG00000015281	8.97892	12.1947	8.95651	25.9895	30.7645	19.5933	17.7462	1409.75	1.54195	1.54195
ENSSSCG00000013418	339.892	417.83	408.624	117.656	133.09	97.2288	252.387	1033.16	-1.5426	1.5426
ENSSSCG00000016158	13.7539	12.0067	13.5418	4.41379	3.66671	3.64817	8.50519	561.764	-1.5438	1.5438
ENSSSCG00000001483	7.07758	8.45435	5.48053	18.1515	20.6529	14.4909	12.3846	1932.95	1.54531	1.54531
ENSSSCG00000009825	21.7287	24.2228	20.2221	58.3322	54.28	54.7232	38.9182	2938.41	1.54569	1.54569
ENSSSCG00000004792	2.14344	1.9465	1.78304	5.13819	5.2096	4.49523	3.45267	193.441	1.54603	1.54603
ENSSSCG00000010200	10.1901	10.605	9.29686	2.89792	2.8969	3.13791	6.50411	504.834	-1.54687	1.54687
ENSSSCG00000011369	98.9946	99.0876	94.5431	27.4404	29.1082	30.2421	63.236	2888.03	-1.54807	1.54807
ENSSSCG00000000488	17.868	19.4844	18.96	48.0437	45.7049	48.9827	33.1739	4823.53	1.54916	1.54916
ENSSSCG00000009157	5.45326	6.45583	5.01045	15.0038	14.5649	13.3887	9.97949	2432.47	1.55059	1.55059
ENSSSCG00000000808	273.796	324.851	262.712	721.961	763.7	700.923	507.991	13520.5	1.55082	1.55082
ENSSSCG00000010540	125.869	143.459	123.56	330.853	338.449	328.13	231.72	21723.3	1.5511	1.5511
ENSSSCG00000011390	20.373	18.7442	18.7122	50.607	51.0103	45.7639	34.2018	4255.23	1.55123	1.55123
ENSSSCG00000006280	14.6498	13.7175	14.5497	36.2538	35.8702	36.9676	25.3348	1003.07	1.55173	1.55173
ENSSSCG00000031142	2.0623	2.24536	1.86279	0.629275	0.666256	0.529478	1.33258	291.549	-1.5524	1.5524
ENSSSCG00000038801	28.0821	32.0134	20.246	8.14345	9.40935	6.24811	17.3571	2457.15	-1.5535	1.5535
ENSSSCG00000016487	0.388464	0.612711	0.394546	1.16042	1.28845	1.12202	0.827769	147.081	1.55392	1.55392
ENSSSCG00000036854	174.355	234.658	179.997	54.7948	64.3057	54.7545	127.144	191.753	-1.55402	1.55402
ENSSSCG00000017640	3.69659	3.78128	4.06073	1.1505	1.24339	1.01432	2.49113	274.793	-1.55641	1.55641
ENSSSCG00000015340	71.3056	76.9151	63.2934	174.646	210.752	156.096	125.501	4207.68	1.55679	1.55679
ENSSSCG00000016459	36.8151	39.7899	40.4326	96.9382	111.058	91.5016	69.4226	2523.91	1.55698	1.55698
ENSSSCG00000013382	2.19733	2.45637	1.87863	5.60769	6.44772	4.66892	3.87611	1671.1	1.55765	1.55765
ENSSSCG00000006648	8.78478	8.87338	10.4725	24.6617	22.755	24.4282	16.6626	2522.1	1.55766	1.55766
ENSSSCG00000021828	4.78294	5.48061	4.68813	13.1685	13.23	11.8266	8.86279	856.321	1.55836	1.55836
ENSSSCG00000007146	3.01956	3.10684	3.35121	7.60338	10.2714	6.46342	5.63596	324.886	1.55856	1.55856
ENSSSCG00000024966	26.6503	24.98	27.0577	66.1363	64.542	70.2171	46.5972	659.638	1.55921	1.55921
ENSSSCG00000004470	24.0961	26.5306	27.6056	8.5413	6.90641	7.4955	16.8626	976.699	-1.56523	1.56523
ENSSSCG00000026169	78.7908	79.945	77.7196	190.528	227.848	190.15	140.83	3473.09	1.56531	1.56531
ENSSSCG00000021106	2.32373	2.72233	2.30494	6.17133	6.86843	5.87217	4.37716	221.539	1.56609	1.56609
ENSSSCG00000022247	0.990537	1.07159	1.06132	0.336554	0.291627	0.28752	0.67319	465.597	-1.56732	1.56732
ENSSSCG00000006888	3.8288	3.90122	3.63072	1.13222	1.15769	1.03762	2.44805	390.938	-1.56758	1.56758
ENSSSCG00000002755	1.69555	2.34313	1.33036	4.52995	5.69002	3.61859	3.20127	724.611	1.56844	1.56844
ENSSSCG00000015864	8.63857	9.31973	7.0949	2.56294	2.96072	1.82237	5.39987	875.244	-1.56959	1.56959
ENSSSCG00000005738	3.7646	4.27313	3.91794	11.413	11.2507	8.27635	7.1493	632.269	1.57199	1.57199
ENSSSCG00000015949	1.17724	1.202	1.18746	3.56292	2.99464	2.65813	2.1304	806.032	1.57234	1.57234
ENSSSCG00000025114	0.995217	1.3443	0.910449	2.68758	3.32805	2.39778	1.94389	193.677	1.57244	1.57244
ENSSSCG00000016887	4.15058	6.60983	3.75492	11.7401	15.0797	10.5942	8.65488	1563.94	1.57306	1.57306
ENSSSCG00000002280	6.45137	6.84109	6.51926	1.92153	1.89538	1.94168	4.26172	175.043	-1.57921	1.57921
ENSSSCG00000010706	4.13493	6.47178	3.46735	12.9544	15.1789	8.46647	8.44563	433.133	1.57938	1.57938
ENSSSCG00000000608	113.643	109.869	99.5593	288.422	258.086	289.348	193.155	889.705	1.57985	1.57985
ENSSSCG00000025021	8.92561	9.09553	7.9802	2.81346	2.49136	2.24628	5.59207	345.32	-1.58028	1.58028
ENSSSCG00000001718	4.38703	3.83552	4.54269	1.36725	1.00583	1.33025	2.74476	392.385	-1.583	1.583
ENSSSCG00000021059	5.75489	6.30064	4.87495	1.56545	1.81084	1.52061	3.6379	257.179	-1.58333	1.58333
ENSSSCG00000017402	5.30293	4.77615	5.0446	13.3398	15.2089	10.8804	9.09213	461.162	1.58383	1.58383
ENSSSCG00000035414	1.46152	1.55152	1.75894	0.464523	0.431285	0.484506	1.02538	364.207	-1.58694	1.58694
ENSSSCG00000031442	45.1681	41.2507	47.2292	111.949	113.095	123.195	80.3145	1204.1	1.58748	1.58748
ENSSSCG00000039185	4.16755	4.56266	4.09403	1.21303	1.27417	1.21423	2.75428	657.178	-1.5879	1.5879
ENSSSCG00000010798	17.513	15.9157	16.3315	5.4393	4.75149	4.20648	10.6929	727.307	-1.58838	1.58838
ENSSSCG00000003599	70.0216	74.9723	67.9333	20.9575	24.2194	16.3936	45.7496	1205.68	-1.58961	1.58961
ENSSSCG00000011825	18.0235	21.0559	19.6001	49.1009	51.2755	52.6917	35.2913	6742.52	1.59117	1.59117
ENSSSCG00000015266	4.16901	3.90874	4.10755	11.3844	10.7208	9.78253	7.3455	359.643	1.59335	1.59335
ENSSSCG00000010723	11.0446	9.46321	11.1798	3.03372	2.86853	3.22513	6.8025	530.144	-1.5936	1.5936
ENSSSCG00000011407	61.7174	63.1366	62.262	151.704	180.449	159.379	113.108	2092.19	1.59647	1.59647
ENSSSCG00000013425	8.29026	9.11804	9.02948	24.5044	26.97	18.3477	16.0433	641.85	1.59952	1.59952
ENSSSCG00000033786	7.65295	8.6674	8.53636	21.1908	20.6719	23.4411	15.0267	2001.43	1.60214	1.60214
ENSSSCG00000017552	27.9033	31.0484	29.8939	9.16245	10.1663	6.06565	19.04	171.807	-1.6025	1.6025
ENSSSCG00000011628	5.1211	6.06616	5.33345	14.6605	14.805	14.0389	10.0042	2567.66	1.60275	1.60275
ENSSSCG00000014812	92.8093	76.5069	100.969	27.8102	24.6263	25.0411	57.9604	524.125	-1.60308	1.60308
ENSSSCG00000017693	0.783509	0.920884	0.659639	1.96131	2.73206	1.56726	1.43744	272.433	1.60382	1.60382
ENSSSCG00000005512	0.437227	0.361808	0.437012	1.04937	1.16429	1.04062	0.748387	193.519	1.60475	1.60475
ENSSSCG00000034645	211.105	249.855	233.061	624.987	589.146	616.621	420.796	10849.9	1.60779	1.60779
ENSSSCG00000015052	6.11978	5.75361	6.06463	1.88381	1.65218	1.57923	3.84221	426.124	-1.60834	1.60834
ENSSSCG00000016684	5.7733	5.33768	6.20151	1.53524	1.47943	1.90997	3.70619	410.975	-1.60988	1.60988
ENSSSCG00000010118	7.67729	7.44458	7.79448	20.2496	20.9336	19.5779	13.9463	1928.07	1.61027	1.61027
ENSSSCG00000029281	0.947235	0.95596	0.894961	0.252031	0.265463	0.277792	0.598907	225.515	-1.6107	1.6107
ENSSSCG00000004875	31.9474	30.4515	35.0843	9.62658	8.51349	9.56867	20.8653	1682.7	-1.61098	1.61098
ENSSSCG00000030415	9.61823	10.4711	10.1713	27.9761	27.5557	24.7553	18.4246	1363.45	1.61112	1.61112
ENSSSCG00000015793	28.1297	31.094	32.682	8.55907	8.98562	8.57618	19.6711	890.148	-1.61128	1.61128
ENSSSCG00000011145	4.22553	4.54183	4.88105	12.4885	12.7276	11.0363	8.31679	430.226	1.61147	1.61147
ENSSSCG00000017502	7.71804	6.95158	7.79432	1.93653	2.82117	1.61909	4.80679	153.611	-1.6123	1.6123
ENSSSCG00000000901	5.19883	5.76344	4.41226	13.2959	14.8644	12.6721	9.36782	2140.76	1.61388	1.61388
ENSSSCG00000033791	28.2707	32.1439	31.6436	80.7382	75.0343	88.1481	55.9965	3328.36	1.61554	1.61554
ENSSSCG00000008144	7.28357	9.28362	7.97837	22.4924	23.7282	19.1676	14.989	3800.1	1.61731	1.61731
ENSSSCG00000000439	0.743965	0.636566	0.742586	1.92378	2.01418	1.70115	1.29371	122.531	1.61743	1.61743
ENSSSCG00000016884	638.634	633.466	653.198	1736.86	1631.02	1763.42	1176.1	3200.78	1.62043	1.62043
ENSSSCG00000017538	95.116	95.0595	99.7588	24.2419	29.723	27.8618	61.9602	564.222	-1.62142	1.62142
ENSSSCG00000017446	15.5316	17.2557	16.8856	4.56748	4.83375	4.61977	10.6157	95.0737	-1.62153	1.62153
ENSSSCG00000000932	18.0038	17.3028	24.254	6.26133	4.15837	6.39588	12.7294	277.056	-1.62205	1.62205
ENSSSCG00000010461	7.04128	5.80287	7.00925	20.8362	14.371	17.7375	12.133	504.589	1.62212	1.62212
ENSSSCG00000031109	79.5188	109.345	52.9142	187.346	242.539	213.456	147.52	587.169	1.62221	1.62221
ENSSSCG00000023229	2.27416	2.71518	2.29008	6.651	6.93777	5.92811	4.46605	476.701	1.62548	1.62548
ENSSSCG00000024096	10.9847	11.4805	12.2833	30.5408	32.2222	30.3465	21.3097	1962.74	1.62556	1.62556
ENSSSCG00000003225	6.86389	6.25966	7.75495	1.82062	2.20799	1.84647	4.45893	112.627	-1.62586	1.62586
ENSSSCG00000023467	9.56882	8.9186	10.1537	24.4006	24.9864	27.3112	17.5566	816.252	1.62762	1.62762
ENSSSCG00000002004	30.9467	33.3426	32.9746	86.1488	85.3401	89.4263	59.6965	589.467	1.62956	1.62956
ENSSSCG00000017160	36.9053	47.0885	40.9729	114.601	126.81	95.2581	76.9392	894.32	1.63048	1.63048
ENSSSCG00000038320	1.20166	1.46464	1.13688	3.94922	4.24237	2.09749	2.34871	308.897	1.6309	1.6309
ENSSSCG00000014960	11.4159	13.2707	10.662	3.16142	3.89085	2.85282	7.54229	2198.69	-1.63255	1.63255
ENSSSCG00000008970	5.12115	4.99989	4.47779	1.32657	1.36197	1.39524	3.11377	161.731	-1.63332	1.63332
ENSSSCG00000023320	4.56008	4.75482	4.67544	12.915	12.3773	12.3607	8.60722	4478.78	1.63357	1.63357
ENSSSCG00000027157	83.6768	76.4491	90.2593	24.962	20.3188	24.6094	53.3793	4318.3	-1.63583	1.63583
ENSSSCG00000026978	2.94642	2.63966	2.72702	0.770708	0.819775	0.732829	1.77274	388.454	-1.6364	1.6364
ENSSSCG00000008386	7.40832	8.32262	8.76079	1.91665	2.1446	2.75195	5.21749	649.881	-1.63761	1.63761
ENSSSCG00000024152	1.44495	1.71867	1.18926	3.96798	4.49812	3.30558	2.68742	1919.73	1.63818	1.63818
ENSSSCG00000005076	0.984147	1.07106	0.952394	0.265044	0.285282	0.286624	0.640758	279.698	-1.64064	1.64064
ENSSSCG00000025455	25.6202	25.388	25.1042	68.9232	65.2309	71.6202	46.9811	4442.62	1.64167	1.64167
ENSSSCG00000004586	6.61676	6.32493	6.9542	1.68237	1.84168	2.00054	4.23675	959.123	-1.64452	1.64452
ENSSSCG00000040064	85.7136	92.1334	91.3943	240.153	242.829	247.253	166.579	215.303	1.64461	1.64461
ENSSSCG00000035397	1095.69	1182.08	1171.51	3067.33	3005.93	3281.39	2133.99	2439.54	1.64687	1.64687
ENSSSCG00000029430	5.86965	7.36189	5.87056	17.9841	19.833	14.2811	11.8667	497.203	1.64786	1.64786
ENSSSCG00000040349	268.547	256.613	290.456	70.4631	72.4814	82.7832	173.557	1386.5	-1.64859	1.64859
ENSSSCG00000021173	16.4695	18.531	16.2859	48.5944	45.9171	44.9296	31.7879	1622.31	1.64892	1.64892
ENSSSCG00000002953	170.232	177.444	181.72	47.1592	57.8217	41.3698	112.625	154.734	-1.64966	1.64966
ENSSSCG00000009268	1.73054	2.21992	2.36399	0.660927	0.526734	0.561869	1.344	202.691	-1.65026	1.65026
ENSSSCG00000033025	55.6173	62.9287	67.1913	171.228	149.868	183.193	115.004	7553.07	1.65117	1.65117
ENSSSCG00000036868	3.1855	3.33778	3.27947	0.737971	1.07422	0.890847	2.0843	205.59	-1.65271	1.65271
ENSSSCG00000016690	0.173012	0.302202	0.167523	0.566937	0.754252	0.43941	0.400556	312.896	1.65315	1.65315
ENSSSCG00000035196	2.54909	3.0035	2.6685	0.717642	0.72046	0.826192	1.74756	417.552	-1.65464	1.65464
ENSSSCG00000004510	7.35442	6.93864	7.68988	2.19457	1.65605	2.21584	4.6749	245.036	-1.65583	1.65583
ENSSSCG00000038475	4.04894	3.49095	3.23994	0.976228	1.04129	0.943084	2.29007	103.108	-1.65874	1.65874
ENSSSCG00000038879	2.94858	3.66544	3.01271	8.70322	11.0341	6.77553	6.02327	400.28	1.65938	1.65938
ENSSSCG00000026996	6.74139	6.93709	6.75422	1.82506	2.0048	1.77767	4.34004	1686.33	-1.66239	1.66239
ENSSSCG00000015589	5.0913	6.3397	5.7611	16.9738	16.2346	14.0968	10.7495	754.011	1.66239	1.66239
ENSSSCG00000015329	3.36632	3.6471	3.41629	0.92597	0.968285	0.963888	2.21464	1173.4	-1.66252	1.66252
ENSSSCG00000037065	30.6753	28.9661	26.0261	8.42783	8.04342	7.04542	18.1974	1357.29	-1.66312	1.66312
ENSSSCG00000006697	21.9108	23.178	22.3993	6.51876	6.40114	5.58725	14.3325	442.789	-1.66328	1.66328
ENSSSCG00000039307	678.018	631.434	703.624	177.834	175.695	198.08	427.448	290.745	-1.66518	1.66518
ENSSSCG00000002051	20.219	19.6795	20.0354	5.59588	5.84165	4.96781	12.7232	773.613	-1.66706	1.66706
ENSSSCG00000010032	2.8445	3.1851	3.45539	8.53819	8.27983	9.29178	5.93247	872.309	1.66744	1.66744
ENSSSCG00000024045	2.86764	3.45609	2.12337	0.827353	0.932442	0.545839	1.79212	260.099	-1.66769	1.66769
ENSSSCG00000000704	33.527	39.6991	32.2574	99.2435	103.458	88.3485	66.0888	1529.92	1.66837	1.66837
ENSSSCG00000016851	4.08003	4.29064	3.43104	10.8362	11.6845	10.0456	7.39466	843.497	1.66934	1.66934
ENSSSCG00000004674	11.3843	12.0767	10.8256	3.60402	3.12102	2.63747	7.27484	273.533	-1.66952	1.66952
ENSSSCG00000036113	38.9037	38.7427	33.2744	102.246	103.399	100.279	69.4742	621.692	1.67082	1.67082
ENSSSCG00000008785	20.416	22.5355	21.1473	6.41354	5.21605	5.80221	13.5884	3781.68	-1.67106	1.67106
ENSSSCG00000010911	241.896	254.278	229.201	646.572	717.721	641.051	455.12	2230.69	1.67121	1.67121
ENSSSCG00000008491	26.9151	28.4049	31.4762	8.01332	7.44374	8.18552	18.4065	935.575	-1.67213	1.67213
ENSSSCG00000005506	5.57469	6.60907	4.68428	1.70545	1.59528	1.28872	3.57625	592.065	-1.67234	1.67234
ENSSSCG00000009395	4.82465	5.58008	4.81825	14.1923	15.1527	12.8188	9.56445	835.649	1.67286	1.67286
ENSSSCG00000002620	5.87509	5.79082	6.16519	1.86686	1.61281	1.38471	3.78258	497.322	-1.67299	1.67299
ENSSSCG00000005424	25.3963	27.3922	27.744	7.38816	6.96899	7.54301	17.0721	1060.43	-1.67377	1.67377
ENSSSCG00000040735	2.71512	3.38254	2.07551	0.701501	0.901482	0.616407	1.73209	401.878	-1.67382	1.67382
ENSSSCG00000003983	21.2893	24.8284	16.3341	63.782	65.9689	43.7001	39.3171	3598.14	1.67458	1.67458
ENSSSCG00000001565	55.9204	79.6121	49.3496	175.006	206.208	132.183	116.38	611.678	1.67473	1.67473
ENSSSCG00000009554	5.80583	6.45758	7.29502	2.21118	1.53668	1.56696	4.14554	147.731	-1.68033	1.68033
ENSSSCG00000017218	30.8071	32.7352	30.8505	8.7683	9.04643	7.75941	19.9945	729.412	-1.6805	1.6805
ENSSSCG00000016872	255.411	269.024	254.334	75.4463	64.2531	70.54	164.835	6038.27	-1.68224	1.68224
ENSSSCG00000011298	28.9605	35.658	22.5201	81.0236	97.1728	64.9414	55.0461	6358.92	1.68257	1.68257
ENSSSCG00000012181	1.11565	1.23104	0.930414	0.326427	0.311121	0.248001	0.693776	277.008	-1.68266	1.68266
ENSSSCG00000021822	9.90574	11.2802	8.87913	28.3542	29.4759	25.9164	18.9686	3703.01	1.68318	1.68318
ENSSSCG00000020846	3.01064	3.30021	2.48442	0.816027	0.892628	0.663533	1.86124	115.704	-1.68344	1.68344
ENSSSCG00000028492	34.243	38.5695	40.5649	9.12008	10.5997	10.9325	24.0049	83.9901	-1.68426	1.68426
ENSSSCG00000035057	37.3079	36.0826	33.4788	97.7972	109.468	91.2202	67.5591	1226.1	1.68491	1.68491
ENSSSCG00000024109	5.45199	5.0287	6.00844	1.49703	1.43612	1.52329	3.49093	251.693	-1.68609	1.68609
ENSSSCG00000010064	21.0276	16.0645	20.0989	5.41447	5.34479	4.69315	12.1072	136.459	-1.68621	1.68621
ENSSSCG00000026939	6.71439	6.65283	6.29796	18.0609	19.0744	17.7581	12.4264	644.27	1.68684	1.68684
ENSSSCG00000012996	21.3497	24.0645	19.8333	59.5985	72.5246	51.0042	41.3958	472.54	1.68986	1.68986
ENSSSCG00000039089	1.91292	2.4004	2.43368	0.478763	0.773711	0.558394	1.42631	118.512	-1.6911	1.6911
ENSSSCG00000008236	22.1021	31.5811	24.2693	79.0365	74.5924	65.7676	49.5582	204.306	1.6916	1.6916
ENSSSCG00000023503	9.94803	9.94371	8.30311	27.5388	30.0006	21.7263	17.9101	1109.78	1.69196	1.69196
ENSSSCG00000016461	8.50564	13.8397	9.03875	28.2321	39.3789	20.9157	19.9851	345.955	1.69267	1.69267
ENSSSCG00000017672	28.7198	32.8104	29.7959	82.396	91.0955	83.2641	58.0136	10466.9	1.69653	1.69653
ENSSSCG00000022031	19.834	32.6805	24.9937	74.1289	74.3756	70.915	49.488	166.859	1.69775	1.69775
ENSSSCG00000016824	19.8039	22.9133	19.5874	52.0266	66.4472	57.2758	39.6757	4494.04	1.70078	1.70078
ENSSSCG00000033490	353.672	362.6	400.328	91.0868	100.394	106.488	235.761	242.804	-1.70294	1.70294
ENSSSCG00000014141	9.55552	10.6332	10.8296	2.651	2.817	2.80335	6.54827	123.088	-1.70408	1.70408
ENSSSCG00000025881	88.861	82.7068	91.5399	24.2295	22.6943	23.2051	55.5394	991.089	-1.70542	1.70542
ENSSSCG00000030044	30.1934	30.1125	32.7811	89.24	87.3742	87.0293	59.4551	3091.2	1.70604	1.70604
ENSSSCG00000031518	22.338	28.1678	22.6853	6.33994	6.42578	6.65203	15.4348	602.858	-1.70716	1.70716
ENSSSCG00000039488	49.1737	80.2011	67.5215	18.0626	19.9934	14.2118	41.5274	255.201	-1.70749	1.70749
ENSSSCG00000002818	2.46166	2.59253	2.54485	7.11638	8.63687	5.87008	4.8704	268.771	1.70928	1.70928
ENSSSCG00000031701	57.0012	60.047	59.2867	15.5781	15.6645	15.5402	37.1863	3212.29	-1.70962	1.70962
ENSSSCG00000000843	5.75871	6.4531	6.21804	17.7038	17.7882	16.961	11.8138	1463.92	1.71356	1.71356
ENSSSCG00000021891	48.813	52.0406	42.8541	15.3711	13.8925	8.82392	30.2992	474.326	-1.71462	1.71462
ENSSSCG00000038469	8.43794	8.71939	8.77243	2.35038	2.10305	2.40276	5.46432	665.558	-1.71501	1.71501
ENSSSCG00000012657	6.2751	6.41228	5.35429	17.8486	19.2341	14.4427	11.5945	821.224	1.71604	1.71604
ENSSSCG00000017968	5.24369	6.62419	5.97492	1.51239	1.81192	1.38349	3.75843	125.941	-1.71671	1.71671
ENSSSCG00000016342	176.005	186.145	181.235	44.0691	52.6428	46.6079	114.451	385.484	-1.71825	1.71825
ENSSSCG00000024696	60.8369	71.3051	63.6738	176.706	189.434	191.822	125.63	8668.99	1.71879	1.71879
ENSSSCG00000007836	2.41763	2.86398	1.92782	7.44951	7.49935	5.6745	4.6388	316.702	1.71927	1.71927
ENSSSCG00000036129	115.534	116.923	112.743	335.131	325.192	327.907	222.238	7281.33	1.72269	1.72269
ENSSSCG00000009074	3.00618	2.77475	3.14571	0.596733	0.900264	0.847786	1.87857	84.8444	-1.72308	1.72308
ENSSSCG00000039336	54.0724	58.6525	54.3409	159.808	154.016	163.908	107.466	8934.7	1.7235	1.7235
ENSSSCG00000028056	12.4357	14.5879	12.4971	38.5003	51.5152	24.2174	25.6256	674.409	1.72364	1.72364
ENSSSCG00000039658	46.2269	50.1907	36.4968	10.284	14.5975	10.1236	27.9866	4018.95	-1.72433	1.72433
ENSSSCG00000027710	70.1946	67.5103	78.4758	18.6723	19.2251	18.9573	45.5059	822.1	-1.72488	1.72488
ENSSSCG00000012324	0.256326	0.469277	0.215339	0.794915	1.11654	0.802803	0.6092	94.9761	1.72488	1.72488
ENSSSCG00000025588	79.4617	131.697	117.913	295.655	378.636	273.562	212.821	522.892	1.72497	1.72497
ENSSSCG00000009886	22.3444	22.4868	23.5157	67.2954	63.8366	64.9355	44.0691	2481.94	1.72539	1.72539
ENSSSCG00000024771	7.01569	9.03948	7.15828	23.1029	26.4664	17.5005	15.0472	486.099	1.72956	1.72956
ENSSSCG00000016050	7.77622	7.60335	7.59162	23.8075	20.0639	22.1447	14.8312	861.318	1.73014	1.73014
ENSSSCG00000029388	2.92254	3.28559	2.7115	0.722904	0.901533	0.705742	1.87497	309.444	-1.7303	1.7303
ENSSSCG00000039317	0.66868	0.752869	0.787276	0.192968	0.187964	0.197199	0.464493	167.882	-1.73183	1.73183
ENSSSCG00000017226	34.0223	33.0223	32.5029	8.39989	9.48786	8.1279	20.9272	558.669	-1.73268	1.73268
ENSSSCG00000001486	0.895528	0.86359	1.02799	0.203033	0.2775	0.247099	0.585791	132.399	-1.73342	1.73342
ENSSSCG00000015886	2.84924	3.49212	3.11345	8.72097	8.50993	9.94547	6.1052	1538.26	1.73354	1.73354
ENSSSCG00000002959	19.4346	12.6031	12.3397	41.8808	48.7843	37.0084	28.6751	218.998	1.73465	1.73465
ENSSSCG00000032647	72.3083	75.6785	68.5147	20.0177	18.3103	18.0164	45.4743	205.895	-1.73866	1.73866
ENSSSCG00000003155	137.057	140.899	147.419	385.313	453.268	395.569	276.587	3633.96	1.73873	1.73873
ENSSSCG00000003613	90.8159	91.0619	78.5898	257.781	256.822	240.736	169.301	12003	1.7402	1.7402
ENSSSCG00000003881	0.99138	1.06041	0.891267	0.233234	0.238306	0.292952	0.617925	137.272	-1.74066	1.74066
ENSSSCG00000011102	0.569223	0.536719	0.438666	0.137795	0.154558	0.107936	0.324149	105.361	-1.74071	1.74071
ENSSSCG00000004687	84.1992	86.4793	89.9019	254.433	236.151	265.361	169.421	12085.2	1.74382	1.74382
ENSSSCG00000017506	2.85832	3.24126	2.35899	8.74313	9.41556	6.4945	5.51863	962.702	1.74425	1.74425
ENSSSCG00000001951	23.9102	22.0263	24.3796	70.2388	66.8216	67.7263	45.8505	2391.34	1.74613	1.74613
ENSSSCG00000026502	15.5379	16.9893	11.9257	44.0378	45.9992	39.3265	28.9694	1120.35	1.74651	1.74651
ENSSSCG00000011404	51.0142	48.7495	48.6874	13.2092	13.1678	12.0544	31.1471	392.533	-1.74661	1.74661
ENSSSCG00000014255	68.4783	89.6863	75.2317	19.7542	20.7415	19.5864	48.9131	7892	-1.749	1.749
ENSSSCG00000032157	40.2369	38.0092	38.23	10.4169	10.7468	8.91225	24.4253	240.676	-1.74971	1.74971
ENSSSCG00000004411	13.5555	12.9031	12.9597	37.3278	40.7612	36.9947	25.7503	858.732	1.75067	1.75067
ENSSSCG00000003470	12.2083	14.8514	12.3121	3.65889	4.17549	2.32407	8.25505	317.821	-1.7507	1.7507
ENSSSCG00000033860	50.1361	55.0805	58.3653	164.786	149.43	163.019	106.803	6906.78	1.75182	1.75182
ENSSSCG00000039780	6.38563	6.83042	7.06314	1.52844	1.91326	1.7754	4.24938	528.859	-1.7545	1.7545
ENSSSCG00000010494	4.52548	5.37343	3.65945	1.25682	1.44555	0.793549	2.84238	1192.78	-1.75584	1.75584
ENSSSCG00000000252	1212.74	1210.24	1246.54	316.904	333.914	293.864	769.032	13215.1	-1.7564	1.7564
ENSSSCG00000040815	126.672	134.658	130.89	382.374	400.761	367.725	257.18	7710.15	1.75674	1.75674
ENSSSCG00000006885	2.0085	1.84144	1.96164	0.46733	0.49142	0.534966	1.21755	249.604	-1.75703	1.75703
ENSSSCG00000015085	2.78904	3.05672	3.28488	9.02214	9.82226	8.01735	5.99873	164.863	1.7582	1.7582
ENSSSCG00000032957	4.24027	5.66488	3.70382	13.879	15.8957	10.2914	8.94585	1040.55	1.75918	1.75918
ENSSSCG00000001720	9.33493	9.60822	9.26048	2.68512	2.10643	2.44747	5.90711	326.678	-1.75954	1.75954
ENSSSCG00000011004	52.3199	51.5307	55.8002	157.64	147.919	163.291	104.75	2509.31	1.76051	1.76051
ENSSSCG00000000370	12.0351	12.2014	10.8608	33.0098	36.5024	33.6229	23.0387	1070.7	1.76064	1.76064
ENSSSCG00000036307	1.62534	1.6738	1.47589	4.5951	5.51194	3.95302	3.13918	103.225	1.7627	1.7627
ENSSSCG00000001689	48.1201	48.0296	47.4794	140.559	153.169	130.03	94.5645	1993.13	1.76316	1.76316
ENSSSCG00000005944	174.331	181.871	171.745	42.5823	53.6681	39.1732	110.562	10959.1	-1.76422	1.76422
ENSSSCG00000023732	18.2734	24.2105	23.5261	5.43036	6.31136	5.10205	13.809	80.8096	-1.76643	1.76643
ENSSSCG00000023247	7.00649	6.89212	5.83477	19.8396	21.4183	17.165	13.0261	1273.42	1.76863	1.76863
ENSSSCG00000004825	24.6086	27.7627	24.5086	72.4433	78.2936	76.3424	50.6599	7027.89	1.76927	1.76927
ENSSSCG00000012517	70.1081	63.292	74.2979	16.1512	16.2524	20.5501	43.4419	236.422	-1.76947	1.76947
ENSSSCG00000031465	12.246	13.0032	14.9621	3.16957	3.28957	3.78067	8.40851	245.976	-1.77103	1.77103
ENSSSCG00000012548	23.0344	21.9412	23.6036	65.9201	68.5981	68.6585	45.2927	2234.35	1.77139	1.77139
ENSSSCG00000034216	71.1799	92.6583	94.9519	266.999	291.252	211.572	171.436	2893.34	1.77276	1.77276
ENSSSCG00000000376	112.355	100.203	109.226	334.588	320.179	302.325	213.146	1793.43	1.7755	1.7755
ENSSSCG00000037582	18.0925	21.2805	14.9154	4.76209	5.31016	3.65705	11.3363	127.507	-1.7757	1.7757
ENSSSCG00000006472	206.819	194.414	199.489	53.56	51.6866	47.1202	125.515	1326.51	-1.77759	1.77759
ENSSSCG00000026741	202.839	226.601	220.38	677.226	623.978	631.75	430.462	996.778	1.77791	1.77791
ENSSSCG00000031102	15.0215	18.2977	17.2519	4.51146	4.09484	4.20947	10.5645	186.27	-1.77805	1.77805
ENSSSCG00000022714	45.2199	45.0956	48.0132	140.563	130.594	140.209	91.6158	2170.24	1.77826	1.77826
ENSSSCG00000034407	3.53584	3.8761	3.86912	1.04368	0.93446	0.877636	2.35614	202.186	-1.77974	1.77974
ENSSSCG00000032977	68.2025	80.1208	68.3226	17.3826	20.467	16.8329	45.2214	470.318	-1.78059	1.78059
ENSSSCG00000016853	5.80029	6.9653	5.60921	19.1505	19.3608	16.3073	12.1989	4608.97	1.78155	1.78155
ENSSSCG00000040910	5.70147	5.83126	4.77686	16.7052	16.1412	15.7401	10.816	252.181	1.78264	1.78264
ENSSSCG00000006911	0.41628	0.554708	0.439417	1.52881	1.51765	1.18061	0.939579	353.871	1.78321	1.78321
ENSSSCG00000027786	18.8158	31.2859	22.1059	72.8254	92.1481	52.1843	48.2276	288.417	1.78377	1.78377
ENSSSCG00000031959	3.41314	3.36051	4.24209	0.701634	1.19084	0.878952	2.29786	78.2901	-1.78484	1.78484
ENSSSCG00000013303	2.64613	3.53318	2.82607	9.15928	10.3411	7.47501	5.99679	2300.61	1.78495	1.78495
ENSSSCG00000021204	60.753	58.9058	63.1249	15.8883	15.7623	14.4215	38.1426	576.438	-1.78608	1.78608
ENSSSCG00000004485	21.0006	24.523	24.1769	5.65373	5.89299	5.96012	14.5345	4707.56	-1.78642	1.78642
ENSSSCG00000008562	44.3348	47.3562	46.6463	140.724	143.727	130.208	92.1661	2809.85	1.78721	1.78721
ENSSSCG00000036603	7.48051	8.47867	7.65162	25.5143	27.472	18.0518	15.7748	573.358	1.78759	1.78759
ENSSSCG00000016364	11.8737	16.0725	14.8124	3.25097	4.27608	3.21272	8.91639	465.243	-1.7878	1.7878
ENSSSCG00000026571	9.39004	10.2287	9.66809	30.9302	27.0557	29.5835	19.476	2786.46	1.78784	1.78784
ENSSSCG00000004167	4.39001	4.64681	5.64625	1.08152	1.38478	1.22731	3.06278	208.723	-1.78818	1.78818
ENSSSCG00000028585	27.7123	34.3267	22.9886	89.0793	93.0886	72.8135	56.6682	2147.47	1.78916	1.78916
ENSSSCG00000017255	2.47672	2.84042	2.80288	0.71557	0.663821	0.657956	1.69289	395.337	-1.79171	1.79171
ENSSSCG00000008965	10.2263	9.55103	9.39817	29.5215	28.3257	30.1013	19.5207	1945.21	1.79829	1.79829
ENSSSCG00000023738	9.61201	10.0643	10.326	30.4526	30.8523	29.3121	20.1032	4299.03	1.79867	1.79867
ENSSSCG00000023026	3.14043	3.27171	2.77116	0.74382	0.819499	0.723321	1.91166	659.341	-1.80099	1.80099
ENSSSCG00000012061	14.3975	12.0287	14.5855	3.59246	2.72672	3.92396	8.54247	133.089	-1.80182	1.80182
ENSSSCG00000023749	3.84174	5.56809	3.65459	12.4788	18.6898	8.67806	8.81852	182.971	1.80242	1.80242
ENSSSCG00000013292	0.626239	0.762886	0.622327	1.98896	2.21379	1.90809	1.35372	421.191	1.80576	1.80576
ENSSSCG00000002841	18.9592	20.4259	19.0956	58.3085	61.2336	58.1594	39.3637	4888.28	1.80849	1.80849
ENSSSCG00000033260	33.374	40.7545	44.2452	9.74394	11.442	8.12543	24.6142	115.401	-1.80978	1.80978
ENSSSCG00000030165	15.2019	19.7034	14.3752	45.1709	60.9064	44.2715	33.2716	765.803	1.81114	1.81114
ENSSSCG00000007687	15.6539	20.4829	16.8392	56.4893	64.0194	41.573	35.8429	461.243	1.81119	1.81119
ENSSSCG00000032475	4.72993	5.91935	6.76213	18.6389	16.308	18.1412	11.7499	455.387	1.81196	1.81196
ENSSSCG00000032284	29.3481	28.2808	25.2466	82.1165	95.5686	75.0561	55.9361	716.961	1.81215	1.81215
ENSSSCG00000000457	8.44561	8.86189	9.24878	26.7994	26.1996	27.8589	17.9024	4001.8	1.81266	1.81266
ENSSSCG00000023972	1.10505	1.329	1.24078	4.10742	3.67964	3.44641	2.48472	167.235	1.813	1.813
ENSSSCG00000024998	12.0912	12.2164	10.3676	3.3441	2.51144	2.7209	7.20862	169.463	-1.81303	1.81303
ENSSSCG00000031011	7.88466	8.79661	8.40333	2.35522	1.69756	2.15781	5.21587	94.7748	-1.81473	1.81473
ENSSSCG00000040178	2.99889	3.92776	3.45948	10.6806	10.5959	10.4262	7.0148	1004.37	1.81488	1.81488
ENSSSCG00000011133	14.2481	16.6588	13.0675	46.9841	50.2761	37.455	29.7816	4622.79	1.81715	1.81715
ENSSSCG00000004081	0.229685	0.277702	0.313213	0.0821023	0.0572341	0.063386	0.170554	97.1219	-1.81898	1.81898
ENSSSCG00000022912	2.47305	2.61846	2.91605	8.05404	7.81427	8.6358	5.41861	720.703	1.81973	1.81973
ENSSSCG00000012318	17.0233	17.2439	14.5514	4.54622	3.83505	3.62174	10.1369	1263.97	-1.82029	1.82029
ENSSSCG00000010502	2.3402	4.09811	2.01484	7.77111	9.50454	8.60166	5.72174	479.013	1.82402	1.82402
ENSSSCG00000022689	40.6174	39.1214	42.9619	110.885	146.453	120.674	83.4521	716.18	1.82544	1.82544
ENSSSCG00000011978	156.594	168.166	187.296	41.5499	37.9378	45.5707	106.186	2944.59	-1.82606	1.82606
ENSSSCG00000033196	25.078	26.3523	24.3993	7.19987	6.24276	5.13175	15.734	208.522	-1.82642	1.82642
ENSSSCG00000016922	15.237	16.5657	16.5162	50.1546	48.8925	49.6299	32.8327	5097.59	1.82746	1.82746
ENSSSCG00000001229	11.8622	11.613	11.8818	35.9584	37.1924	35.8478	24.0592	6287.71	1.82786	1.82786
ENSSSCG00000012521	0.858895	0.848679	0.831235	0.155798	0.200671	0.264308	0.526598	74.1136	-1.82859	1.82859
ENSSSCG00000034213	2.52699	2.38967	2.51836	7.45195	8.24393	7.21208	5.05716	263.607	1.82982	1.82982
ENSSSCG00000017578	37.1254	48.7219	36.8625	124.434	144.305	110.293	83.6236	5686.49	1.8315	1.8315
ENSSSCG00000034260	15.266	21.3232	17.499	47.0411	64.471	56.2565	36.9761	203.629	1.83314	1.83314
ENSSSCG00000016519	3.81171	3.55081	4.09432	0.918258	0.912024	0.964855	2.37533	190.799	-1.83349	1.83349
ENSSSCG00000017192	10.6608	17.0651	14.5496	3.24023	4.72287	2.31878	8.75956	301.806	-1.83549	1.83549
ENSSSCG00000013433	9.27337	10.9574	8.1615	2.20764	3.04734	1.61558	5.87714	89.627	-1.83668	1.83668
ENSSSCG00000010446	2.24618	2.00808	2.12249	0.583383	0.393595	0.576013	1.32162	142.399	-1.83803	1.83803
ENSSSCG00000017618	592.443	595.342	656.926	1940.2	1822.78	1959.24	1261.16	2025.18	1.83892	1.83892
ENSSSCG00000016882	1.48495	1.77662	1.60956	5.04189	5.37935	4.72105	3.33557	1139.05	1.83935	1.83935
ENSSSCG00000008340	0.965354	1.32287	0.912114	3.52054	3.61956	2.86283	2.20055	995.62	1.84805	1.84805
ENSSSCG00000012238	3.04551	3.08146	2.67459	0.687237	0.733202	0.695315	1.81955	436.954	-1.85183	1.85183
ENSSSCG00000039161	1.11653	1.04888	1.14823	0.301544	0.192255	0.304285	0.685288	169.998	-1.85389	1.85389
ENSSSCG00000023400	12.023	15.555	11.5436	43.4325	54.9668	25.312	27.1388	461.431	1.85454	1.85454
ENSSSCG00000022128	13.5481	14.2711	13.613	3.30767	3.22994	3.39444	8.5607	1778.5	-1.85531	1.85531
ENSSSCG00000001556	8.58746	8.33417	8.76011	27.8844	25.9678	26.9032	17.7395	2364.05	1.85802	1.85802
ENSSSCG00000006009	6.05633	6.58117	5.73434	19.0755	19.4096	19.238	12.6825	6949.63	1.85831	1.85831
ENSSSCG00000032580	16.6891	17.2596	17.8119	3.91537	4.33909	4.13213	10.6912	453.538	-1.85956	1.85956
ENSSSCG00000040838	4.54462	4.7688	3.34612	0.957471	1.19229	0.868564	2.61298	173.249	-1.86054	1.86054
ENSSSCG00000013901	47.0465	45.5865	47.019	154.782	147.271	138.057	96.6271	722.314	1.861	1.861
ENSSSCG00000009473	2.19264	2.79801	2.20061	7.8117	8.48175	6.40782	4.98209	2167.4	1.8611	1.8611
ENSSSCG00000022521	1.92692	2.31963	2.19034	0.446607	0.574079	0.515289	1.32881	183.107	-1.8619	1.8619
ENSSSCG00000024393	41.6957	50.0748	48.1225	153.68	134.264	151.861	96.6164	4257.13	1.86202	1.86202
ENSSSCG00000024596	30.6626	38.5313	28.5113	98.0177	114.74	95.6768	67.6899	3084.68	1.86409	1.86409
ENSSSCG00000022101	17.4528	20.4619	15.5267	55.0665	59.5203	54.146	37.029	4575.78	1.86546	1.86546
ENSSSCG00000037733	8.58757	9.48549	9.99961	2.50089	1.91259	2.26694	5.79218	861.524	-1.86629	1.86629
ENSSSCG00000006595	197.021	166.886	155.809	37.1719	39.8704	46.6792	107.24	204.173	-1.86659	1.86659
ENSSSCG00000034879	0.592999	0.826229	0.50264	2.08414	2.4133	1.59939	1.33645	1176.68	1.86838	1.86838
ENSSSCG00000038367	3.10044	4.31317	3.42618	11.3011	14.756	8.54468	7.5736	225.15	1.86952	1.86952
ENSSSCG00000008985	78.8768	95.3933	83.037	292.888	293.754	232.738	179.448	809.108	1.87232	1.87232
ENSSSCG00000003553	61.3114	59.6089	58.2828	195.887	196.848	178.003	124.99	2971.72	1.87429	1.87429
ENSSSCG00000039731	41.5749	37.2884	41.8284	10.8548	9.68959	8.07714	24.8855	565.981	-1.87638	1.87638
ENSSSCG00000007314	5.63753	6.81314	4.9377	1.51795	1.50937	1.07698	3.58211	836.634	-1.8785	1.8785
ENSSSCG00000011810	17.4008	19.2857	17.2339	58.2113	64.5593	49.9394	37.7717	3646.32	1.88063	1.88063
ENSSSCG00000017103	18.5098	21.5895	21.7759	4.5015	5.21591	4.86546	12.743	528.481	-1.88067	1.88067
ENSSSCG00000036091	4.01874	3.54075	3.9777	0.768182	1.02908	0.918925	2.37556	240.198	-1.88285	1.88285
ENSSSCG00000006872	10.2836	12.0873	10.5436	2.44189	2.7833	2.50563	6.77423	1073.36	-1.88434	1.88434
ENSSSCG00000004314	44.65	51.11	51.9638	11.3107	11.8219	11.4699	30.3877	1464.92	-1.88925	1.88925
ENSSSCG00000007458	6.68406	8.82104	5.51661	24.9761	25.0668	17.5594	14.7707	3742.2	1.8894	1.8894
ENSSSCG00000032938	68.4668	67.386	58.2755	15.1009	19.0024	11.2611	39.9154	149.493	-1.88985	1.88985
ENSSSCG00000010475	10.0204	12.9726	11.4387	33.4669	36.5689	40.9809	24.2414	207.273	1.89266	1.89266
ENSSSCG00000024388	763.078	788.097	780.503	180.197	188.795	175.822	479.415	4806.78	-1.89417	1.89417
ENSSSCG00000027525	16.1692	17.1133	13.0399	4.05787	3.82825	2.92868	9.52287	1210.34	-1.8961	1.8961
ENSSSCG00000040847	13.9427	17.0887	13.5056	48.8823	49.6646	45.1165	31.3667	4425.48	1.89621	1.89621
ENSSSCG00000011690	2.25689	2.06194	2.15523	7.08545	6.41722	7.38293	4.55994	274.796	1.89985	1.89985
ENSSSCG00000032221	160.081	157.21	181.866	38.7251	38.8554	38.6635	102.567	1425.75	-1.90005	1.90005
ENSSSCG00000031441	0.827939	1.14082	1.08725	0.246041	0.272341	0.19131	0.627617	80.8106	-1.90169	1.90169
ENSSSCG00000011755	3.59524	3.71087	3.6361	11.9695	11.8113	11.7688	7.74865	1502.24	1.90556	1.90556
ENSSSCG00000025545	14.309	13.4494	13.6946	47.7187	46.7601	40.4725	29.4007	1357.2	1.90563	1.90563
ENSSSCG00000004540	3.59788	6.22011	3.21617	13.4138	16.2712	12.5903	9.21824	841.39	1.90593	1.90593
ENSSSCG00000035859	8.55815	10.1751	6.43229	24.4485	33.9979	23.5362	17.858	746.123	1.90622	1.90622
ENSSSCG00000036472	15.7615	20.9785	20.9763	68.8871	67.6525	52.5276	41.1306	276.625	1.90856	1.90856
ENSSSCG00000008874	1.47144	1.84899	1.75142	0.425255	0.323718	0.425408	1.04104	138.521	-1.91045	1.91045
ENSSSCG00000008187	1.54797	1.87016	1.78461	0.379581	0.511493	0.307976	1.06696	256.132	-1.91187	1.91187
ENSSSCG00000011474	0.283627	0.385322	0.314778	0.993948	1.28638	0.951195	0.702542	108.563	1.91273	1.91273
ENSSSCG00000010429	0.0556286	0.0819072	0.06975	0.209273	0.230823	0.238561	0.147657	343.999	1.91303	1.91303
ENSSSCG00000013337	1.21594	1.21244	1.50973	0.316947	0.215893	0.379142	0.808348	99.1573	-1.91305	1.91305
ENSSSCG00000032835	4.09194	5.17573	3.75838	14.9174	15.4326	12.3465	9.28708	481.232	1.9148	1.9148
ENSSSCG00000009042	32.941	39.0539	33.0056	115.128	116.421	111.6	74.6916	6767.88	1.91552	1.91552
ENSSSCG00000004826	32.3143	34.5482	37.7427	120.059	104.205	117.716	74.4307	1148.27	1.91558	1.91558
ENSSSCG00000035895	2.13068	2.01755	2.04979	6.27485	7.86767	6.15486	4.4159	351.364	1.91593	1.91593
ENSSSCG00000030309	64.926	63.1782	64.006	14.9216	15.7707	13.5361	39.3898	650.62	-1.9163	1.9163
ENSSSCG00000015235	15.1325	17.2269	13.7559	49.2506	55.044	46.8225	32.8721	8353.94	1.91689	1.91689
ENSSSCG00000029456	7.49619	10.6643	7.18116	25.0143	36.1919	22.0699	18.103	2263.24	1.91752	1.91752
ENSSSCG00000024476	10.6355	10.2311	8.99722	1.81795	2.64841	2.37111	6.11687	103.629	-1.91903	1.91903
ENSSSCG00000011965	5.63851	5.59721	5.60395	1.26081	1.49708	1.11106	3.45144	598.067	-1.91917	1.91917
ENSSSCG00000008712	3.28002	3.48965	3.107	0.824329	0.809793	0.632056	2.02381	467.64	-1.92009	1.92009
ENSSSCG00000029367	63.8877	78.5161	51.1195	224.577	234.628	177.669	138.4	1693.69	1.92259	1.92259
ENSSSCG00000004138	3.33096	4.89418	2.69436	11.9832	14.2228	9.70487	7.80507	2856.41	1.92367	1.92367
ENSSSCG00000001422	4.18025	3.71599	3.48512	10.9395	14.4573	11.9858	8.12733	211.251	1.92478	1.92478
ENSSSCG00000011699	5.76894	5.17565	6.33106	1.21637	1.34167	1.3938	3.53791	330.192	-1.92645	1.92645
ENSSSCG00000001398	24.6462	26.6152	21.4031	81.3818	86.1438	72.6115	52.1336	1786.26	1.92849	1.92849
ENSSSCG00000037598	10.3904	12.4666	12.2506	39.1535	36.7547	39.8053	25.1368	3864.68	1.929	1.929
ENSSSCG00000014217	82.2832	86.9012	84.2569	287.845	265.427	284.252	181.827	8005.51	1.9315	1.9315
ENSSSCG00000023807	2.60892	3.41356	1.96243	8.82449	9.68691	7.90712	5.73391	725.915	1.93222	1.93222
ENSSSCG00000038055	4.50728	6.84884	5.07278	17.8101	20.2346	16.6644	11.8563	227.675	1.93252	1.93252
ENSSSCG00000009633	34.923	40.7148	32.9403	118.64	129.943	111.344	78.0843	15003.1	1.93394	1.93394
ENSSSCG00000020725	160.407	153.597	160.174	34.7982	38.2256	34.8448	97.0077	3652.31	-1.93449	1.93449
ENSSSCG00000002380	8.77984	7.00364	8.65585	2.32376	1.49652	1.75209	5.00195	70.8179	-1.93506	1.93506
ENSSSCG00000036572	1.64712	1.41531	1.46189	0.437229	0.273298	0.31997	0.925803	71.6797	-1.93547	1.93547
ENSSSCG00000013017	17.7022	21.922	15.5411	65.5697	74.1175	44.3613	39.8689	1819.5	1.93706	1.93706
ENSSSCG00000011600	35.4393	38.0079	33.3373	7.96206	8.85295	7.38958	21.8315	3010.75	-1.93813	1.93813
ENSSSCG00000025770	5.98705	6.55362	5.6278	1.41984	1.42224	1.266	3.71276	889.528	-1.94038	1.94038
ENSSSCG00000040013	1.98632	1.94073	1.90543	0.46709	0.43073	0.420795	1.19185	367.647	-1.94243	1.94243
ENSSSCG00000009676	18.714	23.4031	15.1744	4.5887	4.99793	3.34911	11.7045	1260.46	-1.94264	1.94264
ENSSSCG00000012816	20.0878	21.8282	21.5517	4.0053	5.58734	4.72126	12.9636	234.441	-1.94283	1.94283
ENSSSCG00000009764	9.32636	10.4841	8.33689	2.45825	2.23078	1.66393	5.75005	280.359	-1.94299	1.94299
ENSSSCG00000017755	0.130674	0.142493	0.116861	0.438825	0.497258	0.370125	0.282706	81.7397	1.94752	1.94752
ENSSSCG00000000668	79.3398	81.1142	76.3689	271.38	246.056	274.128	171.398	2713.3	1.9488	1.9488
ENSSSCG00000015125	12.8246	15.9054	10.2006	2.74871	3.8855	2.11766	7.94707	933.68	-1.95167	1.95167
ENSSSCG00000009051	1.68354	2.23543	1.53113	6.51234	5.56442	6.27778	3.96744	75.0211	1.95309	1.95309
ENSSSCG00000000661	0.877901	0.957308	0.969833	3.37288	3.76107	2.33119	2.04503	87.8512	1.95391	1.95391
ENSSSCG00000011765	6.06277	6.1055	5.95137	1.36536	1.43649	1.25201	3.69558	814.201	-1.95716	1.95716
ENSSSCG00000015375	14.1076	17.1536	16.6494	54.5961	54.7782	52.5116	34.9661	7228.94	1.96274	1.96274
ENSSSCG00000024329	5.3312	4.96214	6.02734	1.30429	1.18997	1.14733	3.32705	83.7227	-1.96319	1.96319
ENSSSCG00000028282	8.33887	8.01118	6.65266	22.5292	31.698	23.8689	16.8498	1027.83	1.96518	1.96518
ENSSSCG00000035634	2.92514	3.14414	3.40114	10.7462	10.3398	10.9713	6.92128	2878.4	1.96519	1.96519
ENSSSCG00000017893	11.811	16.2617	17.8853	3.96955	3.69085	2.57211	9.36509	93.4099	-1.96525	1.96525
ENSSSCG00000004357	3.4091	3.52011	3.45403	11.7327	12.2814	11.1989	7.59938	1101.16	1.96615	1.96615
ENSSSCG00000017497	12.8468	13.6166	13.7475	3.25199	3.13527	2.53358	8.18862	422.145	-1.96969	1.96969
ENSSSCG00000036758	0.601773	0.643945	0.67917	0.123014	0.171996	0.130889	0.391798	120.047	-1.96976	1.96976
ENSSSCG00000004999	4.44837	7.44626	4.53393	18.6063	19.5893	17.5582	12.0304	1108.9	1.97222	1.97222
ENSSSCG00000009320	0.496244	0.641916	0.350278	1.61072	2.16407	1.31085	1.09568	359.495	1.97309	1.97309
ENSSSCG00000035262	139.462	136.416	123.571	31.9898	29.0537	27.2123	81.284	98.3738	-1.97461	1.97461
ENSSSCG00000016986	1.87103	2.19948	1.92661	6.82216	6.70794	6.90733	4.40576	954.206	1.9751	1.9751
ENSSSCG00000023955	2.74028	3.17294	3.19199	0.67745	0.670467	0.661023	1.85236	138.298	-1.97805	1.97805
ENSSSCG00000003897	34.692	36.2738	44.2866	128.218	134.754	131.836	85.0102	1395.2	1.97954	1.97954
ENSSSCG00000011714	0.126929	0.115168	0.109865	0.392795	0.506483	0.307204	0.259741	161.881	1.98106	1.98106
ENSSSCG00000000555	0.396277	0.667978	0.368136	1.66903	1.7674	1.45654	1.05423	1047.46	1.98126	1.98126
ENSSSCG00000003744	1.72085	1.56306	1.72863	5.49365	6.05662	5.61433	3.69619	509.974	1.9821	1.9821
ENSSSCG00000037158	8.5113	8.51936	9.21791	1.88956	1.92058	1.95897	5.33628	322.626	-1.98343	1.98343
ENSSSCG00000028559	2.957	3.10955	2.72446	10.727	10.9417	8.58246	6.50703	743.973	1.9854	1.9854
ENSSSCG00000000435	10.7009	9.05462	10.9708	38.1791	36.144	31.3774	22.7378	353.437	1.98798	1.98798
ENSSSCG00000038082	20.8024	23.0562	19.8894	80.1493	66.796	72.311	47.1674	2269.59	1.99031	1.99031
ENSSSCG00000036363	3.14071	2.91012	2.49168	0.499249	0.663138	0.698745	1.73394	68.9959	-1.9919	1.9919
ENSSSCG00000040957	12.5453	12.0713	10.7822	2.46783	2.91374	2.3259	7.18438	95.3045	-1.99214	1.99214
ENSSSCG00000010580	25.8902	32.3772	25.7384	92.6679	103.378	94.4365	62.4147	981.442	1.99467	1.99467
ENSSSCG00000006625	121.487	140.824	94.2818	464.989	481.45	292.551	265.93	3147.33	1.99568	1.99568
ENSSSCG00000024678	6.03113	6.74354	7.13822	1.19475	1.74593	1.39431	4.04131	613.653	-1.99586	1.99586
ENSSSCG00000016620	12.8148	13.672	15.2681	3.09171	2.44178	3.51715	8.46757	1007.01	-1.99769	1.99769
ENSSSCG00000038491	10.723	14.7698	12.2077	3.21288	3.47729	1.4804	7.64519	84.5001	-1.99833	1.99833
ENSSSCG00000001341	13.6923	12.3073	13.8917	47.0018	48.0365	43.6344	29.7607	2439.41	1.99924	1.99924
ENSSSCG00000016782	2.54059	2.80116	3.41467	0.751236	0.643419	0.51071	1.77696	143.137	-2.00002	2.00002
ENSSSCG00000027550	4.72385	4.17477	3.92729	0.871641	1.08541	0.818943	2.60032	94.7725	-2.00019	2.00019
ENSSSCG00000005055	149.426	146.97	162.755	34.1814	33.3615	32.0186	93.1188	2832.71	-2.00321	2.00321
ENSSSCG00000008006	6.07596	8.58937	6.15011	1.47873	1.67772	1.34142	4.21889	90.1233	-2.00326	2.00326
ENSSSCG00000005981	19.5086	24.4474	18.7376	66.9303	82.1358	69.141	46.8168	3162.7	2.00483	2.00483
ENSSSCG00000032527	320.465	335.844	302.854	65.3517	77.8082	64.5175	194.473	7722.4	-2.0053	2.0053
ENSSSCG00000012623	489.624	496.077	455.491	1689.36	1640.02	1690.87	1076.91	6139.72	2.00679	2.00679
ENSSSCG00000017924	5.83051	8.10982	6.35573	22.7032	30.1949	18.2158	15.235	1490.2	2.00753	2.00753
ENSSSCG00000033479	41.9874	45.583	42.6335	172.633	164.009	118.833	97.6131	150.294	2.00771	2.00771
ENSSSCG00000038056	0.28111	0.374634	0.222472	1.11967	1.08191	0.873433	0.65887	194.473	2.00917	2.00917
ENSSSCG00000009778	1.33935	1.12727	1.25474	4.17338	4.65287	4.1312	2.7798	238.769	2.0095	2.0095
ENSSSCG00000002412	7.21644	8.15002	6.91043	1.7167	1.60741	1.46546	4.51108	1178.91	-2.01277	2.01277
ENSSSCG00000040401	12.9931	11.9842	11.0849	2.33505	3.19556	2.20075	7.29894	136.406	-2.01356	2.01356
ENSSSCG00000012277	26.9757	29.0473	20.8644	99.003	105.732	65.8418	57.9107	457.368	2.01512	2.01512
ENSSSCG00000006018	2.63093	3.39558	2.30421	10.1421	10.0168	9.04999	6.25661	2941.66	2.01804	2.01804
ENSSSCG00000015002	3.75226	4.11404	4.64831	0.936094	0.813853	0.935191	2.53329	295.484	-2.01922	2.01922
ENSSSCG00000006127	4.83262	5.17567	5.58193	17.839	18.6162	18.4129	11.743	2587.13	2.01998	2.01998
ENSSSCG00000023603	3.59374	5.0861	3.02481	10.8411	17.2075	13.36	8.8522	93.1528	2.02242	2.02242
ENSSSCG00000016151	3.71134	4.02148	3.45381	0.826496	0.839259	0.723397	2.26263	1201.27	-2.02305	2.02305
ENSSSCG00000010312	843.94	924.005	797.346	2838.36	3097.99	3095.04	1932.78	24184.9	2.02309	2.02309
ENSSSCG00000002385	0.880295	1.26627	0.920232	3.98269	3.9323	2.97288	2.32578	125.673	2.0232	2.0232
ENSSSCG00000022370	129.174	151.03	133.033	536.46	469.674	451.755	311.854	2999.27	2.02473	2.02473
ENSSSCG00000015332	1.93962	2.37921	2.02567	0.4571	0.446283	0.44959	1.28291	108.338	-2.0263	2.0263
ENSSSCG00000034207	160.97	182.75	149.317	530.18	720.719	498.364	373.717	1316.13	2.02693	2.02693
ENSSSCG00000033180	30.3318	29.849	30.5592	110.261	99.4162	111.165	68.597	1590.38	2.0294	2.0294
ENSSSCG00000009956	0.730768	0.731114	0.756283	0.161177	0.164682	0.145675	0.448283	107.607	-2.03033	2.03033
ENSSSCG00000036556	4.37303	4.70216	3.8058	16.2162	16.9667	12.8022	9.81102	2196.61	2.03727	2.03727
ENSSSCG00000004241	207.82	229.444	209.216	726.602	768.12	806.878	491.347	12701.7	2.04005	2.04005
ENSSSCG00000020906	104.771	89.428	107.227	352.706	347.262	378.963	230.059	35358.4	2.04256	2.04256
ENSSSCG00000003112	2.62585	4.7712	4.28217	12.6804	17.7067	12.0086	9.01248	79.4517	2.04675	2.04675
ENSSSCG00000017754	15.1993	18.9654	13.6214	58.2449	67.4241	46.107	36.5937	2280.18	2.04724	2.04724
ENSSSCG00000017614	21.0765	26.0853	24.0767	85.9505	95.1683	75.3552	54.6188	2573.72	2.0499	2.0499
ENSSSCG00000007850	8.5633	6.81163	9.01702	2.00128	1.37342	1.76358	4.9217	97.9627	-2.05001	2.05001
ENSSSCG00000034012	86.8137	93.6923	89.2825	320.027	318.999	329.554	206.395	8200.72	2.05084	2.05084
ENSSSCG00000008898	39.3643	34.6103	41.0056	7.87043	7.89349	8.33987	23.1807	1589.73	-2.0523	2.0523
ENSSSCG00000001913	10.9087	10.3586	12.0341	39.2508	42.3324	38.345	25.5383	438.71	2.05334	2.05334
ENSSSCG00000038594	138.982	140.908	118.557	457.265	541.851	443.631	306.866	13623.6	2.05792	2.05792
ENSSSCG00000025393	13.572	12.8294	12.3312	2.33772	3.63527	2.06892	7.79575	135.417	-2.05882	2.05882
ENSSSCG00000003552	0.772581	0.8335	0.70264	2.71328	2.73925	2.8809	1.77369	146.429	2.05897	2.05897
ENSSSCG00000000839	0.514982	0.970427	0.797828	2.20806	3.66914	2.45874	1.76986	209.302	2.06127	2.06127
ENSSSCG00000010259	54.0674	55.6956	58.8415	10.8721	12.663	11.5253	33.9442	687.235	-2.06245	2.06245
ENSSSCG00000030183	16.4418	17.3104	15.7445	61.3321	60.5541	57.7539	38.1895	1533.85	2.06514	2.06514
ENSSSCG00000024065	0.124564	0.14253	0.0923343	0.477041	0.488776	0.341794	0.27784	119.706	2.06589	2.06589
ENSSSCG00000011400	29.125	30.7354	31.9782	6.77818	7.45368	4.82257	18.4822	413.068	-2.06655	2.06655
ENSSSCG00000004336	0.11209	0.0940558	0.124909	0.412041	0.370706	0.416925	0.255121	83.9027	2.06867	2.06867
ENSSSCG00000008265	40.7298	32.6862	38.9787	142.787	139.335	126.857	86.8955	496.778	2.07005	2.07005
ENSSSCG00000022289	12.7832	19.0526	14.2772	3.01371	4.22962	2.27945	9.27264	481.733	-2.07021	2.07021
ENSSSCG00000012050	35.404	39.1454	26.8048	122.556	137.223	110.501	78.6058	14732.5	2.07315	2.07315
ENSSSCG00000036622	0.724843	0.993788	0.96042	2.41803	3.37991	3.99855	2.07926	112.847	2.07375	2.07375
ENSSSCG00000022246	7.52259	9.25382	9.13728	1.6935	1.98597	1.6608	5.20899	112.574	-2.07414	2.07414
ENSSSCG00000040061	1.46347	1.46334	1.97912	6.10921	6.49732	5.38685	3.81655	130.862	2.07661	2.07661
ENSSSCG00000003951	61.682	65.4766	50.5977	13.6045	15.3852	7.47694	35.7038	215.184	-2.08013	2.08013
ENSSSCG00000004662	4.38428	3.77966	3.379	0.556349	1.03223	0.769049	2.31676	86.7183	-2.08095	2.08095
ENSSSCG00000035908	68.0101	64.3395	60.3119	12.1753	15.4353	11.8053	38.6796	437.599	-2.08498	2.08498
ENSSSCG00000023478	16.359	16.3813	14.4443	3.42869	3.24798	2.97599	9.47287	117.695	-2.08516	2.08516
ENSSSCG00000030957	3.94089	4.01944	3.54467	14.1969	15.5459	12.6972	8.99083	1975.85	2.08572	2.08572
ENSSSCG00000005288	0.434076	0.555663	0.425378	1.80587	1.92579	1.50068	1.10791	339.886	2.08652	2.08652
ENSSSCG00000010438	14.0976	14.9761	16.5856	55.3345	53.6579	59.2653	35.6528	5001.31	2.08856	2.08856
ENSSSCG00000006197	0.357784	0.364339	0.470816	1.3626	1.72965	1.33166	0.936141	323.189	2.09052	2.09052
ENSSSCG00000010605	10.0903	11.4998	9.38329	38.7275	38.0327	37.5711	24.2174	1947.75	2.09111	2.09111
ENSSSCG00000004716	3.89278	3.33677	3.49298	13.016	13.6782	12.9413	8.39302	579.071	2.09414	2.09414
ENSSSCG00000003473	16.4637	20.6973	17.5982	2.80731	5.07991	3.16352	10.9683	88.6819	-2.09725	2.09725
ENSSSCG00000010570	3.91308	3.96905	4.44512	0.767165	0.731592	1.00948	2.47258	83.1931	-2.09826	2.09826
ENSSSCG00000031262	1591.02	1492.52	1614.35	5919.4	5818.29	5751.88	3697.91	51519.1	2.09897	2.09897
ENSSSCG00000035124	2.10316	2.06834	1.46116	7.32725	7.30153	6.31072	4.42869	505.245	2.10169	2.10169
ENSSSCG00000039609	0.684853	0.841242	0.646261	2.97347	2.80138	2.33666	1.71398	272.433	2.10196	2.10196
ENSSSCG00000033879	8.62199	10.8814	9.25209	36.3825	36.1888	34.6688	22.6659	682.96	2.10232	2.10232
ENSSSCG00000010211	9.83021	11.1361	8.60648	38.4076	39.8445	32.5779	23.4004	5488.73	2.10971	2.10971
ENSSSCG00000035960	1.27127	0.937202	1.37347	4.79467	4.36989	4.21501	2.82692	109.182	2.11338	2.11338
ENSSSCG00000006209	72.111	78.2716	77.6551	287.916	276.172	290.875	180.5	11920.8	2.11352	2.11352
ENSSSCG00000010261	5.336	5.71732	5.46844	20.7005	21.4856	20.0904	13.1331	881.092	2.11899	2.11899
ENSSSCG00000016512	9.47977	10.4682	9.27562	37.6279	38.5424	34.1816	23.2626	3486.92	2.12099	2.12099
ENSSSCG00000009489	1.76863	2.01111	1.5676	0.323765	0.39028	0.350818	1.0687	505.672	-2.1214	2.1214
ENSSSCG00000028536	1.42862	1.62183	1.4284	0.272163	0.390198	0.228416	0.894938	272.777	-2.12291	2.12291
ENSSSCG00000014988	152.198	189.014	158.77	620.254	625.723	640.369	397.721	9525.79	2.12512	2.12512
ENSSSCG00000008314	2.70993	2.63429	2.74479	0.579018	0.545808	0.484104	1.61632	85.7539	-2.12685	2.12685
ENSSSCG00000003928	10.6484	12.1263	8.78595	37.0183	48.9228	33.9722	25.2457	243.145	2.12781	2.12781
ENSSSCG00000016243	1.88361	1.94536	1.64286	6.9944	7.62549	6.15571	4.37457	1264.74	2.12797	2.12797
ENSSSCG00000008162	17.2268	16.8216	16.3662	3.24483	3.46275	3.30653	10.0715	719.675	-2.12843	2.12843
ENSSSCG00000021443	12.4472	12.894	11.9119	49.5302	49.6514	42.4109	29.8076	7194.36	2.12852	2.12852
ENSSSCG00000038831	0.343361	0.493914	0.257574	1.29652	1.42706	1.44464	0.877177	78.3095	2.12906	2.12906
ENSSSCG00000002379	11.0312	10.8603	12.5516	2.59029	2.0316	2.22509	6.88167	184.45	-2.13133	2.13133
ENSSSCG00000035940	3.7038	3.83655	3.50415	13.5527	15.8591	12.6972	8.85891	1150.42	2.13337	2.13337
ENSSSCG00000034262	0.319431	0.42768	0.288509	1.36571	1.27078	1.31249	0.830767	207.382	2.13345	2.13345
ENSSSCG00000023630	6.83735	8.84208	5.8662	1.5214	1.47879	1.24458	4.2984	713.044	-2.1358	2.1358
ENSSSCG00000017137	14.7824	21.3389	20.4144	2.70933	5.00162	3.42776	11.2791	242.201	-2.13586	2.13586
ENSSSCG00000015399	4.84666	5.12061	5.2131	1.06403	0.86645	1.06218	3.02884	1367.94	-2.13672	2.13672
ENSSSCG00000014232	25.4621	32.9106	22.6337	5.13657	5.89384	4.91275	16.1583	440.44	-2.1369	2.1369
ENSSSCG00000027331	0.804314	0.920553	0.798398	3.29497	3.61713	2.75072	2.03102	355.084	2.13827	2.13827
ENSSSCG00000021464	4.10928	4.39263	4.57257	16.7631	15.8085	17.353	10.4998	1369.21	2.13985	2.13985
ENSSSCG00000007286	8.83115	9.0344	8.27145	1.72225	1.90634	1.49856	5.21069	502.87	-2.1456	2.1456
ENSSSCG00000015563	0.0438015	0.0598567	0.0464297	0.162301	0.25151	0.16626	0.121693	67.7951	2.14594	2.14594
ENSSSCG00000004402	2.52431	2.43522	2.72916	0.467447	0.491333	0.547659	1.53252	399.936	-2.14929	2.14929
ENSSSCG00000022140	0.645793	0.753484	0.690394	2.29162	2.5562	3.20274	1.69004	145.055	2.15329	2.15329
ENSSSCG00000001755	5.41042	5.56199	6.67512	1.54943	0.973707	0.932719	3.51723	139.452	-2.15476	2.15476
ENSSSCG00000039854	39.3541	41.2742	44.8294	7.92033	8.1178	8.37583	24.9786	3273.67	-2.15685	2.15685
ENSSSCG00000001869	0.428424	0.569637	0.411645	1.87759	1.9322	1.66273	1.14704	606.484	2.15929	2.15929
ENSSSCG00000005636	3.53795	3.66754	3.23518	12.9654	15.1402	12.4591	8.50088	726.889	2.16206	2.16206
ENSSSCG00000011014	19.4094	15.3626	21.4297	4.83393	2.39419	3.7374	11.1945	135.926	-2.16248	2.16248
ENSSSCG00000040550	0.494438	0.50176	0.585408	1.96593	2.12184	2.06912	1.28975	233.845	2.16581	2.16581
ENSSSCG00000002451	0.0358447	0.0386711	0.0344465	0.160375	0.177018	0.0889879	0.089224	84.8572	2.16607	2.16607
ENSSSCG00000017565	13.3822	12.5865	13.15	2.55153	2.98702	2.01757	7.77913	178.071	-2.16647	2.16647
ENSSSCG00000009434	8.44177	8.64574	8.31072	35.1444	32.0022	31.7743	20.7199	653.952	2.16764	2.16764
ENSSSCG00000015276	3.9179	3.97562	4.33376	0.964603	0.569446	0.833365	2.43245	90.0068	-2.17321	2.17321
ENSSSCG00000014835	2.99714	3.79991	2.74707	12.9169	14.7879	9.78466	7.83892	1749.69	2.17431	2.17431
ENSSSCG00000017794	1.43669	1.60738	1.40409	0.266683	0.32902	0.257841	0.883617	291.302	-2.17516	2.17516
ENSSSCG00000013639	3.36073	3.81008	3.23572	0.636542	0.771333	0.573093	2.06458	121.681	-2.18545	2.18545
ENSSSCG00000005627	11.1656	10.8105	11.0552	2.48972	2.01297	1.7956	6.55492	119.907	-2.18927	2.18927
ENSSSCG00000008799	1.70464	1.64983	1.55597	0.302049	0.356155	0.275238	0.973979	606.147	-2.19175	2.19175
ENSSSCG00000006474	263.97	333.946	267.223	52.1904	58.715	52.762	171.468	3127.16	-2.19456	2.19456
ENSSSCG00000031781	33.884	37.1905	36.5503	145.809	140.835	141.077	89.2243	1242.17	2.19594	2.19594
ENSSSCG00000015083	12.5823	14.9246	8.33297	2.60142	2.58976	1.59139	7.10373	432.807	-2.19648	2.19648
ENSSSCG00000011750	4.66057	4.4651	4.95992	0.895737	0.889278	0.885687	2.79272	1402.41	-2.19683	2.19683
ENSSSCG00000004963	23.4425	22.5785	22.4887	4.16796	4.82348	3.99327	13.5824	935.361	-2.19707	2.19707
ENSSSCG00000014119	2.84205	3.43709	2.12501	0.54213	0.664374	0.37637	1.6645	338.475	-2.20207	2.20207
ENSSSCG00000034114	18.847	18.0006	17.7766	3.50525	3.60801	3.16812	10.8176	357.403	-2.2062	2.2062
ENSSSCG00000004584	0.183141	0.275418	0.158382	0.793178	0.958172	0.736023	0.517386	114.024	2.2071	2.2071
ENSSSCG00000001726	61.3365	59.1648	62.9278	12.0213	12.495	10.0011	36.3244	3149.21	-2.21053	2.21053
ENSSSCG00000033358	47.3723	44.5506	46.0249	9.54398	9.13288	7.18155	27.301	351.073	-2.21316	2.21316
ENSSSCG00000004507	2.40341	1.93198	1.91031	8.17856	8.61493	8.20191	5.20685	316.781	2.21341	2.21341
ENSSSCG00000025711	2.05694	1.92669	2.00224	0.436091	0.361251	0.320853	1.18401	83.3297	-2.21846	2.21846
ENSSSCG00000015487	4.70608	5.36894	6.48367	20.0434	23.2846	23.7483	13.9392	316.909	2.22097	2.22097
ENSSSCG00000031979	153.395	168.28	153.51	28.669	29.6998	29.9778	93.9219	1505.6	-2.22187	2.22187
ENSSSCG00000016420	178.33	204.39	179.82	35.189	33.8388	35.4217	111.165	2577.57	-2.22208	2.22208
ENSSSCG00000007067	35.8332	42.437	36.0137	150.346	176.352	137.227	96.3682	7660.43	2.22373	2.22373
ENSSSCG00000027340	20.186	23.3609	20.8673	86.8108	86.8512	87.0003	54.1794	4445.74	2.22378	2.22378
ENSSSCG00000024614	0.865241	0.77287	0.794264	3.1568	3.64796	3.06853	2.05094	901.508	2.22553	2.22553
ENSSSCG00000029763	19.3701	21.1584	21.9388	84.1641	86.8263	83.2735	52.7885	1161.79	2.22925	2.22925
ENSSSCG00000002259	2.56033	2.92663	2.10164	11.1075	12.2825	7.64216	6.43679	1375.41	2.2306	2.2306
ENSSSCG00000026951	8.20047	9.01091	6.73962	32.384	36.8625	28.3947	20.2654	762.617	2.23062	2.23062
ENSSSCG00000006875	2.23616	2.8437	2.3122	0.357393	0.417749	0.592836	1.46001	100.844	-2.23125	2.23125
ENSSSCG00000014156	290.529	296.046	311.778	1242.49	1130	1288.96	759.967	20514.3	2.23444	2.23444
ENSSSCG00000015549	104.384	100.65	108.454	447.123	407.468	427.413	265.915	9440.35	2.23646	2.23646
ENSSSCG00000003684	7.35955	8.51993	7.52622	1.26497	1.82899	1.20898	4.6181	921.738	-2.24009	2.24009
ENSSSCG00000009524	11.0039	11.4758	11.157	2.06822	2.02455	2.08585	6.63588	932.826	-2.24094	2.24094
ENSSSCG00000023273	12.7564	12.9236	13.3912	2.24338	2.51336	2.40289	7.70513	614.957	-2.24483	2.24483
ENSSSCG00000039587	4.79715	3.93031	4.38772	0.883242	0.977653	0.534151	2.58504	69.5369	-2.24509	2.24509
ENSSSCG00000003736	1.20206	1.3753	1.17198	5.0647	5.33705	5.02382	3.19582	917.547	2.24561	2.24561
ENSSSCG00000017734	1.62229	1.66832	1.45043	0.251094	0.289051	0.325397	0.93443	73.5943	-2.24977	2.24977
ENSSSCG00000015590	23.8327	27.9969	25.85	112.939	104.119	104.159	66.4828	3665.43	2.25441	2.25441
ENSSSCG00000039950	95.5943	82.4557	96.0209	392.653	363.664	376.982	234.562	833.534	2.2546	2.2546
ENSSSCG00000016715	1.58869	1.92775	1.57201	0.242983	0.354235	0.322566	1.00137	333.222	-2.25994	2.25994
ENSSSCG00000038912	257.73	262.631	273.799	1127.27	1087.47	1088.91	682.969	5778.59	2.26125	2.26125
ENSSSCG00000035195	5.95646	6.38341	7.54122	1.19772	1.20643	1.19515	3.9134	258.548	-2.26423	2.26423
ENSSSCG00000003197	4.874	5.80055	4.3173	23.0158	25.9965	13.9191	12.9872	451.712	2.26552	2.26552
ENSSSCG00000007073	3.09553	3.5383	2.96838	0.514144	0.668141	0.546876	1.88856	278.979	-2.26609	2.26609
ENSSSCG00000035053	3.65924	2.65106	3.20148	0.589105	0.521661	0.610746	1.87221	78.9155	-2.26618	2.26618
ENSSSCG00000023627	0.79798	0.741332	0.849477	0.132001	0.155851	0.141918	0.46976	95.1211	-2.27072	2.27072
ENSSSCG00000029249	1.04763	1.38975	1.13797	4.97676	5.05516	4.93343	3.09012	2073.19	2.27236	2.27236
ENSSSCG00000009679	5.55228	6.6235	5.36214	1.12916	1.0475	0.969958	3.44742	632.168	-2.27328	2.27328
ENSSSCG00000003726	7.81237	8.6088	9.10223	1.28045	1.6518	1.63888	5.01575	313.558	-2.27697	2.27697
ENSSSCG00000036125	0.573881	0.380169	0.677274	2.18507	2.28885	2.34821	1.40891	114.946	2.278	2.278
ENSSSCG00000005437	27.0013	35.7942	26.3335	120.742	147.246	108.229	77.5577	717.34	2.2781	2.2781
ENSSSCG00000010468	0.0561937	0.0974748	0.0808581	0.373277	0.320213	0.305359	0.205563	76.3652	2.2784	2.2784
ENSSSCG00000035153	23.0491	22.4502	22.4891	97.5031	91.956	97.6547	59.1837	1865.46	2.28507	2.28507
ENSSSCG00000004142	189.179	193.031	199.899	876.092	846.664	755.58	510.074	6313.59	2.29211	2.29211
ENSSSCG00000000402	3.68984	3.41033	3.02271	15.2522	15.1404	12.6952	8.86846	1894.29	2.29242	2.29242
ENSSSCG00000001579	1.9803	2.23288	2.38002	9.91834	10.0962	8.11295	5.78678	688.262	2.29287	2.29287
ENSSSCG00000012967	9.78327	15.1231	11.9657	52.2376	64.509	41.3353	32.4923	543.89	2.29608	2.29608
ENSSSCG00000000449	41.3976	41.9625	42.4721	181.709	191.025	165.187	110.626	1194.69	2.29916	2.29916
ENSSSCG00000037697	85.5656	80.8601	94.0728	15.8976	14.3432	15.756	51.0826	505.777	-2.30069	2.30069
ENSSSCG00000040445	156.738	162.173	162.893	672.087	672.966	716.365	423.87	15455.8	2.30372	2.30372
ENSSSCG00000038854	7.19412	7.13054	5.49635	29.1609	30.6727	25.2385	17.4822	2177.11	2.30494	2.30494
ENSSSCG00000032408	6.20218	7.79958	4.18846	28.8023	25.9953	23.0391	16.0045	1032.38	2.30564	2.30564
ENSSSCG00000033015	2.99213	3.17143	1.79771	12.0873	15.4401	6.76979	7.04307	108.888	2.30597	2.30597
ENSSSCG00000017885	3.73769	3.34446	3.09566	0.649115	0.597793	0.538369	1.99385	75.9441	-2.30704	2.30704
ENSSSCG00000016101	9.54445	11.5752	11.3187	46.7386	46.785	45.6723	28.6057	4404.81	2.30731	2.30731
ENSSSCG00000017325	2.74595	3.54041	2.02234	13.5976	14.5717	7.9282	7.40103	713.678	2.31849	2.31849
ENSSSCG00000012034	0.117791	0.122795	0.0971243	0.483398	0.560401	0.421261	0.300462	278.322	2.32177	2.32177
ENSSSCG00000015273	8.64304	13.601	7.7628	45.615	49.4281	34.8743	26.654	5500.9	2.32218	2.32218
ENSSSCG00000008388	6.68074	8.68192	5.79368	29.8445	32.6295	29.2078	18.8064	1413.97	2.32232	2.32232
ENSSSCG00000011576	0.46184	0.500563	0.439342	2.04574	2.03202	2.02409	1.2506	479.896	2.32828	2.32828
ENSSSCG00000025423	19.341	21.6076	19.7321	86.7772	104.255	75.0184	54.4552	4271.61	2.33181	2.33181
ENSSSCG00000024938	4.59185	4.50716	4.19933	0.714488	0.829252	0.747926	2.59833	369.995	-2.33214	2.33214
ENSSSCG00000036402	2.48062	3.31341	1.58924	10.5256	15.7342	6.26642	6.65157	136.873	2.33243	2.33243
ENSSSCG00000003047	3.10063	2.92286	3.08173	0.534147	0.515994	0.520207	1.77926	217.418	-2.33376	2.33376
ENSSSCG00000004657	0.880406	0.965427	0.928031	4.00744	4.10885	4.01694	2.48451	1198.14	2.33417	2.33417
ENSSSCG00000032620	4.90434	5.58859	4.61491	0.793417	0.946143	0.855466	2.95048	274.917	-2.33516	2.33516
ENSSSCG00000011950	14.432	14.711	12.4981	66.6769	63.0219	53.0889	37.4048	2769.27	2.33693	2.33693
ENSSSCG00000011680	15.3977	16.1601	18.7662	2.97511	2.57251	3.06424	9.82264	2497.04	-2.34089	2.34089
ENSSSCG00000002474	0.664413	0.647025	0.63764	3.22132	2.77444	2.56525	1.75168	366.384	2.34117	2.34117
ENSSSCG00000008123	7.94399	9.4853	8.63657	38.7526	41.2927	35.4272	23.5897	558.14	2.34862	2.34862
ENSSSCG00000040751	12.761	9.772	11.2008	46.3571	53.5993	48.8152	30.4176	498.739	2.34999	2.34999
ENSSSCG00000024132	14.2931	15.4799	16.1265	72.1402	60.132	70.4199	41.432	2460.43	2.35095	2.35095
ENSSSCG00000008599	13.447	13.2606	13.7057	2.27073	2.21595	2.40219	7.88371	168.152	-2.35103	2.35103
ENSSSCG00000037416	0.0833282	0.0833842	0.103394	0.351592	0.489653	0.357881	0.244872	82.9083	2.35317	2.35317
ENSSSCG00000027894	15.1267	15.4365	16.2248	69.9578	69.0638	68.6342	42.4073	2637.67	2.35484	2.35484
ENSSSCG00000009422	16.9035	18.3517	16.0816	78.997	84.3157	65.2553	46.6508	10355.9	2.35549	2.35549
ENSSSCG00000004405	1.70021	1.74347	1.70546	0.304451	0.295898	0.273294	1.0038	266.922	-2.35621	2.35621
ENSSSCG00000029030	5.54286	5.99833	5.48849	26.1923	25.6873	24.0411	15.4917	5212.69	2.36125	2.36125
ENSSSCG00000024867	28.7942	29.3907	29.8335	134.656	136.449	122.672	80.2993	1824.76	2.36496	2.36496
ENSSSCG00000012258	42.8766	47.0244	47.3622	209.683	198.699	205.375	125.17	2747.96	2.36678	2.36678
ENSSSCG00000023187	10.5104	9.93816	10.2493	1.6424	1.64458	1.87903	5.97731	1320.62	-2.36695	2.36695
ENSSSCG00000001703	46.6564	56.0968	42.6949	225.666	254.352	174.198	133.277	2088.98	2.36962	2.36962
ENSSSCG00000004439	141.461	142.226	140.527	23.7299	23.7371	23.6905	82.562	185.536	-2.37305	2.37305
ENSSSCG00000016053	5.5393	6.71416	6.11821	27.6668	28.1716	26.8664	16.8461	939.381	2.37399	2.37399
ENSSSCG00000006702	11.4707	10.4957	10.9756	1.96746	1.72435	1.83054	6.41073	628.264	-2.37523	2.37523
ENSSSCG00000000253	756.982	763.574	781.24	125.26	149.048	110.81	447.819	4064.35	-2.38037	2.38037
ENSSSCG00000000769	14.8909	14.4247	13.7555	65.9417	66.8768	61.8963	39.631	2021.05	2.38136	2.38136
ENSSSCG00000007252	3.28613	3.0759	3.03103	0.472908	0.52801	0.564888	1.82648	175.592	-2.38154	2.38154
ENSSSCG00000014820	0.866928	0.989545	0.6902	3.96404	4.57107	3.03605	2.35297	1126.87	2.38417	2.38417
ENSSSCG00000040581	0.707571	1.07083	0.625023	3.83649	4.60646	2.57521	2.23693	185.34	2.39012	2.39012
ENSSSCG00000005593	28.1794	32.0946	25.7938	4.36264	5.56372	4.3065	16.7168	788.426	-2.39025	2.39025
ENSSSCG00000031456	24.9065	30.6271	29.6235	129.048	123.902	133.506	78.6022	3766.45	2.39044	2.39044
ENSSSCG00000016438	17.18	18.4791	18.8097	84.3836	84.9397	78.9308	50.4538	2815.88	2.39206	2.39206
ENSSSCG00000000436	1.50939	1.67775	1.79017	8.19157	8.43293	6.19157	4.63223	124.27	2.39605	2.39605
ENSSSCG00000012062	17.7922	19.0505	18.8037	3.1708	2.85552	3.12897	10.8003	2372.97	-2.39812	2.39812
ENSSSCG00000015850	98.5721	107.096	97.9122	451.409	495.144	442.684	282.136	9634.2	2.39814	2.39814
ENSSSCG00000017511	0.191184	0.261916	0.141042	1.06824	0.889039	0.774402	0.554303	74.7953	2.39898	2.39898
ENSSSCG00000023912	72.9688	71.9601	81.2887	360.106	359.557	320.194	211.012	5081.83	2.40178	2.40178
ENSSSCG00000033787	2.28101	2.61106	3.09111	11.5641	14.6575	10.6078	7.46878	285.263	2.40304	2.40304
ENSSSCG00000015120	10.3309	11.7085	10.0142	1.89084	1.99419	1.36561	6.21738	288.063	-2.40375	2.40375
ENSSSCG00000022672	5.97239	7.04842	6.90518	1.19083	1.15562	0.913251	3.86428	233.31	-2.40803	2.40803
ENSSSCG00000015525	31.1778	29.5558	30.4982	138.571	137.768	144.718	85.3816	4195.84	2.41204	2.41204
ENSSSCG00000032434	44.2171	49.4161	42.9744	198.278	232.67	200.318	127.979	4858.57	2.41211	2.41211
ENSSSCG00000017298	0.176603	0.278663	0.158693	0.987291	1.04038	0.820826	0.577077	392.916	2.4138	2.4138
ENSSSCG00000013316	1.70118	2.0497	1.4464	7.51699	8.73511	7.83303	4.8804	412.91	2.41672	2.41672
ENSSSCG00000006718	31.5029	33.2224	30.2572	140.158	175.448	125.685	89.3788	567.409	2.41712	2.41712
ENSSSCG00000011720	22.7521	25.1366	24.8068	109.492	109.287	118.394	68.3113	26744.4	2.42167	2.42167
ENSSSCG00000034621	18.2032	18.0019	20.4086	85.5163	110.211	68.6786	53.5033	144.037	2.42424	2.42424
ENSSSCG00000003777	2.60605	2.42641	2.69715	0.412749	0.411181	0.427911	1.49691	458.756	-2.4249	2.4249
ENSSSCG00000036679	9.3773	10.521	9.67794	1.65318	1.61342	1.50241	5.72421	3206.77	-2.42795	2.42795
ENSSSCG00000033113	41.2532	43.6299	43.5696	205.079	201.267	194.304	121.517	3687.46	2.42996	2.42996
ENSSSCG00000037288	9.32913	8.5492	8.16488	1.65245	1.26629	1.28486	5.04113	156.671	-2.43054	2.43054
ENSSSCG00000005224	0.44711	0.472286	0.393951	2.02526	2.34497	1.8018	1.24756	1148.14	2.43488	2.43488
ENSSSCG00000004165	0.0451593	0.0581935	0.0429594	0.245686	0.241078	0.203081	0.13936	91.0384	2.43526	2.43526
ENSSSCG00000029708	10.1664	10.7031	8.55984	50.3049	48.1715	40.5971	28.0838	937.644	2.44495	2.44495
ENSSSCG00000003669	4.22048	4.8785	3.9944	17.3872	24.0516	20.5075	12.5066	408.288	2.44592	2.44592
ENSSSCG00000003766	9.34712	11.3042	10.6984	51.341	44.422	52.008	29.8534	2130.18	2.44622	2.44622
ENSSSCG00000010831	7.73727	7.80111	7.59581	33.8267	39.0117	36.5998	22.0954	2294.31	2.44685	2.44685
ENSSSCG00000026931	121.723	123.38	138.089	602.949	628.015	586.541	366.783	2476.49	2.44889	2.44889
ENSSSCG00000004367	0.96802	1.10578	0.998246	5.42553	4.35953	4.89569	2.9588	128.301	2.46088	2.46088
ENSSSCG00000017343	30.082	26.893	30.7838	5.27589	4.34154	4.25421	16.9384	314.063	-2.46175	2.46175
ENSSSCG00000021206	6.64126	7.92164	6.49824	32.0541	34.104	34.3922	20.2686	5475.51	2.46382	2.46382
ENSSSCG00000015782	1.64148	1.5276	1.4104	7.73394	7.62989	6.55435	4.41628	923.938	2.46432	2.46432
ENSSSCG00000000890	6.39873	6.39371	7.39442	33.0025	31.3333	32.4687	19.4986	1613.42	2.46664	2.46664
ENSSSCG00000011853	4.05987	4.23544	4.26906	21.0295	20.0429	19.3295	12.161	1491.82	2.47003	2.47003
ENSSSCG00000009844	15.1548	14.3622	16.7345	2.07979	2.75479	2.40986	8.91599	503.663	-2.47197	2.47197
ENSSSCG00000012893	26.5509	33.5708	30.7071	149.466	167.496	121.787	88.263	2175.28	2.47199	2.47199
ENSSSCG00000028875	0.492239	0.619561	0.652218	2.87703	2.76396	2.8983	1.71722	68.8832	2.47332	2.47332
ENSSSCG00000039761	39.7178	41.9968	43.0194	5.57856	7.02391	6.86789	24.0341	271.852	-2.4753	2.4753
ENSSSCG00000002716	2.54152	3.29825	2.4102	13.3314	14.8913	11.7745	8.0412	357.703	2.47695	2.47695
ENSSSCG00000031380	24.6559	48.8504	42.4842	187.562	248.588	132.33	114.078	299.673	2.48145	2.48145
ENSSSCG00000029592	11.0468	13.6965	9.80436	62.0549	67.2131	39.007	33.8038	1397.27	2.48189	2.48189
ENSSSCG00000008155	4.11047	4.53164	3.80866	0.586083	0.762259	0.569637	2.39479	257.252	-2.49051	2.49051
ENSSSCG00000032684	5.02318	5.4648	5.19724	0.89377	1.08824	0.424693	3.01532	79.5914	-2.49172	2.49172
ENSSSCG00000034639	1.11954	1.07961	1.21374	6.10825	5.31122	5.30867	3.35684	662.271	2.49885	2.49885
ENSSSCG00000027709	23.4134	23.8716	25.1122	120.25	116.476	118.322	71.2408	5513.14	2.49904	2.49904
ENSSSCG00000001577	1.25566	1.71963	1.35344	7.48133	8.27095	5.69519	4.29603	612.931	2.50621	2.50621
ENSSSCG00000008954	2.93596	2.40493	2.26095	13.2388	11.8506	12.0841	7.46255	112.962	2.50704	2.50704
ENSSSCG00000020694	1.64207	2.04634	1.52452	0.172121	0.317533	0.297407	0.999998	68.4768	-2.51746	2.51746
ENSSSCG00000008833	20.9616	23.6685	24.7686	3.56538	3.08781	3.85884	13.3184	334.973	-2.52186	2.52186
ENSSSCG00000011495	11.8205	12.7691	11.4168	59.4466	63.1563	57.1308	35.9567	11539.7	2.52387	2.52387
ENSSSCG00000000605	6.04917	5.40906	5.75131	0.65937	1.09478	0.833128	3.29947	157.96	-2.52562	2.52562
ENSSSCG00000016263	3.78879	4.20063	4.12724	20.0952	20.813	19.6828	12.1179	997.981	2.52616	2.52616
ENSSSCG00000009720	11.8998	13.0597	11.8432	61.5925	63.2624	59.5806	36.873	5682.24	2.53046	2.53046
ENSSSCG00000021586	11.4008	19.3814	8.02842	68.3498	93.1149	34.3638	39.1065	183.679	2.53167	2.53167
ENSSSCG00000015411	12.8781	18.9503	12.2275	71.2669	75.0542	73.8991	44.046	6975.09	2.53484	2.53484
ENSSSCG00000012055	46.9998	48.5136	52.1449	240.742	255.656	248.912	148.828	11964.2	2.53961	2.53961
ENSSSCG00000016270	15.1464	13.3519	15.2635	3.22074	1.88111	1.42087	8.38075	120.67	-2.54866	2.54866
ENSSSCG00000006161	0.464384	0.598095	0.801336	3.3252	3.13012	3.10163	1.90346	217.606	2.55484	2.55484
ENSSSCG00000011071	27.8867	30.1705	28.0434	4.23544	4.01697	4.46301	16.4694	700.617	-2.55575	2.55575
ENSSSCG00000016885	0.341668	0.347424	0.297805	1.72543	1.74419	1.55713	1.00227	209.74	2.55611	2.55611
ENSSSCG00000031866	25.1749	29.8686	21.6439	122.961	142.308	125.652	77.9347	8415.06	2.55661	2.55661
ENSSSCG00000010444	1.36572	1.11039	1.28305	6.94115	5.52024	6.62587	3.80774	158.792	2.55938	2.55938
ENSSSCG00000032015	14.2282	14.7679	15.4879	76.7977	73.1837	77.7307	45.366	5540.91	2.56205	2.56205
ENSSSCG00000013491	23.1056	26.0954	26.3306	3.81493	4.1031	3.14029	14.4316	866.913	-2.56864	2.56864
ENSSSCG00000034476	16.2547	15.7757	16.4475	85.3512	81.2405	82.9338	49.6672	313.346	2.57213	2.57213
ENSSSCG00000016261	2.69267	3.03629	2.47467	14.807	16.0978	11.6567	8.46086	911.644	2.57591	2.57591
ENSSSCG00000022705	23.3541	23.9775	20.0602	4.04997	2.95958	2.81276	12.869	322.056	-2.5765	2.5765
ENSSSCG00000004789	90.3379	101.145	86.5875	430.064	537.196	475.788	286.853	9459.59	2.58048	2.58048
ENSSSCG00000037583	1.97735	2.2255	2.39484	11.8391	10.8263	11.7292	6.83204	1021.11	2.58766	2.58766
ENSSSCG00000013300	5.59005	7.08471	5.90547	33.44	33.3534	30.5592	19.3221	1845.88	2.59379	2.59379
ENSSSCG00000025729	2.52137	3.34563	2.03072	14.3998	16.8917	10.2788	8.24467	982.362	2.59574	2.59574
ENSSSCG00000032422	0.594318	0.946891	0.533672	3.56409	3.85544	3.50236	2.16613	354.87	2.59613	2.59613
ENSSSCG00000016322	78.3223	96.0708	79.3782	11.5085	14.4442	10.3043	48.338	997.354	-2.6014	2.6014
ENSSSCG00000001507	15.6757	22.1967	12.6819	95.835	119.115	53.1502	53.1091	1059.49	2.60367	2.60367
ENSSSCG00000036742	1.11817	0.658005	1.07752	5.42569	4.76481	4.69525	2.95657	71.9185	2.60672	2.60672
ENSSSCG00000004897	3.48532	3.9658	3.39619	18.8014	21.4033	17.2517	11.384	1299.44	2.60737	2.60737
ENSSSCG00000028327	3.74383	3.81408	4.00805	0.605399	0.536089	0.508088	2.20259	526.665	-2.60827	2.60827
ENSSSCG00000004761	14.1583	12.2295	13.9197	76.0215	69.5938	67.5373	42.2434	770.412	2.60983	2.60983
ENSSSCG00000033880	16.5279	18.4307	17.1709	2.59013	2.71833	2.08855	9.9211	304.92	-2.6118	2.6118
ENSSSCG00000015802	46.1388	44.7408	51.2478	7.00793	7.01154	6.18028	27.0545	1171.69	-2.61403	2.61403
ENSSSCG00000039894	7.36482	9.30875	7.09436	41.5011	49.8646	35.2989	25.0721	1707.4	2.61462	2.61462
ENSSSCG00000025182	21.0382	31.8788	20.2077	127.642	136.193	123.706	76.7775	2780.5	2.61596	2.61596
ENSSSCG00000036155	0.16918	0.194109	0.193783	1.01281	1.09826	0.865802	0.58899	180.086	2.61762	2.61762
ENSSSCG00000008334	13.3615	15.5017	13.3009	74.5389	81.8657	69.0291	44.5996	2328.76	2.62178	2.62178
ENSSSCG00000013664	3.41304	2.82832	3.20644	17.8047	16.6938	15.9478	9.98236	166.227	2.6302	2.6302
ENSSSCG00000035020	0.437032	0.423828	0.289169	0.0647873	0.051773	0.0442321	0.21847	135.909	-2.63397	2.63397
ENSSSCG00000038141	1.55736	1.53406	1.60112	8.60216	8.01407	8.63947	4.99137	182.438	2.63702	2.63702
ENSSSCG00000011358	86.1084	100.56	100.975	545.087	541.63	478.233	308.766	858.318	2.6451	2.6451
ENSSSCG00000012774	140.777	166.404	160.578	21.8696	23.6694	19.1741	88.7454	645.629	-2.64899	2.64899
ENSSSCG00000012309	1.58958	1.77372	1.50595	9.21598	8.68651	8.62041	5.23203	2412.06	2.6521	2.6521
ENSSSCG00000032320	651.338	725.288	648.028	3587.07	3738.52	3706.75	2176.17	6508.35	2.65273	2.65273
ENSSSCG00000005608	3.71862	4.50893	4.19098	0.515291	0.669236	0.516413	2.35325	134.461	-2.66031	2.66031
ENSSSCG00000008812	0.763051	0.761554	0.803944	4.6329	4.04556	4.12478	2.52196	727.589	2.66526	2.66526
ENSSSCG00000010146	28.6026	28.6445	26.2533	157.223	159.427	145.849	90.9998	4346.08	2.67375	2.67375
ENSSSCG00000032360	4.52988	5.02978	4.564	24.9926	27.6481	25.6228	15.3979	1389.84	2.67496	2.67496
ENSSSCG00000036340	4.58822	5.06512	4.65471	27.1584	29.7592	22.6176	15.6405	722.246	2.67565	2.67565
ENSSSCG00000006742	19.1616	19.2059	18.6879	107.305	106.918	102.343	62.2703	5755.84	2.67649	2.67649
ENSSSCG00000038616	92.3954	99.7414	88.0204	12.1974	13.2048	12.5683	53.0213	1401.05	-2.67833	2.67833
ENSSSCG00000035181	3.3045	4.53306	3.14055	20.0212	23.747	17.5541	12.0501	677.698	2.68134	2.68134
ENSSSCG00000035243	0.658465	0.760376	0.811322	0.0968199	0.091451	0.11376	0.422032	128.606	-2.68584	2.68584
ENSSSCG00000003572	6.28372	7.56227	8.26889	0.823322	1.55533	0.569045	4.1771	74.6097	-2.69022	2.69022
ENSSSCG00000038610	1.55155	2.78982	1.47597	8.8974	14.2087	9.93381	6.47621	92.3604	2.69329	2.69329
ENSSSCG00000036693	3.63911	4.45602	5.05174	24.8883	23.7071	25.4175	14.5266	597.996	2.69575	2.69575
ENSSSCG00000005423	3.54496	3.89024	3.46766	21.1378	22.0863	18.2673	12.0657	2523.31	2.69822	2.69822
ENSSSCG00000029174	8.73696	11.8762	11.7277	61.2764	56.6543	63.8038	35.6792	3216.78	2.70001	2.70001
ENSSSCG00000026731	25.9345	23.6121	26.8583	3.21097	3.48633	3.51294	14.4359	881.552	-2.70219	2.70219
ENSSSCG00000017466	3.26679	4.57042	4.19623	24.2804	25.7309	18.5007	13.4242	369.258	2.70315	2.70315
ENSSSCG00000027019	0.150486	0.157697	0.15371	0.0214135	0.0170657	0.0229401	0.0872187	120.211	-2.71375	2.71375
ENSSSCG00000005533	4.85903	5.89119	4.92418	26.4964	36.1886	26.8561	17.5359	933.528	2.7144	2.7144
ENSSSCG00000021573	76.0245	75.9701	71.7939	401.496	447.048	426.383	249.786	13461.2	2.7145	2.7145
ENSSSCG00000039862	10.0566	10.7893	8.92438	48.768	67.7102	53.4876	33.2893	2449.17	2.71567	2.71567
ENSSSCG00000033843	6.68293	8.69764	9.68742	49.694	45.745	48.5118	28.1698	328.783	2.72091	2.72091
ENSSSCG00000006350	0.238639	0.247477	0.35749	1.73324	1.49579	1.61925	0.948648	211.781	2.72579	2.72579
ENSSSCG00000016262	5.393	5.12661	5.39164	30.6813	31.0179	30.2035	17.969	2242.75	2.73521	2.73521
ENSSSCG00000024417	0.0641953	0.0604513	0.0658348	0.390608	0.359848	0.351689	0.215438	402.783	2.74056	2.74056
ENSSSCG00000037791	4.59076	7.26403	6.93749	0.702021	1.09984	0.615839	3.535	127.982	-2.74673	2.74673
ENSSSCG00000010655	4.54006	4.63871	4.38278	0.625923	0.59532	0.531417	2.55237	973.685	-2.7491	2.7491
ENSSSCG00000009396	5.62449	5.75489	4.38331	32.8694	35.7027	24.1799	18.0858	1611.13	2.75661	2.75661
ENSSSCG00000004053	1.95025	2.27937	1.49082	10.8611	12.9029	9.92228	6.5678	132.859	2.76055	2.76055
ENSSSCG00000005724	16.9734	19.7798	17.4978	105.451	112.661	101.15	62.252	8951.56	2.76196	2.76196
ENSSSCG00000030513	3.59324	4.31656	3.53896	0.420404	0.633871	0.400508	2.15059	185.369	-2.76422	2.76422
ENSSSCG00000013114	3.17145	3.35816	3.77119	20.4406	22.9524	17.5656	11.8766	332.585	2.76572	2.76572
ENSSSCG00000011465	8.92381	10.6932	11.1482	60.5272	62.7438	58.782	35.4697	2679.08	2.76856	2.76856
ENSSSCG00000008741	133.982	135.138	132.973	17.3126	16.0354	17.7423	75.5305	373.157	-2.77517	2.77517
ENSSSCG00000013079	2.18767	2.05872	2.534	0.23449	0.343412	0.280505	1.27313	138.923	-2.77599	2.77599
ENSSSCG00000034727	2.3519	2.65817	1.91771	12.8942	18.8987	9.60332	8.05399	117.575	2.77644	2.77644
ENSSSCG00000017448	63.2207	68.9409	68.9825	8.20756	9.80768	7.4992	37.7764	6167.41	-2.77811	2.77811
ENSSSCG00000016999	13.9195	10.9013	11.3498	73.1358	84.5783	57.1498	41.8391	166.634	2.78278	2.78278
ENSSSCG00000004199	0.602	0.826596	0.508217	3.79552	4.46548	3.36765	2.26091	916.525	2.78818	2.78818
ENSSSCG00000029813	0.561185	0.619223	0.579794	3.71475	4.0138	2.88203	2.0618	729.061	2.79123	2.79123
ENSSSCG00000039527	12.5735	10.9739	11.0587	72.0408	66.5524	68.7433	40.3238	353.679	2.79559	2.79559
ENSSSCG00000005480	1.0188	1.30935	1.18479	0.154715	0.182669	0.0992941	0.65827	87.4401	-2.79684	2.79684
ENSSSCG00000024970	70.7884	70.1335	57.608	404.706	409.063	388.141	233.407	6312.61	2.80319	2.80319
ENSSSCG00000036790	1.02994	1.12438	1.0535	6.48625	6.31121	6.65303	3.77638	1017.94	2.80699	2.80699
ENSSSCG00000032613	4.7984	5.29576	4.38476	25.9837	36.8402	25.7275	17.1717	255.76	2.81394	2.81394
ENSSSCG00000027777	4.95033	5.51656	4.52469	29.777	31.8065	29.9009	17.746	4804.06	2.8156	2.8156
ENSSSCG00000037234	48.0085	38.654	42.4855	5.20398	5.88825	4.79569	24.1726	164.681	-2.81883	2.81883
ENSSSCG00000025326	22.0646	26.1213	24.3601	151.274	157.392	137.742	86.4922	4298.37	2.8248	2.8248
ENSSSCG00000004663	0.191046	0.239837	0.189764	1.20741	1.40296	1.21999	0.741835	263.977	2.8255	2.8255
ENSSSCG00000000021	0.655369	0.680858	0.816413	4.59338	5.09149	3.67982	2.58622	175.239	2.83465	2.83465
ENSSSCG00000038505	4.29632	4.29977	4.79279	0.524558	0.534813	0.558672	2.50115	1888.76	-2.84572	2.84572
ENSSSCG00000017254	0.89887	0.837769	0.854359	0.0844628	0.124655	0.10216	0.483713	101.304	-2.84865	2.84865
ENSSSCG00000021208	54.2637	46.707	57.7447	6.67768	6.00057	6.47965	29.6455	2662.66	-2.84958	2.84958
ENSSSCG00000006173	3.15116	4.58106	2.92476	22.8615	22.3917	21.8923	12.9671	478.842	2.85676	2.85676
ENSSSCG00000039651	4.77217	5.24941	4.80673	0.577865	0.676185	0.513508	2.76598	131.38	-2.86078	2.86078
ENSSSCG00000039704	3.72491	4.30128	3.45522	0.391937	0.507249	0.468848	2.14157	69.5814	-2.86199	2.86199
ENSSSCG00000013244	33.0605	33.2019	36.2741	4.09952	4.10627	4.04109	19.1306	279.682	-2.86417	2.86417
ENSSSCG00000009709	5.45173	6.89042	5.02071	0.498091	0.951049	0.597074	3.23484	203.081	-2.87064	2.87064
ENSSSCG00000011876	101.099	94.3546	94.2543	616.408	615.097	613.809	355.837	6025.94	2.87583	2.87583
ENSSSCG00000011972	3.00424	2.69823	2.82958	18.2518	17.7476	18.4038	10.4892	6059.42	2.87734	2.87734
ENSSSCG00000034347	68.3201	83.4985	71.5356	462.51	521.23	451.715	276.468	2712.82	2.88771	2.88771
ENSSSCG00000017084	19.4557	23.2298	18.2074	2.32818	2.54575	2.23781	11.3341	1176.82	-2.89128	2.89128
ENSSSCG00000032149	199.798	200.071	172.263	21.4334	26.5714	18.7543	106.482	2435.77	-2.89869	2.89869
ENSSSCG00000008496	27.1273	30.8362	28.3534	182.388	186.493	191.117	107.719	11445.3	2.90528	2.90528
ENSSSCG00000015595	93.4853	91.456	82.3281	596.149	590.645	552.097	334.36	8524.4	2.90582	2.90582
ENSSSCG00000038867	6.56222	8.17464	8.11173	48.0057	51.1429	49.6492	28.6077	1350.64	2.90632	2.90632
ENSSSCG00000018050	4.74947	7.47389	6.26383	0.590556	0.921381	0.612251	3.43523	119.167	-2.90897	2.90897
ENSSSCG00000015322	27.5252	29.6955	28.4862	190.299	180.195	187.97	107.362	1006.51	2.91051	2.91051
ENSSSCG00000003839	8.76213	9.61157	9.74509	62.3098	62.7479	58.5566	35.2888	6345.82	2.91104	2.91104
ENSSSCG00000017091	8.94908	10.4262	9.34612	63.4317	68.0373	56.6984	36.1481	4375.62	2.91452	2.91452
ENSSSCG00000000647	6.77189	9.06467	7.87355	51.778	55.6961	48.4038	29.9313	590.567	2.91499	2.91499
ENSSSCG00000038231	1.94165	1.74025	1.46141	12.7024	13.5118	7.89597	6.54226	269.68	2.9329	2.9329
ENSSSCG00000017420	56.4492	67.4015	55.6977	420.312	441.532	330.707	228.683	5357.77	2.93313	2.93313
ENSSSCG00000015014	15.6546	20.9283	16.1335	115.229	118.775	114.426	66.8577	9403.17	2.93399	2.93399
ENSSSCG00000006172	11.7226	11.4099	14.0965	1.41116	1.30096	1.52313	6.91072	351.425	-2.93685	2.93685
ENSSSCG00000022797	30.5454	28.5601	28.4507	2.79846	3.53355	3.54599	16.239	307.762	-2.94417	2.94417
ENSSSCG00000015839	0.164854	0.246086	0.205434	1.44068	1.5722	1.16927	0.799753	317.486	2.95393	2.95393
ENSSSCG00000011106	1.41893	1.51322	1.73148	11.0506	9.27328	11.027	6.00242	762.754	2.95616	2.95616
ENSSSCG00000004172	5.0513	4.89796	4.70033	33.2206	32.585	34.4767	19.1553	2435.16	2.98284	2.98284
ENSSSCG00000006940	73.3449	96.9853	66.4907	483.697	681.718	467.194	311.572	3374.95	2.98739	2.98739
ENSSSCG00000012890	12.8678	16.5769	15.1739	106.95	116.401	85.6635	58.9388	1787.95	2.99086	2.99086
ENSSSCG00000012394	12.8945	10.2848	12.4686	1.82307	1.09776	0.982822	6.59192	88.932	-2.99463	2.99463
ENSSSCG00000010448	2.40358	2.40009	2.43554	18.467	16.9544	14.7486	9.56819	507.849	2.99784	2.99784
ENSSSCG00000035600	3.77604	3.52483	4.6184	0.437091	0.491658	0.35517	2.20053	182.941	-3.01134	3.01134
ENSSSCG00000037536	31.2101	35.4153	34.0887	239.579	247.982	218.484	134.46	3159.84	3.01244	3.01244
ENSSSCG00000001509	64.59	59.8221	57.1374	425.225	441.045	406.431	242.375	1973.06	3.0154	3.0154
ENSSSCG00000006776	20.7581	23.1929	19.3573	152.973	168.796	124.658	84.9558	4541.96	3.0186	3.0186
ENSSSCG00000013885	8.58944	9.40353	8.65261	1.16583	1.00107	0.659266	4.91196	272.126	-3.03225	3.03225
ENSSSCG00000032674	3.88097	4.51006	4.33653	0.42799	0.463211	0.460146	2.34648	144.91	-3.03269	3.03269
ENSSSCG00000035067	1.83713	2.32896	1.79973	14.6686	15.0337	12.826	8.08236	757.238	3.03439	3.03439
ENSSSCG00000006543	45.2873	55.4781	46.6233	357.178	384.182	311.743	200.082	6080.11	3.04015	3.04015
ENSSSCG00000037910	86.4885	101.481	92.3129	661.478	701.812	651.998	382.595	4510.08	3.05095	3.05095
ENSSSCG00000026552	6.9929	8.35728	8.43349	54.8009	55.7012	64.2278	33.0856	3516.26	3.08647	3.08647
ENSSSCG00000011090	0.663964	0.594307	0.649962	0.0643703	0.071251	0.0583931	0.350375	213.646	-3.09385	3.09385
ENSSSCG00000002806	35.4333	34.9906	40.7306	3.88666	4.03381	3.40119	20.4127	957.939	-3.09436	3.09436
ENSSSCG00000013286	0.0556464	0.0613683	0.0514232	0.481112	0.449217	0.33931	0.239679	79.9427	3.11612	3.11612
ENSSSCG00000033657	126.448	141.543	130.896	1015.59	968.406	1012.29	565.864	13229.9	3.11679	3.11679
ENSSSCG00000001912	4.09022	5.94452	3.74913	34.5796	42.9836	26.5746	19.6536	1718.56	3.11739	3.11739
ENSSSCG00000015953	10.0023	10.3255	7.00436	70.8025	75.475	60.3803	38.9983	410.435	3.12567	3.12567
ENSSSCG00000023165	10.2769	12.866	10.6365	88.3822	92.3788	79.7681	49.0514	2373.29	3.15025	3.15025
ENSSSCG00000037358	12.8015	19.6642	14.5389	103.581	132.298	128.63	68.5856	931.795	3.15905	3.15905
ENSSSCG00000036831	44.5644	41.8008	42.4493	5.88836	3.28898	3.38105	23.5621	254.955	-3.16232	3.16232
ENSSSCG00000003551	20.3194	21.9837	21.731	165.857	183.159	149.996	93.841	2020.83	3.16372	3.16372
ENSSSCG00000016416	10.4807	11.6895	10.0321	0.982712	1.10753	1.01881	5.88522	128.786	-3.16717	3.16717
ENSSSCG00000004781	3.96761	5.59537	3.97823	35.0722	42.7608	29.5805	20.1591	2242.35	3.18861	3.18861
ENSSSCG00000009833	2.97946	3.84599	2.7235	25.6078	29.2792	21.6146	14.3418	1131.94	3.20222	3.20222
ENSSSCG00000008311	1.23338	1.04631	1.05726	9.93268	10.5497	6.24796	5.01121	195.669	3.20823	3.20823
ENSSSCG00000029080	16.6685	16.1479	22.0512	1.80068	1.92672	1.40012	9.99919	130.649	-3.21647	3.21647
ENSSSCG00000008820	1.15921	1.26843	0.985597	9.35719	9.32311	8.87628	5.16163	1294.79	3.21993	3.21993
ENSSSCG00000012569	0.14874	0.178298	0.132831	1.31223	1.21733	1.19848	0.697986	122.5	3.22079	3.22079
ENSSSCG00000004192	95.613	120.125	83.6014	669.887	968.421	784.087	453.622	5528.77	3.22233	3.22233
ENSSSCG00000011877	2.70105	2.4405	2.41576	20.5232	20.4749	20.3043	11.4766	1691.36	3.22808	3.22808
ENSSSCG00000007486	6.57749	7.33267	5.85076	0.685794	0.724065	0.410185	3.59683	133.077	-3.22898	3.22898
ENSSSCG00000015350	0.014653	0.029509	0.0155322	0.161592	0.178578	0.155466	0.092555	78.3499	3.23015	3.23015
ENSSSCG00000027529	72.72	77.9525	77.7186	633.798	586.516	638.25	347.826	40375.3	3.23208	3.23208
ENSSSCG00000035078	13.285	14.0548	13.3516	120.851	110.907	104.944	62.8988	2024.43	3.25358	3.25358
ENSSSCG00000031367	4.21032	3.06491	5.65932	0.33768	0.398694	0.420102	2.3485	102.668	-3.28716	3.28716
ENSSSCG00000014406	19.4133	19.7734	19.1006	1.73148	1.6995	1.75183	10.5784	1488.11	-3.2884	3.2884
ENSSSCG00000035774	12.5782	14.9543	9.85622	101.105	125.751	90.9371	59.1969	2989.76	3.28987	3.28987
ENSSSCG00000005997	0.640196	0.610763	0.694573	0.0560134	0.0527007	0.0629103	0.352859	296.255	-3.30471	3.30471
ENSSSCG00000003137	5.81861	5.70833	6.88834	51.5055	61.5472	46.2497	29.6196	1508.52	3.31163	3.31163
ENSSSCG00000007485	2.77541	2.75137	2.82234	0.260683	0.239083	0.231651	1.51342	318.124	-3.31185	3.31185
ENSSSCG00000002001	0.465407	0.624841	0.607179	4.95453	6.08406	3.74599	2.747	109.426	3.31209	3.31209
ENSSSCG00000014780	34.4486	34.6154	32.8925	294.579	309.685	275.353	163.596	2036.13	3.31378	3.31378
ENSSSCG00000008873	1.80339	1.94559	1.49225	0.123745	0.177412	0.152727	0.949186	157.219	-3.31972	3.31972
ENSSSCG00000016686	52.0303	56.6465	58.5629	5.22032	4.78207	4.47897	30.2868	164.448	-3.32838	3.32838
ENSSSCG00000024674	11.9352	14.1126	10.2468	108.646	110.718	101.366	59.504	10307.8	3.35077	3.35077
ENSSSCG00000017087	33.7812	30.9431	29.1311	277.783	278.52	274.682	154.14	4340.77	3.35215	3.35215
ENSSSCG00000005364	2.90022	3.6571	3.35571	30.0989	30.1302	27.7609	16.3172	2721.45	3.35315	3.35315
ENSSSCG00000013888	16.6855	15.7625	15.7606	1.65511	1.51004	0.909953	8.71394	339.802	-3.35994	3.35994
ENSSSCG00000001233	4.99092	5.05384	4.92628	45.0165	52.7912	36.0387	24.8029	467.771	3.36166	3.36166
ENSSSCG00000036893	5.12838	6.32769	5.15492	55.2291	46.2812	50.1412	28.0437	790.728	3.39559	3.39559
ENSSSCG00000024671	1.53803	1.32031	0.89	9.45454	12.4225	12.0481	6.27892	315.281	3.39655	3.39655
ENSSSCG00000025856	3.98462	3.96446	3.30316	36.091	39.7933	27.1515	19.048	355.315	3.39901	3.39901
ENSSSCG00000000148	3.78865	4.10814	3.63806	34.9008	36.8248	34.6701	19.6551	1272.13	3.41095	3.41095
ENSSSCG00000016057	37.5948	38.5626	39.2109	365.487	347.38	364.873	198.852	20321.4	3.42969	3.42969
ENSSSCG00000037530	1.09848	1.48952	1.24081	0.111137	0.0944767	0.101393	0.689304	150.932	-3.4399	3.4399
ENSSSCG00000022005	12.598	12.4129	11.1629	0.963673	0.910235	0.999074	6.5078	98.9823	-3.45394	3.45394
ENSSSCG00000026383	2.15936	2.72574	1.70736	20.6574	24.2521	18.1395	11.6069	2640.65	3.46111	3.46111
ENSSSCG00000012482	0.40617	0.292131	0.194815	2.78238	3.04246	2.6005	1.55307	80.8447	3.47066	3.47066
ENSSSCG00000010454	119.976	127.339	133.877	1190.22	1163.65	1312.27	674.555	16901.2	3.47365	3.47365
ENSSSCG00000001572	4.22147	3.86902	3.87486	0.361791	0.226144	0.353018	2.15105	98.919	-3.47832	3.47832
ENSSSCG00000034358	5.98198	5.87692	5.85125	0.423439	0.466415	0.471116	3.17852	300.748	-3.49955	3.49955
ENSSSCG00000011899	1.06249	1.34347	0.992098	12.4578	9.67941	11.254	6.13156	446.781	3.50158	3.50158
ENSSSCG00000025593	14.2479	16.9863	12.16	146.34	152.844	133.208	79.2978	1779.48	3.52119	3.52119
ENSSSCG00000024219	4.0876	3.88149	3.52904	41.884	38.0489	34.8945	21.0542	981.369	3.52818	3.52818
ENSSSCG00000021515	2.63483	3.72044	3.31739	32.6973	33.8275	30.8151	17.8354	1146.14	3.52924	3.52924
ENSSSCG00000026724	0.744435	0.701655	0.834903	0.0640168	0.0629864	0.0442456	0.408707	168.538	-3.53098	3.53098
ENSSSCG00000033117	5.88231	6.09093	6.68662	0.570435	0.431207	0.403876	3.34423	234.782	-3.53213	3.53213
ENSSSCG00000007501	0.786937	0.683269	0.97694	0.0562915	0.0553854	0.0713281	0.438359	68.6879	-3.54745	3.54745
ENSSSCG00000022011	7.8223	7.59884	7.80709	79.2057	77.717	79.653	43.3007	2127.55	3.55577	3.55577
ENSSSCG00000039443	23.9857	19.5961	30.8744	1.68466	1.4554	2.38552	13.3303	318.338	-3.55791	3.55791
ENSSSCG00000000521	121.159	189.073	114.199	1426.84	1641.66	1308.96	800.314	1789.25	3.56991	3.56991
ENSSSCG00000004755	5.68636	5.12183	5.15657	59.1688	59.8264	46.5172	30.2462	707.435	3.58071	3.58071
ENSSSCG00000012773	36.3168	37.1414	34.86	2.97416	2.63366	2.10233	19.3381	139.536	-3.60817	3.60817
ENSSSCG00000029438	5.20845	6.12265	4.13274	51.5586	71.7762	43.0797	30.313	1340.39	3.62549	3.62549
ENSSSCG00000033000	14.3146	14.489	13.0145	1.16206	0.847426	0.938993	7.4611	425.974	-3.62742	3.62742
ENSSSCG00000007901	1.34993	1.30516	1.4616	15.8826	16.865	11.7803	8.10743	909.727	3.635	3.635
ENSSSCG00000001952	188.35	198.816	184.294	2133.86	2125.99	1906.32	1122.94	7688.09	3.63542	3.63542
ENSSSCG00000006359	1.47532	2.49358	1.3834	22.9076	18.4986	17.4071	10.6943	180.625	3.64431	3.64431
ENSSSCG00000017472	2.5488	3.20807	2.59782	31.8869	31.306	27.8777	16.5709	583.084	3.64536	3.64536
ENSSSCG00000014213	0.325288	0.480069	0.327238	4.26369	5.00658	3.21864	2.27025	666.171	3.65579	3.65579
ENSSSCG00000027877	26.4787	32.986	28.6151	1.95601	1.93003	2.14375	15.6849	273.088	-3.66703	3.66703
ENSSSCG00000002516	31.5617	33.8187	30.3988	355.867	394.349	309.979	192.662	9301.01	3.66957	3.66957
ENSSSCG00000038471	3.43679	4.39666	3.51438	38.6462	49.1208	38.4684	22.9305	1012.31	3.67439	3.67439
ENSSSCG00000025206	8.96354	10.8114	8.05257	108.996	113.823	87.6071	56.3756	3534.4	3.68195	3.68195
ENSSSCG00000023710	1.26011	1.31793	1.0232	0.0741139	0.0738325	0.0960457	0.640871	134.832	-3.68461	3.68461
ENSSSCG00000008959	1.22856	1.45841	1.24004	14.7481	15.2262	13.9262	7.97125	1666.22	3.68582	3.68582
ENSSSCG00000029189	13.5407	18.4527	15.1844	1.17547	1.0651	0.935243	8.39227	298.203	-3.6877	3.6877
ENSSSCG00000011874	22.4846	22.1118	20.1181	256.087	257.086	216.789	132.446	14319.9	3.69722	3.69722
ENSSSCG00000032749	0.784163	0.845995	0.959094	10.0659	7.99457	11.0094	5.27653	168.811	3.69739	3.69739
ENSSSCG00000033453	95.35	89.2151	88.0268	1037.7	1019.77	1009.42	556.581	4795.36	3.69789	3.69789
ENSSSCG00000011295	5.03143	5.06241	4.86604	58.8735	54.6178	58.1914	31.1071	7225.77	3.72769	3.72769
ENSSSCG00000000186	2.02754	2.2435	1.65323	21.7403	23.2722	23.1095	12.3411	98.8061	3.72988	3.72988
ENSSSCG00000005992	0.111778	0.0904437	0.0911422	0.862873	1.24437	1.2524	0.608834	108.935	3.74003	3.74003
ENSSSCG00000006335	3.94704	3.41952	4.46183	43.6859	40.4364	52.2648	24.7026	345.395	3.74305	3.74305
ENSSSCG00000030655	0.851668	1.00857	0.65891	9.86215	10.2959	9.5904	5.37793	1693.74	3.76851	3.76851
ENSSSCG00000022961	0.244458	0.28402	0.245326	2.8977	3.23193	3.08441	1.66464	331.544	3.77647	3.77647
ENSSSCG00000000656	0.57272	0.432515	0.583735	6.34116	6.77849	5.63121	3.38997	147.518	3.78018	3.78018
ENSSSCG00000040513	12.371	11.1354	11.718	0.784245	0.925947	0.474282	6.2348	93.0904	-3.79621	3.79621
ENSSSCG00000027882	7.4221	5.93136	7.6209	81.2925	86.8036	83.7256	45.466	1033.04	3.79629	3.79629
ENSSSCG00000015653	7.10121	9.22049	5.07286	93.5856	76.7836	87.1947	46.4931	925.513	3.79927	3.79927
ENSSSCG00000033539	8.73058	9.65506	8.72455	0.752866	0.538467	0.390261	4.79863	161.277	-3.80812	3.80812
ENSSSCG00000016742	0.303741	0.409614	0.402459	4.75647	5.99161	3.54213	2.56767	83.8673	3.86606	3.86606
ENSSSCG00000033768	0.718041	1.06516	1.20756	15.3619	11.9203	11.0416	6.88575	191.484	3.86746	3.86746
ENSSSCG00000023178	23.6053	26.481	21.6685	321.745	358.79	249.851	167.024	2797.57	3.89608	3.89608
ENSSSCG00000021902	17.1344	18.5867	15.5374	217.167	231.161	219.546	119.855	5846.47	3.90999	3.90999
ENSSSCG00000026454	108.005	138.925	121.63	1481.65	1645.21	1706.67	867.014	8828.49	3.92224	3.92224
ENSSSCG00000004369	1.89326	2.8706	1.79408	29.8396	32.6595	24.7346	15.6319	760.521	3.92728	3.92728
ENSSSCG00000010491	0.321046	0.346361	0.523554	5.26822	5.46767	5.22683	2.85895	111.312	3.94528	3.94528
ENSSSCG00000006307	0.25311	0.193423	0.270877	3.62167	3.30591	2.75635	1.73356	273.409	3.9701	3.9701
ENSSSCG00000001561	3.1226	3.68324	2.62251	42.8104	45.13	41.0986	23.0779	922.989	3.97841	3.97841
ENSSSCG00000026407	9.57587	10.2607	10.0389	143.101	168.55	101.169	73.7827	468.706	3.98519	3.98519
ENSSSCG00000015654	1.41337	2.71079	2.68904	33.8748	31.2848	30.5946	17.0946	90.7188	3.98739	3.98739
ENSSSCG00000009250	1.06432	0.94978	1.15175	0.0405731	0.0769886	0.0540817	0.556249	93.6458	-3.99066	3.99066
ENSSSCG00000006238	4.63655	3.96194	5.46277	0.300221	0.166156	0.31125	2.47315	128.871	-3.99362	3.99362
ENSSSCG00000000396	15.5253	14.8545	14.6777	206.234	212.572	204.009	111.312	3935.32	3.99526	3.99526
ENSSSCG00000014565	3.69694	3.94413	4.15322	55.7726	57.3941	52.3174	29.5464	1797.3	4.01404	4.01404
ENSSSCG00000011895	1.44959	1.49171	1.20016	19.1831	20.8547	18.3783	10.4263	583.811	4.02615	4.02615
ENSSSCG00000014277	52.8868	52.8171	44.8399	738.289	756.201	648.33	382.227	5665.56	4.03519	4.03519
ENSSSCG00000013853	1.09046	1.13587	0.643863	14.3642	13.3366	13.3442	7.3192	243.509	4.05024	4.05024
ENSSSCG00000034087	54.4774	62.1741	50.8013	826.564	753.559	825.16	428.789	19426.6	4.05434	4.05434
ENSSSCG00000000062	16.4222	18.3733	17.11	0.94694	1.00623	0.736294	9.09915	186.784	-4.06212	4.06212
ENSSSCG00000034802	84.3703	77.0082	86.9052	1216.64	1196.4	1198.75	643.348	9897.55	4.06648	4.06648
ENSSSCG00000020970	37.1131	41.623	42.7765	563.28	633.933	578.794	316.253	3141.96	4.07245	4.07245
ENSSSCG00000040563	317.428	335.996	237.339	16.9084	12.1652	15.3383	155.863	143.278	-4.12935	4.12935
ENSSSCG00000011239	5.34068	5.78795	4.47331	79.5361	89.4676	69.7249	42.3884	6542.72	4.13794	4.13794
ENSSSCG00000020927	11.1588	10.701	12.6274	0.489077	0.516907	0.686962	6.03003	372.607	-4.15275	4.15275
ENSSSCG00000008953	165.382	229.639	180.348	2822.5	2831.1	3183.57	1568.76	9767.24	4.15372	4.15372
ENSSSCG00000015398	0.162184	0.164765	0.142161	2.6077	2.30124	2.39198	1.29501	800.17	4.17015	4.17015
ENSSSCG00000021815	1.19325	1.25966	1.17697	19.3226	20.2378	17.2687	10.0765	653.99	4.17321	4.17321
ENSSSCG00000014039	33.3437	31.3628	34.2663	1.75136	1.31428	1.6926	17.2885	567.564	-4.18392	4.18392
ENSSSCG00000006987	1.03107	1.19338	1.10212	17.0768	17.2641	18.4253	9.34882	2705.29	4.19434	4.19434
ENSSSCG00000015175	1.3209	0.955034	1.28678	18.1241	20.2637	18.5355	10.081	1814.28	4.20609	4.20609
ENSSSCG00000021576	0.489679	0.469592	0.532371	8.82536	8.17932	7.10211	4.26641	228.657	4.22294	4.22294
ENSSSCG00000004125	4.29588	4.40977	4.24283	70.6926	69.8471	69.9506	37.2398	2312.84	4.23027	4.23027
ENSSSCG00000040673	1.36088	1.22348	1.87252	24.3498	24.4194	23.8051	12.8385	378.065	4.23464	4.23464
ENSSSCG00000022089	4.67797	4.30593	4.24915	0.106919	0.227227	0.266031	2.30554	105.01	-4.25853	4.25853
ENSSSCG00000014997	23.0996	23.7964	24.08	401.282	381.994	400.064	209.053	7374.72	4.26604	4.26604
ENSSSCG00000002515	0.216927	0.390052	0.265319	5.00777	6.46808	3.53831	2.64774	90.8983	4.27651	4.27651
ENSSSCG00000014985	0.353063	0.253935	0.275888	4.38673	4.74645	5.55702	2.59551	221.716	4.28743	4.28743
ENSSSCG00000039751	1.37435	1.51626	1.40458	27.3332	27.5318	21.472	13.4387	2697.85	4.35219	4.35219
ENSSSCG00000016900	8.62797	10.1874	9.38018	144.308	179.407	181.439	88.8917	1550.39	4.36837	4.36837
ENSSSCG00000031118	0.0363097	0.0403598	0.0242235	0.637759	0.778781	0.434754	0.325364	122.469	4.39722	4.39722
ENSSSCG00000030108	60.5426	64.403	59.5759	1129.9	1138.07	1109.73	593.702	37786.1	4.39977	4.39977
ENSSSCG00000016502	3.67434	3.51246	3.90619	69.9068	69.7519	63.5414	35.7155	2883.82	4.40031	4.40031
ENSSSCG00000002279	22.7192	21.2755	19.5196	0.807127	0.952963	0.836777	11.0185	79.6617	-4.40522	4.40522
ENSSSCG00000035598	8.93948	10.2758	7.80979	168.226	200.659	136.663	88.7622	1385.91	4.4242	4.4242
ENSSSCG00000026602	0.797251	0.955683	0.758413	14.4189	18.5813	14.0978	8.26822	77.6789	4.4267	4.4267
ENSSSCG00000013655	55.1603	60.1966	44.2691	1015.62	1063.85	908.028	524.519	11332.7	4.43088	4.43088
ENSSSCG00000001463	5.28191	5.48734	5.26387	109.662	104.168	92.5416	53.7342	572.927	4.46191	4.46191
ENSSSCG00000021712	5.86116	6.16731	6.07362	113.735	117.436	114.807	60.6801	8241.01	4.46198	4.46198
ENSSSCG00000025618	30.9786	29.3222	32.501	619.034	610.606	557.475	313.319	5610.72	4.47103	4.47103
ENSSSCG00000040359	4.87532	4.70608	5.19575	101.153	95.9201	87.7752	49.9375	1462.21	4.47543	4.47543
ENSSSCG00000038521	34.7879	35.4286	24.6929	585.496	751.831	517.948	325.031	4228.77	4.48955	4.48955
ENSSSCG00000004154	15.4634	17.9185	13.9763	295.259	368.742	274.264	164.271	5012.94	4.50936	4.50936
ENSSSCG00000027660	0.506908	0.546476	0.545627	10.6758	10.2902	10.9104	5.57922	6259.29	4.52427	4.52427
ENSSSCG00000027806	6.71271	6.53704	6.35503	135.204	137.722	129.858	70.3981	7426.68	4.56618	4.56618
ENSSSCG00000017146	9.54747	13.9619	8.40819	222.611	266.285	174.213	115.838	27756.9	4.58149	4.58149
ENSSSCG00000006348	12.1906	11.3341	11.6371	248.019	260.854	223.136	127.862	1076.46	4.58911	4.58911
ENSSSCG00000005211	3.10986	4.32846	4.20276	86.043	83.3234	75.4295	42.7395	1858.96	4.59049	4.59049
ENSSSCG00000017498	5.28122	3.40885	4.85832	95.3953	104.997	83.3557	49.5494	915.124	4.60587	4.60587
ENSSSCG00000015897	7.15532	8.16739	7.73606	162.471	170.989	161.926	86.4074	9568.65	4.62995	4.62995
ENSSSCG00000002908	0.39635	0.665159	0.86181	12.5882	16.4109	13.1715	7.34899	69.568	4.63197	4.63197
ENSSSCG00000026527	0.0104949	0.026419	0.0142623	0.404307	0.415412	0.321569	0.198744	141.959	4.63358	4.63358
ENSSSCG00000013551	1.25112	1.88045	1.15094	29.6464	37.4048	27.6399	16.4956	1284.29	4.66055	4.66055
ENSSSCG00000023379	12.8535	11.7139	13.8603	291.804	285.218	271.697	147.858	4428.91	4.6702	4.6702
ENSSSCG00000033410	1.27649	2.21873	2.51535	45.5157	52.604	37.7502	23.6467	277.544	4.67413	4.67413
ENSSSCG00000001064	0.613071	0.649808	0.907695	16.6816	16.5741	15.7597	8.53101	663.203	4.69923	4.69923
ENSSSCG00000000260	11.1222	11.0738	9.71181	0.292905	0.421479	0.341624	5.49397	145.636	-4.70565	4.70565
ENSSSCG00000027860	1.2908	1.01516	1.26891	26.6711	27.7549	27.8826	14.3139	1489.94	4.73999	4.73999
ENSSSCG00000011020	0.0220887	0.0688435	0.0240145	1.03283	1.01237	0.754256	0.485735	82.3982	4.74393	4.74393
ENSSSCG00000006582	9.55117	8.53486	8.49589	217.808	223.171	196.425	110.664	479.127	4.79872	4.79872
ENSSSCG00000033613	6.34559	6.01914	6.37391	159.47	181.483	133.533	82.204	2234.58	4.86461	4.86461
ENSSSCG00000004366	0.154752	0.202369	0.137654	4.51782	4.75894	3.47423	2.20763	196.096	4.87873	4.87873
ENSSSCG00000036618	4.95376	4.90809	4.86356	133.43	120.839	127.513	66.0846	1643.3	4.90653	4.90653
ENSSSCG00000001469	4.55891	4.71845	4.53326	128.116	124.394	109.634	62.6591	706.374	4.91874	4.91874
ENSSSCG00000035420	88.9716	89.3969	79.6927	2333.96	2608.91	2007.1	1201.34	11318.4	4.95206	4.95206
ENSSSCG00000003763	11.6915	9.98559	10.7247	307.708	296.847	283.308	153.377	5006.88	4.98387	4.98387
ENSSSCG00000031924	1.38814	1.7472	1.41484	47.1496	41.7517	37.4548	21.8177	236.497	4.99051	4.99051
ENSSSCG00000012132	0.543394	0.645714	1.05953	20.9685	21.8348	19.9236	10.8293	575.127	4.99674	4.99674
ENSSSCG00000004658	0.0150525	0.0270657	0.0184105	0.544474	0.593854	0.575948	0.295801	148.067	4.99798	4.99798
ENSSSCG00000000837	0.00464168	0.0166923	0.00378477	0.237512	0.261088	0.244115	0.127972	69.1856	5.01201	5.01201
ENSSSCG00000040162	169.173	151.45	159.363	4452.21	4605.49	4419.16	2326.14	7338.7	5.01771	5.01771
ENSSSCG00000001470	0.846732	0.811998	0.805483	25.1495	28.0031	18.3288	12.3243	109.031	5.06649	5.06649
ENSSSCG00000036383	11.3624	14.9525	12.0646	365.611	464.414	309.321	196.288	3925.99	5.08786	5.08786
ENSSSCG00000011570	0.273989	0.330782	0.33511	8.72788	10.3355	8.8337	4.80615	615.8	5.08833	5.08833
ENSSSCG00000038536	0.283873	0.30146	0.251661	0.0151274	0.00297677	0.00348513	0.143097	82.4633	-5.09828	5.09828
ENSSSCG00000016059	0.0542811	0.0694059	0.0590135	2.01132	1.67739	1.83145	0.950477	198.277	5.1135	5.1135
ENSSSCG00000034754	0.114204	0.0821394	0.0620804	2.61962	2.48328	2.57658	1.32298	87.4123	5.13329	5.13329
ENSSSCG00000000728	0.306589	0.278538	0.315775	8.94016	9.50501	8.88485	4.70515	366.157	5.13759	5.13759
ENSSSCG00000040575	251.309	249.112	248.298	7698.9	7364.1	7884.15	3949.31	19241	5.14475	5.14475
ENSSSCG00000000623	0.287225	0.338043	0.2342	8.96112	9.26113	8.35889	4.57344	219.79	5.15148	5.15148
ENSSSCG00000025836	0.296021	0.364986	0.275853	9.84943	10.9023	8.54806	5.03944	149.215	5.16197	5.16197
ENSSSCG00000001636	0.540515	0.939495	0.954912	26.5849	25.7934	24.7601	13.2622	369.833	5.16331	5.16331
ENSSSCG00000030548	3.6975	4.14437	3.97691	129.906	129.419	119.917	65.1769	7768.63	5.20774	5.20774
ENSSSCG00000035297	9.17853	8.81881	10.7976	327.489	322.181	299.723	163.031	2922.28	5.24877	5.24877
ENSSSCG00000000657	1.40357	1.61039	1.52594	52.3024	48.4945	49.6236	25.8267	1943.89	5.25434	5.25434
ENSSSCG00000004222	0.266714	0.293932	0.326212	9.48045	10.1494	10.6432	5.19331	1519.54	5.29839	5.29839
ENSSSCG00000012462	1.49519	1.85915	2.41076	0.0745255	0.0263973	0.023179	0.981532	127.591	-5.35175	5.35175
ENSSSCG00000015019	10.5685	10.7466	11.0541	0.257211	0.227764	0.199995	5.50902	83.0562	-5.36071	5.36071
ENSSSCG00000009881	11.4564	12.8098	10.282	433.629	460.518	367.536	216.038	13848.8	5.39307	5.39307
ENSSSCG00000035077	1.88912	2.42305	2.0795	70.8046	93.0762	76.4871	41.1266	1638.12	5.42905	5.42905
ENSSSCG00000001394	0.194356	0.209681	0.198094	7.67316	7.70571	7.15509	3.85602	99.7053	5.4308	5.4308
ENSSSCG00000037535	8.33178	7.25895	6.75861	0.075779	0.20131	0.157126	3.79726	97.2652	-5.46539	5.46539
ENSSSCG00000037572	0.326534	0.328796	0.266251	12.301	12.7294	11.3193	6.21186	1194.44	5.51139	5.51139
ENSSSCG00000024788	0.205092	0.189655	0.262789	8.84015	9.52187	7.7982	4.46963	191.34	5.52432	5.52432
ENSSSCG00000009002	0.158031	0.568306	0.429521	15.0574	18.3541	15.7069	8.37904	199.644	5.54804	5.54804
ENSSSCG00000013307	1.45581	1.5706	1.29496	60.7152	61.9321	55.38	30.3914	576.841	5.56996	5.56996
ENSSSCG00000009240	0.091773	0.132012	0.0748305	4.31139	4.92908	3.56742	2.18442	119.188	5.60571	5.60571
ENSSSCG00000001456	0.205529	0.242852	0.203497	10.206	9.46187	8.02965	4.72489	403.886	5.60704	5.60704
ENSSSCG00000037735	36.8134	32.3613	28.1113	1437.02	1443.01	1280.3	709.602	3050.54	5.63143	5.63143
ENSSSCG00000016254	0.593029	1.17295	0.846209	39.2392	34.8627	41.2231	19.6562	167.267	5.63412	5.63412
ENSSSCG00000007007	17.7484	14.7853	16.8255	729.777	705.316	740.994	370.908	11977.3	5.66919	5.66919
ENSSSCG00000030460	0.0483249	0.0810995	0.0218909	2.56277	2.68045	1.78273	1.19621	278.571	5.70956	5.70956
ENSSSCG00000003192	0.112656	0.300955	0.170595	10.5069	11.4036	7.50722	5.00032	388.52	5.80224	5.80224
ENSSSCG00000006923	3.22419	3.1425	2.72724	159.132	149.812	153.237	78.5456	3282.82	5.87952	5.87952
ENSSSCG00000024973	2.22363	2.21889	2.20758	119.241	108.616	117.706	58.7021	17438.2	5.90727	5.90727
ENSSSCG00000007508	1.98214	2.94322	2.55466	133.804	151.604	125.795	69.7806	1370.16	5.96637	5.96637
ENSSSCG00000012077	10.9059	8.69066	8.69041	531.097	526.085	490.559	262.671	10664.1	5.98164	5.98164
ENSSSCG00000008980	0.179844	0.168155	0.234628	11.4318	11.8652	10.1245	5.66735	791.739	6.05071	6.05071
ENSSSCG00000001457	0.120664	0.136377	0.0421661	6.98029	7.08341	5.69162	3.34242	243.387	6.24994	6.24994
ENSSSCG00000033262	0.726944	0.908095	0.748725	61.9055	67.1927	44.5828	29.3441	1920.19	6.37888	6.37888
ENSSSCG00000006988	0.298292	0.186558	0.200924	18.1353	15.9375	17.129	8.64793	841.09	6.46731	6.46731
ENSSSCG00000038562	1.06124	1.13562	0.886431	75.1295	100.439	76.8477	42.5833	2064.53	6.55846	6.55846
ENSSSCG00000017416	3.03966	2.3544	3.0028	239.392	236.691	209.157	115.606	2487.36	6.56986	6.56986
ENSSSCG00000010452	30.9451	25.8595	25.0045	2382.62	2180.71	2209.46	1142.43	82499.7	6.57465	6.57465
ENSSSCG00000017705	13.0555	12.7119	11.1976	1050.04	1008.43	1017.58	518.836	10619	6.58892	6.58892
ENSSSCG00000006932	0.00606579	0.0130882	0.00494596	0.652875	0.65395	0.810011	0.356823	74.4123	6.61374	6.61374
ENSSSCG00000037449	1.18809	1.12546	0.968756	96.8666	132.615	81.2359	52.3334	2258.68	6.76805	6.76805
ENSSSCG00000009542	0.406922	0.473849	0.537198	46.0374	43.0072	47.7286	23.0319	1500.78	6.79453	6.79453
ENSSSCG00000034570	12.9457	10.2958	10.5558	1104.22	1072.13	1049.15	543.218	5498.87	6.79551	6.79551
ENSSSCG00000010451	44.0563	39.5999	39.5735	4025.58	3762.69	4262.81	2029.05	53811.8	6.81936	6.81936
ENSSSCG00000036439	2.25403	0.810585	2.75685	239.623	213.951	239.148	116.424	130.484	7.15805	7.15805
ENSSSCG00000000774	0.565334	0.312775	0.366409	51.3974	52.3758	48.3799	25.5663	2221.12	7.18228	7.18228
ENSSSCG00000034980	0.0336326	0.0241897	0.0548471	5.34091	4.4667	4.52197	2.40704	90.2395	7.21453	7.21453
ENSSSCG00000030801	0.0585744	0.0294901	0.0334326	5.5552	5.17546	4.97172	2.63731	567.349	7.27951	7.27951
ENSSSCG00000024166	1.03165	0.799071	0.970605	137.643	147.675	105.536	65.6093	1037.03	7.34519	7.34519
ENSSSCG00000031708	0.30789	1.05186	0.439337	93.3731	84.6676	89.4813	44.8868	735.921	7.34824	7.34824
ENSSSCG00000014952	0.0628852	0.316604	0.307655	30.2917	37.6319	35.8334	17.4073	348.908	7.36732	7.36732
ENSSSCG00000017886	0.655212	0.706876	0.601033	95.0169	92.2434	93.8379	47.1769	2179.8	7.36973	7.36973
ENSSSCG00000000675	0.279497	0.288972	0.242142	40.3469	45.963	32.3544	19.9125	1429.49	7.39706	7.39706
ENSSSCG00000001453	0.222195	0.559336	0.452938	65.1792	70.5624	61.2735	33.0416	374.234	7.46749	7.46749
ENSSSCG00000013181	0.160474	0.230836	0.065424	26.7223	28.8343	19.301	12.5524	392.09	7.53597	7.53597
ENSSSCG00000011393	0.100892	0.0725652	0.0548443	12.0758	12.979	10.9814	6.04408	226.057	7.54356	7.54356
ENSSSCG00000033909	0.186056	0.434907	0.189634	48.5867	49.6014	47.3085	24.3845	660.698	7.63732	7.63732
ENSSSCG00000015324	0.52707	0.0947716	0.537207	70.0984	57.6467	61.5857	31.7483	304.139	7.64366	7.64366
ENSSSCG00000014670	3.87773	3.59975	3.7501	648.052	645.156	665.095	328.255	9187.3	7.65989	7.65989
ENSSSCG00000030408	1.71266	1.15337	1.34418	352.02	334.384	349.78	173.399	34128.1	8.15407	8.15407
ENSSSCG00000014618	0.113292	0.14486	0.153962	35.8155	35.2456	37.4305	18.1506	1820.99	8.23608	8.23608
ENSSSCG00000005699	0.00408461	0.00293779	0.00333054	1.04504	0.934968	0.806967	0.466221	143.639	8.30772	8.30772
ENSSSCG00000009132	0.0349622	0.0100584	0.0285078	7.16834	6.04721	6.90083	3.36499	608.33	8.38486	8.38486
ENSSSCG00000005701	0.0236556	0.0340278	0.0289327	10.5601	10.5154	8.60045	4.96041	527.413	8.60204	8.60204
ENSSSCG00000006919	0.869515	0.550338	0.425395	262.2	250.821	226.945	123.635	4477.81	8.89649	8.89649
ENSSSCG00000017723	8.82138	4.88049	3.04312	2488.91	2680.8	1989.48	1195.99	4426.82	8.96653	8.96653
ENSSSCG00000006862	0.272016	0.195643	0.258765	105.392	102.889	101.758	51.7941	1441.33	8.97199	8.97199
ENSSSCG00000032436	1.67019	0.720752	1.08948	541.066	567.065	457.064	261.446	984.218	9.08442	9.08442
ENSSSCG00000033089	0.0261636	0.0564531	0.0533336	21.178	22.0443	22.7936	11.0253	1064.24	9.08542	9.08542
ENSSSCG00000012076	2.25165	1.5641	1.52213	852.148	877.121	789.791	420.733	27540.9	9.10524	9.10524
ENSSSCG00000009921	0.677543	0.406093	0.398999	375.918	356.436	362.323	182.693	6126.6	9.78185	9.78185
ENSSSCG00000008124	0.127025	0.0730887	0.0621449	80.6201	76.2528	69.6863	37.8036	1875.05	10.0162	10.0162
ENSSSCG00000008978	2.94783	0.353364	0.400604	1193.32	1012.78	1206.8	569.435	13200.4	10.0321	10.0321
ENSSSCG00000032474	6.47553	1.55247	1.76002	3102.22	2749.68	3166.61	1504.72	15871.5	10.042	10.042
ENSSSCG00000005163	3.4716	1.6646	0.943566	2323.61	1885.82	2217.4	1072.15	1172.05	10.3378	10.3378
ENSSSCG00000008648	1.50591	0.297854	0.337673	1773.83	1751.49	1832.25	893.285	29972	11.4817	11.4817
